# Supplementary material for: Metabolomics Analysis Revealed the Characteristic Metabolites of Hemp Seeds Varieties and Metabolites Responsible for Antioxidant Properties
Source: Front Plant Sci. 2022 Jun 21;13:904163. doi: 10.3389/fpls.2022.904163 (PMC9253560; doi:10.3389/fpls.2022.904163)
Supplement: Supplementary file 2 [file Table_2.XLSX]

## Sheet: Sheet1
Supplementary table1: Details of the locations of the seven hemp seed varieties
Variety	Place of Collection	Longitude	Latitude	Altitude(m a.s.l.)
A	Qiqihar, Heilongjiang Province, China	123°57' E	46°20' N	149
B	Kunming, Yunnan Province, China	102°11' E	24°24' N	1891
C	Kunming, Yunnan Province, China	102°12' E	24°25' N	1891
D	Dingxi, Gansu Province, China	103°52′ E	34°26′ N	1898
E	Dingxi, Gansu Province, China	103°53′ E	34°27′ N	1898
F	Dingxi, Gansu Province, China	103°54′ E	34°28′ N	1898
G	Qiqihar, Heilongjiang Province, China	123°57' E	46°20' N	149
