# Supplementary material for: Metabolomics Analysis Revealed the Characteristic Metabolites of Hemp Seeds Varieties and Metabolites Responsible for Antioxidant Properties
Source: Front Plant Sci. 2022 Jun 21;13:904163. doi: 10.3389/fpls.2022.904163 (PMC9253560; doi:10.3389/fpls.2022.904163)
Supplement: Supplementary file 3 [file Table_3.XLSX]

## Sheet: Sheet2
Supplementary table2: Metabolites identified in the metabolome
Index	Q1 (Da)	Q1_expected	mass error(ppm)	Q3 (Da)	Molecular Weight (Da)	standard	Formula	Ionization model	Compounds	WGCNA module	Class I	Class II	CAS	Level	A1	A2	A3	B1	B2	B3	C1	C2	C3	D1	D2	D3	E1	E2	E3	F1	F2	F3	G1	G2	G3	mix01	mix02	mix03	cpd_ID	kegg_map
pme3200	74	74.0713	-962.586	57	73.064	standard	C2H7N3	[M+H]+	1-methylguanidine	grey	Nucleotides and derivatives	Nucleotides and derivatives	471-29-4	3	18244	18958	23902	18202	19026	16270	23304	27765	23998	36538	35783	30372	18329	27672	22931	26991	27522	24804	41084	41353	50418	22410	28780	30990	C02294	--
mws0217	76.04	76.0393	0	29.99	75.032	standard	C2H5NO2	[M+H]+	L-Glycine	grey	Amino acids and derivatives	Amino acids and derivatives	56-40-6	3	71610	30701	44154	40731	27892	52731	54700	43847	44402	55584	61604	62098	45696	68180	41199	74402	119690	89868	33768	37667	33357	45130	71112	65972	C00037	ko00230,ko00260,ko00310,ko00440,ko00460,ko00480,ko00630,ko00730,ko00860,ko00970,ko01100,ko01110,ko01200,ko01230,ko02010
pmb0782	86.1	86.0964	41.8136	69.2	85.089	spectrum	C5H11N	[M+H]+	Piperidine	blue	Alkaloids	Alkaloids	110-89-4	3	1303100	1391900	1949300	1386300	1694700	1657400	1200500	991560	1247100	1328200	1370700	1223700	1547600	1782300	1761700	1437600	1435600	1165000	2509400	2299000	2853900	1221600	1376600	1435000	C01746	ko00960
pme1974	87.01	87.0088	0.372721	43	88.016	spectrum	C3H4O3	[M-H]-	Pyruvic acid	grey	Organic acids	Organic acids	127-17-3	3	15194	34816	9	18624	15315	8697.6	9041.3	13174	16302	16841	14142	16221	13765	15769	21046	10320	6312.8	8038.8	19272	15004	23053	14611	27593	27390	C00022	ko00010,ko00020,ko00030,ko00040,ko00053,ko00250,ko00260,ko00261,ko00270,ko00290,ko00330,ko00350,ko00360,ko00430,ko00440,ko00620,ko00630,ko00650,ko00660,ko00710,ko00730,ko00760,ko00770,ko00900,ko01100,ko01110,ko01200,ko01210,ko01230
pmf0512	87.9	88.004	-1181.99	44	89.011	standard	C2H3NO3	[M-H]-	Oxamic acid	blue	Amino acids and derivatives	Amino acids and derivatives	471-47-6	3	29583	10525	28766	68812	37708	66286	43934	40671	38487	19602	27258	21887	44594	44314	25918	37878	50830	68688	81966	105270	91189	36545	50252	54707	C01444	ko00230,ko01100
pme1987	88.05	88.0404	86.324	71	89.048	standard	C3H7NO2	[M-H]-	L-Alanine	grey	Amino acids and derivatives	Amino acids and derivatives	56-41-7	3	5084.2	1563.3	3494.1	3865.4	4583.4	5844.8	3080	1551	5044	1161.6	2301	1935.3	5300.6	5385.8	5073.9	3810.4	5801.7	3136.7	4263.3	4709.6	8513.2	4222.1	3856.2	2358.4	C00041	ko00250,ko00270,ko00430,ko00450,ko00710,ko00970,ko00998,ko01100,ko01110,ko01200,ko01230,ko02010,ko04122
ML10198895	88.04	88.0404	0.238527	88.04	89.048	spectrum	C3H7NO2	[M-H]-	N-Methylglycine*	grey	Amino acids and derivatives	Amino acids and derivatives	107-97-1	3	8183	5535.6	5540.1	8524.6	12396	10401	6855.5	3867.8	5540.1	6865.7	5534.2	3415.3	9074.8	12459	6407.7	7269.4	6441.8	3831.2	10034	9472.7	6456.4	3840.4	12001	9028.1	C00213	ko00260,ko00330,ko01100
pmf0096	88.99	88.988	-0.360947	70.9	89.995	standard	C2H2O4	[M-H]-	Oxalic acid	green	Phenolic acids	Phenolic acids	144-62-7	3	53664	28500	60583	30720	35096	33748	18577	22475	17834	34896	31645	26089	91081	101660	99619	57911	30289	45031	29580	68274	47976	22902	28696	27366	C00209	ko00230,ko00630,ko01100
Lmgn002679	93.03	93.0346	0	75.02	94.042	spectrum	C6H6O	[M-H]-	Phenol	yellow	Phenolic acids	Phenolic acids	108-95-2	3	55567	16506	46050	101330	75832	93286	47094	47922	50687	58013	60922	58662	16897	29680	15335	26189	40182	36070	14388	11535	17290	31156	36532	40539	C00146	ko00350,ko01100
MWSmce460	100.08	100.076	-2.9008	56.05	99.068	standard	C5H9NO	[M+H]+	2-Piperidone	red	Alkaloids	Piperidine alkaloids	675-20-7	3	62020	42543	98254	117410	105290	138380	57073	67928	47242	36167	50654	22386	85238	87994	91741	87947	100560	91339	115560	126420	177490	65048	62890	65645	--	--
mws4052	102.05	102.056	-5.19325	56.05	101.048	standard	C4H7NO2	[M+H]+	1-Aminocyclopropane-1-carboxylic acid	green	Organic acids	Organic acids	22059-21-8	3	283280	283950	349800	304990	255620	338580	409150	361920	331210	312480	290500	321580	67456	94216	91896	271500	202330	199510	458990	415360	365770	245340	314830	326470	C01234	ko00270,ko01100,ko01110
pme1841	103.12	103.123	0.243399	86.1	102.116	standard	C5H14N2	[M+H]+	Cadaverine	grey	Alkaloids	Phenolamine	462-94-2	3	71014	488980	7596300	24217	31516	27045	218530	107480	180970	274140	178350	172510	171930	57580	416520	142080	69996	183840	369610	425210	356650	504740	533670	538430	C01672	ko00310,ko00480,ko00960,ko01100,ko01110
MWSmce585	104.07	104.071	2.83461	59.01	103.063	standard	C4H9NO2	[M+H]+	Methyl 3-aminopropanoate	turquoise	Amino acids and derivatives	Amino acids and derivatives	4138-35-6	3	6695700	3786600	5718300	5562500	5989700	6033700	4720400	5176500	4972200	6117600	6774600	6896100	8055800	8488200	7013500	8763300	9500200	8480600	6100800	5879200	5995700	5837900	6119400	6344700	--	--
pme3033	104.07	104.071	-5.6692	86	103.063	standard	C4H9NO2	[M+H]+	N,N-Dimethylglycine	green	Amino acids and derivatives	Amino acids and derivatives	1118-68-9	3	5130500	1465300	3035200	961700	1241900	919200	714300	732840	612380	1083600	1505000	1106900	8724600	9164000	7258000	4711500	5365400	4623600	1627700	1326600	1456300	3393500	3557200	3650600	C01026	ko00260,ko01100
pme3017	104.07	104.071	-5.6692	58	103.063	standard	C4H9NO2	[M+H]+	2-Aminoisobutyric acid	turquoise	Organic acids	Organic acids	62-57-7	3	8106600	4600600	6964200	7461700	8073700	7814700	6157300	6277000	6016800	7752800	7830500	8215100	9368200	10313000	8524700	10292000	11209000	10187000	8363800	7648100	8411400	7074000	7707000	7991800	C03665	--
pme3011	104.07	104.071	-5.6692	68.8	103.063	standard	C4H9NO2	[M+H]+	γ-Aminobutyric acid	green	Organic acids	Organic acids	56-12-2	3	7806300	1840600	4313100	926870	1408000	817970	646080	565110	463340	800270	1600900	923940	12490000	13578000	10993000	6565200	7557200	6404600	1871800	1359200	1765200	4428500	4809500	5098500	C00334	ko00250,ko00330,ko00410,ko00650,ko00760,ko01100
pmb0484	104.1	104.108	-73.0014	60.1	103.091	standard	C5H13NO	[M+H]+	Choline	turquoise	Alkaloids	Alkaloids	62-49-7	3	755170	432080	608460	636210	657540	681540	514000	585270	533650	686950	694440	749850	844000	878330	790710	957500	1069800	994120	691920	617210	674810	654630	617230	708040	C00114	ko00260,ko00564,ko01100,ko02010
ML10172161	103	103.004	-1.55334	59.01	104.011	spectrum	C3H4O4	[M-H]-	Hydroxypyruvic acid	turquoise	Organic acids	Organic acids	1113-60-6	3	345200	244550	459940	348480	405760	395860	162130	166400	179080	123930	102590	104780	482200	546970	704450	463570	479470	606900	319960	307950	408540	241980	246440	264440	C00168	ko00260,ko00630,ko01100,ko01110,ko01200
Lmbn000193	103	103.004	0	59.01	104.011	spectrum	C3H4O4	[M-H]-	Tartronate semialdehyde	turquoise	Organic acids	Organic acids	2480-77-5	3	357540	210220	445720	341630	404420	408370	150110	185740	164640	118900	138070	95323	521360	540220	648160	510380	510920	636830	343320	342170	394020	229010	275750	301290	C01146	ko00053,ko00630,ko01100
mws0576	103.04	103.04	5.43481	59.1	104.047	standard	C4H8O3	[M-H]-	3-Hydroxybutyric acid	turquoise	Organic acids	Organic acids	300-85-6	3	4897800	2887600	5923800	4644700	4058700	4391000	2270900	2580000	2286200	2509800	2466400	2055900	5531400	6525400	8196200	7045900	7661000	9192300	4604700	4619200	5081600	3708000	4260500	4528100	C01089	ko00072,ko00650,ko01100
mws0206	103.04	103.04	5.43481	57.03	104.047	standard	C4H8O3	[M-H]-	2-Hydroxybutyric Acid	red	Organic acids	Organic acids	3347-90-8	3	26908	36191	48285	38845	43142	51064	19393	19273	16854	23837	21170	34940	54303	49140	89657	36683	36506	57690	72951	68943	121230	30138	36535	42933	C05984	ko00640
mws0574	103.04	103.04	5.43481	57.03	104.047	standard	C4H8O3	[M-H]-	2-Hydroxyisobutyric acid	red	Organic acids	Organic acids	594-61-6	3	38305	40909	59913	51534	61900	55026	22400	19750	13860	30748	26615	34917	60277	57570	99075	41428	43625	66436	77454	86792	135410	30261	45155	56235	C21297	--
pme1975	103	103.004	0.172809	59	104.06	spectrum	C3H4O4	[M-H]-	Malonic acid	turquoise	Organic acids	Organic acids	141-82-2	3	4740200	2747600	5177700	4308000	3772100	4262800	2089400	2650200	2215500	2364600	2229100	2097600	5057900	6130500	7334100	6753700	7168800	8269300	4243400	4184900	4571700	3304800	4067900	4566700	C00383	ko00061,ko00240,ko00410,ko01100,ko01212
pme0010	106	106.05	-470.533	60	105.043	standard	C3H7NO3	[M+H]+	L-Serine	grey	Amino acids and derivatives	Amino acids and derivatives	56-45-1	3	1926700	526450	1441500	1114400	755160	1584500	1571900	674960	865500	3596800	2640300	2878900	1399800	1639800	1025800	1911400	1978200	2216000	2621600	2711900	4155500	1688100	2131800	2087600	C00065	ko00260,ko00261,ko00270,ko00460,ko00600,ko00630,ko00920,ko00970,ko01100,ko01110,ko01200,ko01230,ko02010
pme2433	106.09	106.087	-5.18443	88	105.079	standard	C4H11NO2	[M+H]+	Diethanolamine	grey	Alkaloids	Alkaloids	111-42-2	3	154880	47898	94375	70612	28412	90034	107780	58386	72826	249590	186230	198770	116840	124650	98291	125280	142410	151350	139110	168850	232210	104370	138900	150600	C06772	ko00564
pme0048	108.01	108.012	5.18461	64	109.02	standard	C2H7NO2S	[M-H]-	2-Aminoethanesulfinic acid	turquoise	Organic acids	Organic acids	300-84-5	3	6821.6	8143	9820.4	5542.7	6391.9	6944.5	9353.1	11080	7636.1	13686	11138	12138	2141.7	2523.9	1718.4	1258.7	1273.4	9	4609.3	6398	3826.8	5970.9	4723.8	7270.5	C00519	ko00430,ko01100
mws0601	110.02	110.024	5.36246	66	111.032	standard	C5H5NO2	[M-H]-	Pyrrole-2-carboxylic acid	red	Organic acids	Organic acids	634-97-9	3	39393	24266	39815	24201	36415	28439	65011	24856	45393	29415	30141	30953	44808	51151	69186	55434	51427	32709	127130	133740	162210	51922	48191	48413	C05942	ko00330
mws0255	112.05	112.051	-5.3547	95	111.043	standard	C4H5N3O	[M+H]+	Cytosine	green	Nucleotides and derivatives	Nucleotides and derivatives	71-30-7	2	326220	184540	261390	189830	181380	133730	242070	232530	181390	214980	251580	242060	342470	369620	271510	232690	206510	210830	222470	225960	248910	182510	244700	246210	C00380	ko00240,ko01100
MWS5173	112.05	112.051	-0.340918	70.03	111.043	standard	C4H5N3O	[M+H]+	Isocytosine	yellow	Nucleotides and derivatives	Nucleotides and derivatives	108-53-2	3	26709	48345	70341	78242	108980	96656	22373	23571	36016	39849	34109	30858	38174	23726	37689	17079	18984	24463	34283	32102	34669	33341	32496	28071	--	--
pme0257	111.02	111.019	4.95409	80	112.027	standard	C4H4N2O2	[M-H]-	Uracil	grey	Nucleotides and derivatives	Nucleotides and derivatives	66-22-8	3	56771	81295	60379	33087	33379	54001	69413	91395	77228	95419	95026	97621	49866	57643	159850	48898	63374	52913	65615	83185	74770	72508	65248	61650	C00106	ko00240,ko00410,ko00770,ko01100
pme0006	116.07	116.071	-5.08309	70.1	115.063	standard	C5H9NO2	[M+H]+	L-Proline	yellow	Amino acids and derivatives	Amino acids and derivatives	147-85-3	1	9556400	7876400	10588000	13858000	16653000	15332000	11625000	12432000	13014000	8120100	8092900	7964800	10638000	12580000	9435100	13214000	11146000	12691000	9740500	8023700	9439200	9109200	10404000	10664000	C00148	ko00330,ko00332,ko00970,ko01100,ko01110,ko01230,ko02010
mws0376	115	115.003	4.95639	71	116.011	standard	C4H4O4	[M-H]-	Fumaric acid	grey	Organic acids	Organic acids	110-17-8	1	113500	1442500	215260	132380	144760	116010	170500	169850	146270	76747	138850	181840	208420	258600	800310	103500	78249	94490	112280	97918	262650	195130	260410	252040	C00122	ko00020,ko00190,ko00220,ko00250,ko00350,ko00360,ko00620,ko00650,ko00760,ko01100,ko01110,ko01200
pme3193	116.04	116.035	4.48141	74	117.043	standard	C4H7NO3	[M-H]-	N-Acetyl-L-glycine	grey	Amino acids and derivatives	Amino acids and derivatives	543-24-8	3	59048	25406	40951	44949	31694	33220	18061	25417	31775	47824	38114	29848	49516	40338	70959	39743	51234	53432	35729	38425	38987	44163	36023	29077	--	--
pme0066	116.1	116.047	460.16	74	117.054	standard	C3H7N3O2	[M-H]-	Guanidinoacetate	turquoise	Amino acids and derivatives	Amino acids and derivatives	352-97-6	3	39092	21899	31603	26833	27872	25877	19270	24569	23460	18614	26411	19946	34183	31401	39719	30526	37079	33041	25243	29425	29130	23219	24845	20394	C00581	ko00260,ko00330,ko01100
pmb1096	118.07	118.066	-5.16661	91	117.058	spectrum	C8H7N	[M+H]+	Indole	grey	Alkaloids	Plumerane	120-72-9	3	26426	44023	44702	46241	37475	35624	35426	51154	38555	71516	58608	86825	21387	16610	22534	66397	88612	74522	25356	46045	60358	38549	46669	43834	C00463	ko00380,ko00400,ko00402,ko01100,ko01110
MWSmce548	118.09	118.086	13.0837	58.07	117.079	standard	C5H11NO2	[M+H]+	Betaine	turquoise	Alkaloids	Alkaloids	107-43-7	1	16942000	45247000	36129000	4963200	3977400	6219600	8724700	6798600	9294100	15402000	9949700	9980200	34863000	21810000	64063000	15342000	17004000	19854000	20578000	20110000	22497000	20761000	21969000	22282000	C00719	ko00260,ko01100,ko02010
pme0120	118.09	118.087	-4.65759	101	117.079	standard	C5H11NO2	[M+H]+	5-Aminovaleric acid	green	Organic acids	Organic acids	660-88-8	3	60116	9751.8	29258	8315.9	20457	28735	13360	9	7346.2	9	16063	9	81096	87641	54937	59043	53995	51017	18043	9752	9	36524	24370	28891	C00431	ko00310,ko00330,ko01100
mws0256	118.09	118.087	-4.65759	72.1	117.079	standard	C5H11NO2	[M+H]+	L-Valine	blue	Amino acids and derivatives	Amino acids and derivatives	72-18-4	1	8281000	6947800	9961900	7886100	8624400	7136100	5095100	4751200	5605500	6425500	6832100	6943600	7958800	9442000	9090400	8009300	7353100	7504800	11906000	10725000	14963000	6742500	7169900	7633200	C00183	ko00280,ko00290,ko00311,ko00460,ko00770,ko00966,ko00970,ko01100,ko01110,ko01210,ko01230,ko02010
mws0192	117.02	117.019	4.35827	73	118.027	standard	C4H6O4	[M-H]-	Succinic acid	grey	Organic acids	Organic acids	110-15-6	2	16318000	46549000	29051000	26939000	27631000	27420000	12001000	12328000	12547000	9509200	7773500	6870300	10847000	8808100	18090000	10511000	10162000	11937000	12346000	10868000	13950000	13067000	14947000	15280000	C00042	ko00020,ko00190,ko00250,ko00310,ko00350,ko00360,ko00620,ko00630,ko00640,ko00650,ko00760,ko00920,ko01100,ko01110,ko01200
mws0470	117.02	117.019	4.35827	73	118.027	standard	C4H6O4	[M-H]-	Methylmalonic acid	grey	Organic acids	Organic acids	516-05-2	1	15560000	46905000	26915000	26675000	26553000	26492000	11488000	11338000	11516000	9048800	7238300	6730500	10795000	8694200	18590000	10968000	9269100	11821000	12651000	11364000	13531000	13225000	14579000	15207000	C02170	ko00240,ko00280,ko00640,ko01100
pme2923	117	117.019	-164.93	75	118.027	standard	C4H6O4	[M-H]-	Acetoxyacetic acid	blue	Organic acids	Organic acids	13831-30-6	3	9	9	39460	9	9	9	124800	106550	117780	82551	65461	79877	9	9	9	9	9	9	306590	322440	289540	40247	82009	56178	--	--
mws0147	117.06	117.055	4.27149	59	118.063	standard	C5H10O3	[M-H]-	β-Hydroxyisovaleric acid	grey	Organic acids	Organic acids	625-08-1	1	520540	376800	398800	556700	720620	598170	359480	235490	292870	500400	498950	442530	452500	400420	411270	588660	643840	695180	255830	267230	305560	309750	344410	361440	C20827	ko00280,ko01100
pme3096	118	118.015	-123.714	74	119.022	standard	C3H5NO4	[M-H]-	Aminomalonic acid	grey	Organic acids	Organic acids	1068-84-4	3	459960	1377600	762910	802150	752540	767720	333680	348450	336890	273100	199190	217650	290960	249790	452600	322140	297300	331840	340750	296500	377010	325600	417250	409010	C00872	--
mws0671	120.07	120.066	-4.99725	74.1	119.058	standard	C4H9NO3	[M+H]+	L-Homoserine	green	Organic acids	Organic acids	672-15-1	3	2095300	953820	1333100	1352500	1243100	1688000	1533300	1263900	1139100	1954200	1855900	1994600	2500500	3616000	2366100	1897000	1870200	1818300	1943500	1886800	2128300	1734100	2126900	2178400	C00263	ko00260,ko00270,ko00300,ko00920,ko01100,ko01110,ko01230
mws0230	120.07	120.066	-4.99725	74	119.058	standard	C4H9NO3	[M+H]+	L-Threonine	green	Amino acids and derivatives	Amino acids and derivatives	72-19-5	3	2196500	916720	1395100	1285800	1259600	1836200	1486500	1349900	1140900	1858400	1946000	1881000	2586800	3589300	2356500	1804800	1888100	1766700	1936300	1965000	2019200	1821600	2064800	2050200	C00188	ko00260,ko00261,ko00290,ko00860,ko00970,ko01100,ko01110,ko01230,ko02010
pmp001287	120.08	120.081	-4.74678	103.05	119.073	spectrum	C8H9N	[M+H]+	N-Benzylmethylene isomethylamine	blue	Alkaloids	Alkaloids	-	1	953150	838380	1420200	1384300	1477200	1075500	935290	750070	937880	737590	653050	793650	880890	912710	969520	748210	745530	829400	1677100	1548300	2186600	859660	968240	933630	--	--
pma0134	121.04	121.049	-61.9581	93.06	120.042	spectrum	C4H8O4	[M+H]+	D-(-)-Threose	yellow	Others	Saccharides and Alcohols	95-43-2	3	98131	123430	104600	235740	213670	228170	106880	133230	97900	100920	97491	83140	171410	144030	117330	129430	164980	200530	161120	173160	156850	119190	102720	122420	C06463	--
pme0195	120.02	120.013	62.4935	62	121.02	standard	C3H7NO2S	[M-H]-	L-Cysteine	grey	Amino acids and derivatives	Amino acids and derivatives	52-90-4	3	5132.2	8737.5	8474.5	3954.4	6320.4	12269	9075.3	4283	1554.7	5923.5	11415	10659	14600	5524.6	5463	10631	4969.9	5877.8	10004	2695.8	5170	9080.5	8301.4	6235.3	C00097	ko00260,ko00270,ko00311,ko00332,ko00430,ko00460,ko00480,ko00730,ko00770,ko00920,ko00970,ko01100,ko01110,ko01200,ko01230,ko04122
pmb0069	122	122.06	-491.562	105	121.053	spectrum	C7H7NO	[M+H]+	Benzamide	turquoise	Phenolic acids	Phenolic acids	55-21-0	3	57849	71219	40649	54257	51841	66975	42576	61620	45254	65874	65302	47920	102550	92229	184820	75822	83998	98233	80933	86375	90245	71346	65888	64144	C09815	--
mws0491	122.1	122.097	-5.15983	105	121.089	standard	C8H11N	[M+H]+	Phenethylamine	turquoise	Alkaloids	Alkaloids	64-04-0	3	130080	205320	142720	174250	129870	143340	129050	133050	112560	185970	148870	177580	231200	219040	435930	210680	201790	259290	172780	200570	198350	144900	176380	175080	C05332	ko00360,ko01100
mws0628	121.03	121.029	4.37912	92	122.037	standard	C7H6O2	[M-H]-	4-Hydroxybenzaldehyde	grey	Phenolic acids	Phenolic acids	123-08-0	1	15956000	15687000	17870000	33392000	27515000	30476000	11783000	12421000	11748000	8957500	8815900	9576800	16700000	20269000	14395000	27424000	32618000	29985000	30599000	32769000	32730000	16599000	18861000	19487000	C00633	ko01100
mws0133	123.06	123.056	-4.55078	80.05	122.048	standard	C6H6N2O	[M+H]+	Nicotinamide	red	Others	Vitamin	98-92-0	3	951610	828170	1291600	610600	673080	648670	596790	563850	564820	1927700	1899300	1878900	407900	317250	443310	468790	419150	411940	4080900	4041000	4643600	1086200	1181600	1138300	C00153	ko00760,ko01100
Lmbp000668	124.04	124.039	0	78.03	123.032	spectrum	C6H5NO2	[M+H]+	Isonicotinic acid	grey	Others	Vitamin	55-22-1	1	3814100	3566100	4322200	2965100	3066600	2374500	3020800	3274100	3357700	3423900	3092800	2932600	3772100	3657000	3275400	3713100	4116300	3963600	2956800	2884500	2857700	2492700	2734800	3191900	C07446	--
pme0490	124.04	124.04	-4.5953	78	123.032	standard	C6H5NO2	[M+H]+	Nicotinic acid (Vitamin B3)	grey	Others	Vitamin	59-67-6	1	3621500	3474500	4123100	2422800	3087800	2357900	2841700	3129900	3053200	3384700	3206700	2865800	3699300	3549800	3007500	3204600	3621500	3478200	3026100	2769700	2881600	2256500	2713900	2818500	C00253	ko00760,ko00960,ko01100,ko01110
pme1216	122.03	122.025	42.6143	78	123.032	spectrum	C6H5NO2	[M-H]-	2-Picolinic acid	turquoise	Organic acids	Organic acids	98-98-6	3	2697800	1835300	3294600	1890300	2218900	1749800	2076600	2144900	2136600	2790400	2682300	2381300	2845400	2976400	2186600	2971400	3546900	3423200	2124700	2131000	2533600	1878400	2004800	2054800	C10164	ko00380,ko01100
mws0236	124.01	124.007	4.43524	80	125.015	standard	C2H7NO3S	[M-H]-	2-Aminoethanesulfonic acid	grey	Organic acids	Organic acids	107-35-7	3	6915.6	12798	20890	11633	11589	10821	11742	15377	8514.5	23351	22241	14654	10550	5391.1	12198	15133	19784	10828	24981	23910	21626	8486.6	15775	17372	C00245	ko00430,ko00920,ko01100,ko02010
MWSmce118	127.05	127.05	-24.4305	81.04	126.043	standard	C5H6N2O2	[M+H]+	Imidazole-4-Acetic Acid	grey	Organic acids	Organic acids	645-65-8	2	294930	214920	311380	514600	362520	445450	476650	353150	341500	488660	292300	442480	316200	244260	456490	237410	272720	347120	225840	229510	324860	392010	401960	393460	C02835	ko00340,ko01100
mws0251	127.05	127.051	-4.4864	110	126.043	standard	C5H6N2O2	[M+H]+	Thymine	grey	Nucleotides and derivatives	Nucleotides and derivatives	65-71-4	2	11725	10007	10934	9	9	9	9	9	9	14141	20904	11623	32380	16656	27638	17806	11348	17730	12576	11384	13847	12854	11305	10311	C00178	ko00240,ko01100
MWS1777	128.03	128.026	0.364769	93.06	127.019	standard	C6H6ClN	[M+H]+	3-Chloroaniline	yellow	Alkaloids	Alkaloids	108-42-9	3	6651900	6881800	7215700	6275100	6566700	6403900	7398300	7145200	7189700	7233400	7446300	7305100	7572300	7299800	7765500	8217700	8310700	7962700	7926500	7219300	7495800	5313800	6399400	6601500	--	--
mws0263	128.04	128.035	-0.130433	82.03	129.043	standard	C5H7NO3	[M-H]-	5-Oxo-L-Proline	red	Amino acids and derivatives	Amino acids and derivatives	98-79-3	1	55651	40256	73491	52892	53006	42893	24375	32686	33746	29126	36470	33368	58724	63924	56830	96771	57288	78872	132860	108620	111850	48199	45396	49404	C01879	ko00480,ko01100
MWSmce709	130.06	130.065	-3.27221	103.05	129.058	standard	C9H7N	[M+H]+	Isoquinoline	grey	Alkaloids	Isoquinoline alkaloids	119-65-3	2	41466	45819	87671	58387	40188	26207	65654	54658	44437	103620	90735	111600	37908	23737	38247	68256	110280	79457	60756	56489	56665	74185	56159	56711	C06323	--
MWS0811	130.09	130.086	0.345924	84.08	129.079	standard	C6H11NO2	[M+H]+	L-Pipecolic Acid	yellow	Organic acids	Organic acids	3105-95-1	1	10571000	8287300	9069700	14510000	20389000	23514000	8311400	5996600	10006000	7223700	5886000	5939300	8480500	9636200	13013000	7048400	6422500	7167400	13486000	10446000	9023900	9046400	9966000	10628000	C00408	ko00310,ko00960,ko01100,ko01110
ML10181668	130.09	130.086	-2.14473	84.08	129.079	spectrum	C6H11NO2	[M+H]+	Cycloleucine	brown	Amino acids and derivatives	Amino acids and derivatives	52-52-8	2	238070	254460	365420	372630	234740	307710	1260300	1175700	972710	1827600	1674400	1945100	9	9	9	272940	267140	285310	1399900	1577200	946750	663700	791010	829760	C03969	--
Zmdp000376	130.09	130.097	-47.5674	84.08	129.09	spectrum	C5H11N3O	[M+H]+	4-Guanidinobutanal	yellow	Others	Others	-	2	20687000	16827000	18332000	35612000	42099000	44551000	20288000	14892000	24901000	14504000	14651000	15174000	21695000	23482000	32999000	13387000	10988000	13243000	22728000	18324000	15637000	19449000	19863000	22153000	--	--
mws0425	129.02	129.019	3.95291	85	130.027	standard	C5H6O4	[M-H]-	Citraconic acid	red	Organic acids	Organic acids	498-23-7	3	167270	140120	182860	162100	106960	161010	79164	81098	66443	63796	59440	54950	269140	260990	240320	241080	249420	727870	447550	426330	459290	177530	209860	195860	C02226	ko00290,ko00660,ko01100,ko01210
Zmgn000217	129.02	129.019	1.29981	85.03	130.027	spectrum	C5H6O4	[M-H]-	Methylenesuccinic acid	green	Organic acids	Organic acids	97-65-4	1	172140	144240	85648	167760	212680	155200	58717	73182	79009	34926	43264	42216	265400	283390	300430	149700	169880	203960	72685	79125	88376	85540	105070	104100	C00490	ko00660,ko01100
Lmbn001718	129.06	129.056	0	57.03	130.063	spectrum	C6H10O3	[M-H]-	3-Methyl-2-oxopentanoic acid	red	Organic acids	Organic acids	24809-08-3	3	11933	8413.2	20637	43038	29338	40546	18250	19198	10938	27976	16777	35766	13160	7397.2	22066	12016	18767	40176	46879	49213	193130	22811	29195	35160	C00671	ko00280,ko00290,ko00966,ko01100,ko01110,ko01210,ko01230
pme2693	131.12	131.119	-4.57601	114.09	130.111	standard	C6H14N2O	[M+H]+	N-Acetylputrescine	grey	Alkaloids	Phenolamine	18233-70-0	3	12111	27108	9089.7	12162	86894	22884	9	9	9	9	9	8473.7	9	9978.4	22471	9397	11919	14614	8293.1	9	7202.7	18312	27133	15372	C02714	ko00330,ko01100
pmb0501	131.13	131.13	-4.8044	114.1	130.122	standard	C5H14N4	[M+H]+	Agmatine	grey	Alkaloids	Phenolamine	306-60-5	3	7395	20208	5703.9	13342	81986	17149	9	9	9	9	9	9	8611.8	6885.9	28822	9271.4	13253	9646.1	4070.7	9	9	16311	11881	12198	C00179	ko00330,ko01100
mws0216	132.07	132.066	-4.54318	86	131.058	standard	C5H9NO3	[M+H]+	Trans-4-Hydroxy-L-proline	blue	Amino acids and derivatives	Amino acids and derivatives	51-35-4	3	306350	155910	237320	222300	142840	235060	341560	288170	228510	490140	522540	497720	284070	428610	214840	496980	545500	453210	204110	217640	172340	296330	361790	367070	C01157	ko00330,ko01100,ko02010
mws0712	130.05	130.05	4.30602	86	131.058	standard	C5H9NO3	[M-H]-	N-Propionylglycine	turquoise	Amino acids and derivatives	Amino acids and derivatives	21709-90-0	3	78808	32463	38020	41474	61123	53880	15789	14676	21557	6436.8	11775	11757	113300	108350	107480	110320	103560	115630	27975	33403	43887	49726	58980	60805	--	--
MWS2413	130.05	130.051	6.40749	58.03	131.058	standard	C5H9NO3	[M-H]-	N-acetyl-beta-alanine	blue	Amino acids and derivatives	Amino acids and derivatives	3025-95-4	3	36027	26342	42868	54481	46648	50096	29745	36732	32716	19840	28696	26219	24490	30802	25186	24059	21359	29721	30461	29461	37622	31538	23162	29282	C01073	ko00410
Zmpn000638	130.05	130.062	-90.7266	88.04	131.069	spectrum	C4H9N3O2	[M-H]-	3-Guanidinopropionic acid	green	Organic acids	Organic acids	353-09-3	3	188700	117970	174900	169030	145710	157890	95669	131110	115820	116730	109930	91894	194100	201770	234570	146800	122990	163530	145620	107320	155370	118000	127030	129640	C03065	--
ML10197929	130.09	130.062	193.161	88.04	131.069	spectrum	C4H9N3O2	[M-H]-	Creatine	grey	Organic acids	Organic acids	57-00-1	2	50366	20427	42282	44657	38089	39590	25087	41596	29674	21598	20770	16383	34738	42385	47551	18381	12642	14741	24120	39013	53177	27762	19052	25951	C00300	ko00260,ko00330,ko01100
pmp001198	132.1	132.103	-4.61763	57.1	131.095	spectrum	C6H13NO2	[M+H]+	6-Deoxyfagomine	blue	Alkaloids	Piperidine alkaloids	197449-09-5	1	1659500	1834600	2472000	1892000	2120400	1889100	1457700	1171000	1456700	1730900	1713300	1582500	1852000	2187200	2314300	1794600	1852700	1711700	3128100	2809400	3517800	1490000	1754800	1790500	--	--
pme0274	132.1	132.103	-4.61763	69	131.095	standard	C6H13NO2	[M+H]+	6-Aminocaproic acid	blue	Organic acids	Organic acids	60-32-2	2	1745700	1697400	2140600	1871700	2256300	2057900	1402100	1113500	1328100	1606900	1486100	1635800	1990500	2116500	1848800	1852600	1714800	1587100	2666100	2830900	3631700	1692600	1780100	1811400	C02378	ko01100
mws0227	132.1	132.103	-4.61763	86.2	131.095	standard	C6H13NO2	[M+H]+	L-Leucine	blue	Amino acids and derivatives	Amino acids and derivatives	61-90-5	1	19399000	18906000	25861000	18550000	22524000	19162000	15255000	13283000	15995000	17274000	18223000	17243000	23450000	26408000	26095000	20301000	19257000	17101000	29102000	27554000	32394000	15755000	17828000	18871000	C00123	ko00280,ko00290,ko00966,ko00970,ko01100,ko01110,ko01210,ko01230,ko02010
pme2679	132	132.102	-771.374	86	131.095	spectrum	C6H13NO2	[M+H]+	L-Allo-isoleucine	blue	Amino acids and derivatives	Amino acids and derivatives	1509-34-8	3	1585500	1272600	1498900	1554700	1658100	1538600	1043700	894860	1073400	1294900	1237600	1312600	1598000	1765500	1394300	1466300	1301400	1074300	1706500	2242100	2916800	1350600	1674100	1421600	C21096	--
mws0258	132.1	132.103	-4.61763	86	131.095	standard	C6H13NO2	[M+H]+	L-Isoleucine	blue	Amino acids and derivatives	Amino acids and derivatives	73-32-5	1	18561000	17595000	24402000	18005000	21445000	18593000	14212000	12093000	14190000	16647000	16965000	16832000	21846000	23627000	24701000	18894000	18020000	16605000	27938000	27666000	29789000	15047000	17179000	17787000	C00407	ko00280,ko00290,ko00460,ko00960,ko00966,ko00970,ko01100,ko01110,ko01210,ko01230,ko02010
mws1587	132.1	132.103	-4.61763	86	131.095	standard	C6H13NO2	[M+H]+	L-Norleucine	blue	Amino acids and derivatives	Amino acids and derivatives	327-57-1	1	19199000	18295000	24387000	17569000	21500000	18509000	14721000	12770000	15010000	16677000	17476000	17149000	22270000	24463000	24801000	18705000	18343000	16835000	28293000	28002000	30593000	15243000	17279000	18005000	C01933	--
mws1167	131	130.999	0.0244277	59.2	132.006	standard	C4H4O5	[M-H]-	Oxaloacetic acid	grey	Organic acids	Organic acids	328-42-7	3	43459	36766	49086	108080	98954	78282	29358	25757	40855	24948	27419	21325	33357	37088	33868	60702	82751	82890	69268	86327	74007	41789	37625	53460	C00036	ko00010,ko00020,ko00250,ko00620,ko00630,ko00710,ko01100,ko01110,ko01200,ko01210,ko01230
pme0243	131.03	131.035	0	87.05	132.042	standard	C5H8O4	[M-H]-	Glutaric acid	blue	Organic acids	Organic acids	110-94-1	3	471350	278610	666740	775450	710290	802590	527740	489800	478200	429100	548540	345510	386110	278430	792290	310070	392180	445500	785020	809830	1334800	417290	497670	467660	C00489	ko00071,ko00310,ko01100
pme3034	131.03	131.035	0	69.03	132.042	standard	C5H8O4	[M-H]-	Ethylmalonic acid	blue	Organic acids	Organic acids	601-75-2	3	18933	10157	22903	26183	28806	29245	25538	16173	14537	16110	15407	10609	10987	7911.4	24935	12122	13728	15479	27849	23064	32280	15524	11704	17693	--	--
Lmbn001288	131.03	131.035	0	87.04	132.042	spectrum	C5H8O4	[M-H]-	2-Hydroxy-2-methyl-3-oxobutanoic acid*	yellow	Organic acids	Organic acids	71698-08-3	3	58662	102060	46580	139630	175920	179530	66136	84985	88693	162880	123880	96079	96841	101370	79613	79432	78152	115210	67274	61499	101810	82568	89148	89600	C06010	ko00290,ko00650,ko00660,ko00770,ko01100,ko01110,ko01210,ko01230
mws0473	131.03	131.034	4.19737	87.05	132.042	standard	C5H8O4	[M-H]-	2-Methylsuccinic acid	yellow	Organic acids	Organic acids	498-21-5	3	976340	1393100	785510	1897800	2583100	2417900	1032000	1058600	1180600	2275600	1774000	1502900	1471000	1184000	1205500	1138100	1161600	1573800	1028000	1020600	1361500	1087800	1236200	1244800	--	--
Lmmn000806	131.03	131.035	0.152631	87.05	132.042	spectrum	C5H8O4	[M-H]-	Dimethylmalonic acid*	yellow	Organic acids	Organic acids	595-46-0	3	84516	107830	62175	125100	213200	213850	78539	73866	101760	169840	138810	123070	108180	91549	95718	82892	96004	122590	84036	77136	110880	95940	99850	96230	--	--
Lmgn000160	131.05	131.046	0	70.03	132.053	spectrum	C4H8N2O3	[M-H]-	3-Ureidopropionic Acid	blue	Organic acids	Organic acids	462-88-4	1	101550	112480	164550	147940	174570	156870	187600	187790	197490	157370	165900	174150	38403	32647	46185	59326	58932	61944	426210	355710	387460	140400	204900	178110	C02642	ko00240,ko00410,ko00770,ko01100
mws0001	133.06	133.061	-4.05828	74	132.054	standard	C4H8N2O3	[M+H]+	L-Asparagine	grey	Amino acids and derivatives	Amino acids and derivatives	70-47-3	1	4675800	3376800	5468800	3939700	3821500	5292500	9385300	8127200	7616400	6951900	7819000	7330400	1661100	2123900	1540700	2691900	2748700	3176500	14864000	12250000	15836000	6012200	7635000	7850200	C00152	ko00250,ko00460,ko00970,ko01100,ko01110,ko01230
mws0341	131.07	131.071	4.11991	85	132.079	standard	C6H12O3	[M-H]-	2-Hydroxyisocaproic acid	green	Organic acids	Organic acids	20312-37-2	3	2748600	620050	742520	518820	751860	785280	199640	184900	231280	190960	237670	209150	3789900	5509000	4357200	1259400	1310600	1686000	276550	325130	378060	869400	958380	941120	C03264	--
mws0972	131.07	131.071	4.11991	85	132.079	standard	C6H12O3	[M-H]-	6-Hydroxyhexanoic acid	blue	Organic acids	Organic acids	1191-25-9	3	66318	81803	137870	167510	128210	140680	50636	50778	42469	45104	31454	45312	103490	69611	122900	83033	90834	153240	331760	362560	468660	115600	131090	141250	C06103	--
pme2527	133	133.097	-730.293	116	132.09	standard	C5H12N2O2	[M+H]+	L-Ornithine	grey	Amino acids and derivatives	Amino acids and derivatives	70-26-8	3	224010	122260	270920	171810	68469	222170	416070	385330	314360	380350	448040	373340	78326	79756	68197	149830	168740	149620	567980	541740	664750	327480	386150	373080	C00077	ko00220,ko00330,ko00472,ko00480,ko01100,ko01110,ko01210,ko01230,ko02010
mws0219	132.03	132.03	3.86277	88	133.038	standard	C4H7NO4	[M-H]-	L-Aspartic Acid	blue	Amino acids and derivatives	Amino acids and derivatives	56-84-8	1	2639600	3321300	4909300	4566900	5319300	4643100	6661700	5718100	6320200	3287800	4403100	3617900	1412900	1784400	1275500	2962100	2569500	1724000	12893000	11254000	11688000	4250700	5093400	5954100	C00049	ko00220,ko00250,ko00260,ko00261,ko00270,ko00300,ko00340,ko00410,ko00460,ko00710,ko00760,ko00770,ko00970,ko01100,ko01110,ko01200,ko01210,ko01230,ko02010
MWS1882	132.03	132.03	0.520335	88.04	133.038	standard	C4H7NO4	[M-H]-	Iminodiacetic acid	blue	Organic acids	Organic acids	142-73-4	2	331870	409890	544830	498450	574080	482750	748200	627730	750240	383450	462640	425860	169240	190830	167660	351610	296810	203120	1286200	1254900	1351700	473790	527420	722550	C19911	--
mws0275	133.01	133.014	4.51081	71.01	134.022	standard	C4H6O5	[M-H]-	L-Malic acid	grey	Organic acids	Organic acids	97-67-6	1	14970000	87658000	22427000	29193000	42896000	34716000	28024000	27256000	33146000	18032000	19045000	17980000	20267000	19937000	45663000	8806300	5960500	9044400	26500000	21322000	21205000	28610000	30557000	33563000	C00149	ko00020,ko00620,ko00630,ko00710,ko01100,ko01110,ko01200
Lmbn000198	133.01	133.014	0	71.01	134.022	spectrum	C4H6O5	[M-H]-	3-Dehydro-L-Threonic Acid	grey	Others	Saccharides and Alcohols	-	1	5100100	40462000	6697100	9420600	14954000	10933000	8482000	8017700	9763900	5393500	5658700	5188900	6474300	6257300	16129000	2744400	2003700	3125700	8046300	7058700	6370900	8706000	9585100	9837200	C03064	ko00053,ko01100
Zmdp000972	136.04	136.043	-1.29371	91.05	135.035	spectrum	C4H9NO2S	[M+H]+	S-Methyl-L-cysteine	blue	Amino acids and derivatives	Amino acids and derivatives	1187-84-4	2	338030	491380	656280	717600	830870	697090	481710	354660	475870	254900	343440	294380	493590	610630	653470	320920	271000	330130	730670	585130	623150	353190	418000	474860	C22040	ko02010
pme0040	136.06	136.062	-3.89527	119	135.054	standard	C5H5N5	[M+H]+	Adenine	green	Nucleotides and derivatives	Nucleotides and derivatives	73-24-5	3	5858200	5444900	6313300	5821400	7869700	6196700	2697500	2463900	2626300	1509400	1610400	1393600	8399500	9270500	8690500	7844800	7181700	7628600	3112100	2831300	3170300	3988500	4407100	4493700	C00147	ko00230,ko00908,ko01100
HJKP000649	136.07	136.076	-33.1727	91.05	135.068	spectrum	C8H9NO	[M+H]+	N-benzylformamide	blue	Alkaloids	Alkaloids	6343-54-0	2	303710	435510	595320	594950	711090	597140	412310	307460	409950	198890	288710	223970	399590	551920	547700	264670	201580	256840	629840	496110	580320	326550	334240	369970	C15561	--
mws0889	135.03	135.029	3.99913	75.01	136.037	standard	C4H8O5	[M-H]-	D-Threonic Acid	grey	Others	Saccharides and Alcohols	3909-12-4	3	64827	216250	221680	231720	218100	228460	161960	208590	186400	269360	230940	245720	77470	74523	128650	115610	120760	151100	166370	111790	143290	144920	132200	153230	C21649	--
pme0033	137.05	137.046	-3.94027	119	136.039	standard	C5H4N4O	[M+H]+	Hypoxanthine	green	Nucleotides and derivatives	Nucleotides and derivatives	68-94-0	3	96664	140890	182160	47050	21809	26186	22513	23253	19566	33756	19523	17014	267290	221980	282820	71071	89860	95476	36637	34942	55930	66834	73861	70011	C00262	ko00230,ko01100
pme1173	137.05	137.046	-3.94027	110	136.039	spectrum	C5H4N4O	[M+H]+	Allopurinol	green	Nucleotides and derivatives	Nucleotides and derivatives	315-30-0	3	83997	126430	141280	41866	17719	14199	15669	12433	11278	24411	17842	12868	231900	170540	220860	60724	85351	92140	37347	28258	48371	56125	61045	76011	--	--
mws1336	138.06	138.055	0.326682	120	137.048	standard	C7H7NO2	[M+H]+	4-Aminobenzoic acid	brown	Phenolic acids	Phenolic acids	150-13-0	1	127470	167590	178270	214410	206650	174660	189470	163540	206210	78212	99055	83384	181410	203920	186760	170380	150500	141840	130300	198210	167860	118530	134080	159300	C00568	ko00790,ko01100
mws1078	138.05	138.056	-3.83903	92.1	137.048	standard	C7H7NO2	[M+H]+	Anthranilic Acid	red	Phenolic acids	Phenolic acids	118-92-3	3	81763	114290	41859	74873	89212	57198	9	9	9	9	9	9	159280	102420	146060	97881	99469	118910	186500	204400	183420	77258	91233	71512	C00108	ko00380,ko00400,ko00998,ko01058,ko01100,ko01110,ko01230
pme2268	138.06	138.056	-3.83903	94.07	137.048	standard	C7H7NO2	[M+H]+	Trigonelline	grey	Alkaloids	Pyridine alkaloids	535-83-1	1	922410	1054600	863060	865360	991510	881900	937450	915240	928500	1130900	1051800	1081600	777550	679620	708460	812790	851140	848510	844830	695680	841810	813940	835720	841380	C01004	ko00760
Lmqp002784	138.06	138.055	0	77.04	137.048	spectrum	C7H7NO2	[M+H]+	Salicylamide	brown	Alkaloids	Phenolamine	65-45-2	1	279660	370520	315270	415050	407160	332770	426950	385740	404720	145850	210010	177300	326680	299420	351940	345610	286870	313570	330710	332120	321150	222550	291540	301520	--	--
pme1738	138.08	138.079	-3.98322	95	137.071	standard	C7H9N2O	[M+H]+	3-Carbamyl-1-methylpyridinium(1-Methylnicotinamide)	grey	Alkaloids	Alkaloids	1005-24-9	3	138730	158710	114550	151340	101970	143820	126640	99990	104690	153620	128600	154730	119130	129730	96423	117690	156840	114480	125280	110620	98144	122790	144460	121700	C02918	ko00760,ko01100
pme1002	138.09	138.092	-4.63459	103	137.084	standard	C8H11NO	[M+H]+	L-Tyramine	yellow	Alkaloids	Alkaloids	51-67-2	1	6389000	6598200	6801200	10938000	10805000	11641000	5128300	6223100	5515700	5208500	5076400	5267600	7416400	7647100	6474900	6473800	9140000	10639000	8028500	9778500	8598500	5213400	5801500	6147100	C00483	ko00350,ko00950,ko01100,ko01110
Hmgn001653	137.02	137.025	-4.08685	93.04	138.032	spectrum	C7H6O3	[M-H]-	Protocatechualdehyde	turquoise	Phenolic acids	Phenolic acids	139-85-5	2	20565000	13947000	18959000	31728000	26163000	30326000	8194900	8663300	8112400	10056000	13013000	9483900	29725000	28539000	21972000	25225000	30051000	30680000	17593000	21498000	17909000	15977000	17478000	17161000	C16700	ko00950
mws0749	137.02	137.024	3.79496	93	138.032	standard	C7H6O3	[M-H]-	4-Hydroxybenzoic acid	turquoise	Phenolic acids	Phenolic acids	99-96-7	2	25087000	16795000	23697000	40207000	31444000	38761000	8860500	10179000	9224200	11714000	15159000	12696000	37926000	36518000	25151000	31309000	37115000	37475000	20992000	25557000	23376000	19273000	21915000	21614000	C00156	ko00130,ko00790,ko01100,ko01110
Lmgn001670	137.03	137.025	15.9095	108.02	138.032	spectrum	C7H6O3	[M-H]-	Salicylic acid	red	Phenolic acids	Phenolic acids	69-72-7	1	1060000	1657700	1622500	1858200	1484900	1987000	1386900	1405500	1546500	1619300	1616300	1459300	1180900	1441300	836090	2788500	3080400	2718300	3766400	4440800	4034100	1661100	1832800	2111200	C00805	ko00360,ko01100,ko01110,ko04075
MWSmce580	137.02	137.024	2.06095	108.02	138.032	standard	C7H6O3	[M-H]-	2,5-Dihydroxybenzaldehyde	red	Phenolic acids	Phenolic acids	1194-98-5	3	19392	63279	9	40185	9	9	9	9	9	9	9	9	9	21978	30136	22260	9	27051	63746	76976	80584	35684	27815	32692	C05585	ko00350,ko01100
Lmbn002862	137.02	137.024	-1.31774e-05	93.03	138.032	spectrum	C7H6O3	[M-H]-	3-Hydroxybenzoic Acid	yellow	Organic acids	Organic acids	99-06-9	3	4004800	1444000	3550200	5803100	4532300	5737800	3444500	3344500	4017500	4523200	5033300	4209200	1547000	1696400	883720	1940800	2368400	2118200	882720	906130	873950	2412300	2782700	2824100	C00587	ko00400
mws2368	137.06	137.061	-0.0226177	119.05	138.068	standard	C8H10O2	[M-H]-	Tyrosol	red	Phenolic acids	Phenolic acids	501-94-0	3	229980	245230	245010	288630	316620	299560	203730	199760	253500	219730	225670	220070	162790	207770	129240	362680	473600	405860	539640	608680	558560	228080	256870	294930	C06044	ko00350,ko01100
mws0704	140.01	140.011	3.71399	78.96	141.019	standard	C2H8NO4P	[M-H]-	O-Phosphorylethanolamine	brown	Alkaloids	Alkaloids	1071-23-4	3	4603.9	3100.8	7312.9	7219.1	5700.5	7426.7	25877	33040	36871	111480	91805	123010	2526.5	2322.1	1958.1	2222.7	3979.1	966.22	28989	21277	17216	16497	15932	14130	C00346	ko00564,ko00600,ko01100
pma2987	142.1	142.097	-1.40748	124.09	141.09	spectrum	C6H11N3O	[M+H]+	Histidinol	yellow	Alkaloids	Alkaloids	501-28-0	3	2665600	5599000	2967500	4304400	5387700	5204600	4422500	4606700	5303000	2631200	2708100	2823200	3250700	2541400	3994300	2074000	2384600	2491600	3823100	3591600	4571000	3230900	3571700	3806500	C00860	ko00340,ko01100,ko01110,ko01230
pme3207	141.02	141.019	3.61654	59	142.027	standard	C6H6O4	[M-H]-	Muconic acid	grey	Organic acids	Organic acids	1119-72-8	3	2737500	3043100	8872300	1354700	1587200	1346200	2574800	4071300	3936500	3761400	6007700	3594300	2874800	3831600	4297600	2152400	1995500	2234800	1893300	7118400	2632000	1584700	1896300	1981500	C02480	ko01100
Lmcp000611	144.08	144.077	0	84.06	143.069	spectrum	C5H9N3O2	[M+H]+	2-Amino-4,5-dihydro-1H-imidazole-4-acetic acid	grey	Alkaloids	Alkaloids	69098-41-5	2	249160	391130	292640	126920	126360	158400	214950	284530	314110	269070	264320	306420	503650	413010	522190	463750	249580	388250	2493500	1134100	775940	401460	429720	432380	--	--
Hmsp000364	144.1	144.098	0.204722	98.09	143.095	spectrum	C7H13NO2	[M+H]+	L-Cyclopentylglycine	grey	Amino acids and derivatives	Amino acids and derivatives	2521-84-8	1	1466000	1735200	1515800	6291000	4458500	3374300	2484900	2399800	3473800	2860800	4518700	4568600	1792200	2087400	5765400	1516600	909710	1061100	1748500	1807300	1605500	2066900	2600600	2494700	--	--
Rfmb320	144.1	144.103	-4.2331	84.08	143.095	spectrum	C7H13NO2	[M+H]+	1-Methylpiperidine-2-carboxylic acid	grey	Amino acids and derivatives	Amino acids and derivatives	7730-87-2	3	197530	336330	226220	110640	91192	152040	191430	289500	289870	240490	210600	279150	379530	379680	438130	329960	244000	235270	2089400	754480	519730	295250	313040	305510	--	--
MWSmce157	144.1	144.102	-18.7721	58.06	143.095	standard	C7H13NO2	[M+H]+	Stachydrine	grey	Alkaloids	Pyrrole alkaloids	471-87-4	3	118590	203890	135400	79150	42958	122600	131870	244030	229060	120480	170270	174340	352840	321130	315360	254710	166620	175950	1826900	771100	451750	275980	300760	266190	C10172	--
Hmcp000405	144.14	144.139	-5.13394	84.08	143.132	spectrum	C8H17NO	[M+H]+	Dihydroisopelletierine	turquoise	Alkaloids	Piperidine alkaloids	-	3	88806	205650	93692	89294	94132	95834	88757	47132	76094	120070	86531	92870	68459	85557	170910	109510	121320	180200	127690	98514	172600	83732	75946	93259	--	--
Rfmb318	144.1	144.103	-6.31495	84.08	144.092	spectrum	C7H14NO2+	[M]+	D-Proline betaine	grey	Amino acids and derivatives	Amino acids and derivatives	1195-94-4	3	70799	134490	96964	56838	40555	90233	76041	127580	86273	102680	102140	104570	176270	119640	181740	145670	108130	95087	810170	340480	284770	150760	131260	154720	C21514	--
mws0851	143.11	143.107	3.70352	143.11	144.115	standard	C8H16O2	[M-H]-	Valproic Acid	red	Organic acids	Organic acids	99-66-1	3	3247500	2747200	2472300	2553700	2201800	2808700	1177900	1235900	1147600	1215600	1122600	1379900	2421800	2219100	4578300	2628300	3119900	11529000	8086000	7155600	13609000	2880200	3041500	3065200	C07185	--
mws0103	146.06	146.061	-4.24481	91	145.053	standard	C9H7NO	[M+H]+	Indole-3-carboxaldehyde	yellow	Alkaloids	Plumerane	487-89-8	1	526970	414760	637440	999570	957100	1024500	749880	720640	591670	744630	595780	466890	628220	577940	570900	609890	628080	745960	496970	590260	603980	536820	572180	572770	C08493	--
Lmqp000427	146.08	146.081	0	82.07	145.074	spectrum	C6H11NO3	[M+H]+	N-Methyl-Trans-4-Hydroxy-L-Proline	brown	Amino acids and derivatives	Amino acids and derivatives	4252-82-8	3	488990	523840	468220	377830	295330	424450	487530	448010	448180	963150	1004700	962200	458500	407900	422340	670790	862620	774060	653910	712370	667610	478580	573180	563840	--	--
pme0295	146.08	146.082	-3.83347	86	145.074	standard	C6H11NO3	[M+H]+	4-Acetamidobutyric acid	turquoise	Organic acids	Organic acids	3025-96-5	3	1242100	1443200	3391600	990730	906350	1003200	447150	394510	341250	378450	315350	246190	1670800	1268800	2173200	912120	1144000	1364300	495810	533680	639600	867740	881540	881810	C02946	ko00330,ko01100
MWSmce338	146.08	146.081	-5.95285	70.06	145.074	standard	C6H11NO3	[M+H]+	N-Hydroxypipecolic acid	grey	Alkaloids	Piperidine alkaloids	115819-92-6	3	33550	41392	32087	49379	53399	45065	59750	50787	49538	66885	41912	59856	43680	38359	52856	25590	32090	32822	27279	19496	53373	44995	47313	43210	--	--
mws0567	146.09	146.093	-4.03852	87	145.085	standard	C5H11N3O2	[M+H]+	4-Guanidinobutyric acid	grey	Organic acids	Organic acids	463-00-3	1	3658300	1808800	6114000	2631500	2736200	2897000	3966000	4425800	4060900	5311200	6596800	3378900	3866000	2269800	2541000	2727000	3300600	3438800	6028700	6125300	6709100	3532500	3666700	3704200	C01035	ko00330,ko01100
pme2380	145.01	145.014	-0.323416	101	146.022	standard	C5H6O5	[M-H]-	α-Ketoglutaric acid	grey	Organic acids	Organic acids	328-50-7	3	26623	863430	34633	23642	49791	24116	35114	48588	35038	29706	23827	39835	71951	27796	254160	24827	34985	39180	50476	64725	51900	83423	85510	100980	C00026	ko00020,ko00040,ko00053,ko00220,ko00250,ko00300,ko00310,ko00340,ko00430,ko00630,ko00650,ko00660,ko01100,ko01110,ko01200,ko01210,ko01230
Wmzn000227	145.06	145.051	77.6805	109.04	146.058	spectrum	C6H10O4	[M-H]-	2,2-Dimethylsuccinic acid	brown	Organic acids	Organic acids	597-43-3	2	2116.2	11680	10079	12161	14559	10105	70950	82832	82395	202560	163180	155360	1591.5	2137	2103.2	7963.2	3776.8	2084.5	126030	134550	89872	36507	51352	51562	--	--
mws0924	145.05	145.05	3.37814	101	146.058	standard	C6H10O4	[M-H]-	2-Methylglutaric acid	brown	Organic acids	Organic acids	617-62-9	3	187570	208560	125120	160070	202820	261770	86906	114800	161940	583950	548940	477600	292170	313590	327430	336580	405550	465860	155630	117590	212640	219340	193620	215640	--	--
Lmbn001609	145.05	145.051	0	83.05	146.058	spectrum	C6H10O4	[M-H]-	2-Acetyl-2-Hydroxybutanoic Acid	red	Organic acids	Organic acids	-	3	19292	28826	28861	12406	8230.2	13273	9521.4	8700.1	10920	9	6694.4	12821	23891	19398	94641	12604	16428	40459	97856	70168	168940	27522	33795	26922	C06006	ko00290,ko01100,ko01110,ko01210,ko01230
Lmbn001676	145.05	145.051	0	101.06	146.058	spectrum	C6H10O4	[M-H]-	(R)-3-Hydroxy-3-Methyl-2-Oxopentanoic Acid	turquoise	Organic acids	Organic acids	-	3	24386	32490	20608	27570	16233	21778	10284	7366.1	17749	15141	9	11205	29107	35366	77603	37006	22373	39002	28139	40870	43725	27617	21263	27362	C14463	ko00290,ko01110,ko01210
pme0193	147.08	147.077	-4.0795	84	146.069	standard	C5H10N2O3	[M+H]+	L-Glutamine	green	Amino acids and derivatives	Amino acids and derivatives	56-85-9	1	4337900	3314800	4499500	4835200	6121900	3646400	2010700	2034000	2140600	2635800	2622800	2989700	6510300	8170400	7829400	3403500	4173600	4403400	4538600	3469300	5819000	3422100	3530500	3908200	C00064	ko00220,ko00230,ko00240,ko00250,ko00630,ko00750,ko00910,ko00970,ko01100,ko01230,ko02010
pme3146	145.06	145.061	3.86044	102	146.069	standard	C5H10N2O3	[M-H]-	β-Ureidoisobutyric acid	turquoise	Organic acids	Organic acids	2905-86-4	3	18472	14192	8782.7	3908.8	1882.6	5333.1	6503.1	2704	3402.4	5206	10680	3077.6	68450	33403	139050	7913.8	9621.3	10894	6708.8	8890	9910.4	16116	15332	15080	C05100	--
pme0026	147.11	147.113	-4.14646	84	146.106	standard	C6H14N2O2	[M+H]+	L-Lysine	green	Amino acids and derivatives	Amino acids and derivatives	56-87-1	3	3620300	3143400	3817200	4197500	5333600	3052500	1945500	1826300	2085200	2215600	1864700	2371600	5928400	7317800	6811200	3203000	3191900	3705300	4297300	3117600	4664200	3168200	3602600	3355300	C00047	ko00300,ko00310,ko00780,ko00960,ko00970,ko01100,ko01110,ko01210,ko01230,ko02010
pme1691	147.13	147.125	-0.00119853	87.2	146.118	standard	C7H16NO2	[M+H]+	Acetylcholine	grey	Alkaloids	Alkaloids	60-31-1	3	183540	224100	253440	119030	163300	208360	240000	238730	315250	250140	386190	181440	287340	123620	233810	117170	189330	210980	359670	268200	374420	159860	207890	173780	C01996	ko00564
pme0014	148.06	148.061	-4.11992	84	147.053	standard	C5H9NO4	[M+H]+	L-Glutamic acid	green	Amino acids and derivatives	Amino acids and derivatives	56-86-0	1	2380000	2714400	3009300	2778600	2443300	2853900	3494800	3331700	3081300	2570300	2327200	2544800	408770	448950	472400	2624100	1769700	1819700	3986700	3748600	3190000	2506700	2573500	2805800	C00025	ko00220,ko00250,ko00330,ko00332,ko00340,ko00430,ko00480,ko00630,ko00650,ko00660,ko00860,ko00910,ko00970,ko01100,ko01110,ko01200,ko01210,ko01230,ko02010
Zmzn000113	146.05	146.046	4.23566	102.06	147.053	spectrum	C5H9NO4	[M-H]-	L-threo-3-Methylaspartate	green	Amino acids and derivatives	Amino acids and derivatives	6061-13-8	1	2480600	3455800	4223800	3524900	4026100	3781800	4560100	5048000	4789000	4039400	3494200	3390900	363250	294360	403320	2516100	1691700	1637400	5078600	5725300	4268700	2870700	2986400	3570300	C03618	ko00630,ko00660,ko01100,ko01200
mws1050	148.06	148.061	-4.11992	88	147.053	standard	C5H9NO4	[M+H]+	O-Acetylserine	red	Amino acids and derivatives	Amino acids and derivatives	5147-00-2	3	33367	51621	49856	49066	57794	59259	30849	38042	36567	34536	30601	25917	29486	37537	74244	48390	59307	61283	72540	70707	86423	48400	56680	72843	C00979	ko00270,ko00908,ko00920,ko01100,ko01110,ko01200,ko01230,ko04122
MWSmce190	148.09	148.097	-26.4671	74.02	147.09	standard	C6H13NO3	[M+H]+	(2S,3R,4S)-4-Hydroxyisoleucine	grey	Amino acids and derivatives	Amino acids and derivatives	55399-93-4	3	165260	200660	307710	127010	166870	154990	120040	114850	120010	275070	337340	268330	77603	86479	110950	192430	176990	144590	299590	245090	282720	170500	152660	120110	--	--
MWSmce608	148.1	148.097	-2.15872	74.02	147.09	standard	C6H13NO3	[M+H]+	4-Hydoxy-L-Isoleucine	grey	Amino acids and derivatives	Amino acids and derivatives	781658-23-9	3	194330	160620	316700	106340	110220	90548	96307	71220	72913	197300	262130	186150	71627	102980	106380	152000	158940	98661	188870	170480	209600	118310	128820	150060	--	--
Zmsp000366	148.1	148.097	-1.48349	130.09	147.09	spectrum	C6H13NO3	[M+H]+	Fagomine	green	Alkaloids	Piperidine alkaloids	53185-12-9	3	39050	38577	28081	45864	20914	56199	85033	76309	70940	75411	66516	58706	7224.4	11968	7850.2	57605	36200	34473	63793	79448	49819	38205	60792	54419	C10144	--
pmp001285	149.02	149.024	-3.89199	65.04	148.016	spectrum	C8H4O3	[M+H]+	Phthalic anhydride	grey	Phenolic acids	Phenolic acids	85-44-9	1	1101800	1189400	1009400	885060	1033500	1030500	848720	1180200	1451200	1022900	818740	971570	801960	818180	725990	951620	1553200	885030	944160	1442300	950910	933300	904230	937870	--	--
MWS3036	147.03	147.03	0.0210841	85.03	148.037	standard	C5H8O5	[M-H]-	3-Hydroxyglutaric acid	green	Organic acids	Organic acids	638-18-6	3	519610	151460	266810	479010	555160	613170	157980	151000	175140	117100	134180	136810	704670	807030	615070	325670	403760	355530	163110	183440	210460	300280	301320	313200	--	--
Lmbn000216	147.03	147.03	0	57.03	148.037	spectrum	C5H8O5	[M-H]-	3-Methylmalic acid	green	Organic acids	Organic acids	152204-30-3	1	930000	402180	450310	769550	1179500	1185700	330450	333040	308550	200270	178010	274410	1123900	1256300	995480	478400	485100	485140	268970	264140	401960	457990	485610	527440	C06032	ko00290,ko00660,ko01100,ko01210,ko01230
ML10171848	147.03	147.03	-1.87037	85.03	148.037	spectrum	C5H8O5	[M-H]-	D-Arabinono-1,4-lactone	blue	Others	Saccharides and Alcohols	2782-09-4	2	125890	151700	101450	70675	112130	116830	114430	131810	129690	119580	125140	118540	111580	72689	112490	62114	57178	87456	265980	231150	230110	60696	83356	128900	C00652	--
Zmyn000230	147.03	147.03	-3.37958	57.03	148.037	spectrum	C5H8O5	[M-H]-	2-Dehydro-3-deoxy-L-arabinonate	green	Others	Saccharides and Alcohols	-	1	983040	232260	508310	931330	1247700	1175400	283020	229140	312990	206580	179570	226920	1461400	1550100	1198300	516080	636280	573890	308380	294900	406970	520050	461370	587040	C00684	ko00053,ko01100
pmb2826	147.03	147.03	0.0210841	87.1	148.037	spectrum	C5H8O5	[M-H]-	L-Citramalic acid	grey	Organic acids	Organic acids	6236-09-5	1	75758	77310	78967	87284	116590	115360	112310	66417	120000	71260	68567	71131	94907	75464	95531	47639	38900	42300	93970	65844	87282	58354	95255	84523	C02614	ko00660,ko01100
Zmyn000247	147.03	147.03	-0.65905	57.03	148.037	spectrum	C5H8O5	[M-H]-	2-Hydroxyglutaric Acid	green	Organic acids	Organic acids	13095-48-2	1	1034700	323230	475860	948430	1172500	1252000	297060	313760	416700	193930	188960	226220	1400600	1378000	1251200	517130	615800	583010	322580	329440	331770	489150	485840	577410	C03196	ko00310,ko01100
mws1024	147.05	147.045	3.87637	129	148.052	standard	C9H8O2	[M-H]-	p-Coumaraldehyde	blue	Phenolic acids	Phenolic acids	2538-87-6	3	15231	15138	23995	24596	17532	24108	25086	12294	19181	7385.4	11243	10343	8809	13919	11843	15728	22123	24158	64279	47453	39972	10886	18318	18621	C05608	ko00940,ko01100,ko01110
mws2213	147.05	147.045	3.87637	77.01	148.052	standard	C9H8O2	[M-H]-	Cinnamic acid	turquoise	Phenolic acids	Phenolic acids	140-10-3	3	19575	15674	46500	19773	21025	25087	13122	12485	11723	16102	13988	18671	34245	32687	25714	31144	33093	33201	12720	11597	15358	20013	19942	19608	C00423	ko00130,ko00360,ko00940,ko00998,ko01100,ko01110
Lmbn001034	147.07	147.066	0	85.03	148.074	spectrum	C6H12O4	[M-H]-	2,3-Dihydroxy-3-methylpentanoic acid	grey	Organic acids	Organic acids	562-43-6	3	9783.1	13694	17633	30923	27747	19118	13734	13381	10006	9403.6	4817.8	4081.9	30828	19286	22821	19874	15303	18817	24362	18124	27384	14002	13565	14298	C06007	ko00290,ko01100,ko01110,ko01210,ko01230
Lmgp000796	150.06	150.055	16.2674	61.01	149.048	spectrum	C8H7NO2	[M+H]+	4-Hydroxymandelonitrile	green	Alkaloids	Phenolamine	13093-65-7	1	984920	1180100	800990	578820	1077100	540600	419700	539000	597540	447390	666920	488390	1203300	1334000	1365100	242250	193530	182300	841640	537700	699080	486140	501250	609650	C00650	--
pme1210	150.06	150.059	-4.13171	61	149.051	standard	C5H11NO2S	[M+H]+	L-Methionine	green	Amino acids and derivatives	Amino acids and derivatives	63-68-3	1	776030	926010	598960	434600	861370	418890	395650	441710	484990	348940	552320	379800	891130	1236400	1136800	237480	151620	154030	606740	503420	568940	400350	480190	515690	C00073	ko00270,ko00966,ko00970,ko01100,ko01110,ko01210,ko01230
mws0262	149.01	149.009	0.258373	87	150.016	standard	C4H6O6	[M-H]-	L-Tartaric acid	grey	Organic acids	Organic acids	87-69-4	3	53585	28976	33337	35064	34530	41701	21259	16012	36047	45150	44484	40914	56357	37409	25808	34114	42252	45639	18502	28037	33794	39422	53438	40568	C00898	ko00630,ko01100
mws0489	149.02	149.024	3.48937	77	150.032	standard	C8H6O3	[M-H]-	Benzoylformic acid	grey	Organic acids	Organic acids	611-73-4	3	46757	39174	68614	118670	79116	92498	61814	61542	53596	123730	105020	69997	106000	83732	78690	41773	50368	82963	34326	59875	34332	84273	85184	61263	C02137	ko00360,ko01100
Zmgn000173	149.05	149.046	2.3684	75.01	150.053	spectrum	C5H10O5	[M-H]-	D-Ribose	grey	Others	Saccharides and Alcohols	50-69-1	3	23213	9	33485	32404	33555	18776	27373	17347	24000	22973	14696	15001	11122	7131.3	9778.5	19201	12370	17274	19216	14943	22147	18154	19966	20490	C00121	ko00030,ko01100,ko02010
pmf0420	149.06	149.061	-0.0207969	74.9	150.068	standard	C9H10O2	[M-H]-	Benzyl acetate	grey	Organic acids	Organic acids	140-11-4	3	1074500	1150400	1099200	1032100	1172300	1050400	1128600	1187300	1105300	1165300	1184500	1080600	1121300	1192300	1127400	1420300	1180400	1298500	1248900	1157700	1093100	418450	453310	520920	C15513	--
pme1109	152.06	152.057	-3.55129	135	151.049	standard	C5H5N5O	[M+H]+	Guanine	red	Nucleotides and derivatives	Nucleotides and derivatives	73-40-5	1	630680	735830	621730	268520	123700	163960	172470	166170	218750	282060	287730	189590	1238500	1028500	1358100	514500	495370	865260	864680	957530	1452000	462730	505400	529540	C00242	ko00230,ko01100
pme0183	152.06	152.057	-3.55129	135	151.049	standard	C5H5N5O	[M+H]+	Isoguanine	red	Nucleotides and derivatives	Nucleotides and derivatives	3373-53-3	3	186900	207550	167350	85480	70356	64633	54515	48993	74470	104710	91248	65162	357830	309140	400680	193430	165520	262140	208970	255530	391040	149920	185200	180350	--	--
pme0256	151.03	151.026	4.03905	151	152.033	standard	C5H4N4O2	[M-H]-	Xanthine	grey	Nucleotides and derivatives	Nucleotides and derivatives	69-89-6	1	1081400	452620	1113800	562970	312440	658500	670640	888970	1915900	578200	860690	296050	2324400	2923000	2024900	1029400	1354300	1469100	2464500	11731000	1725800	1433500	1200500	1400500	C00385	ko00230,ko00232,ko01100,ko01110
MWS2984	153.05	153.052	-0.229987	136.03	152.045	standard	C4H4N6O	[M+H]+	8-Azaguanine	grey	Nucleotides and derivatives	Nucleotides and derivatives	134-58-7	3	255310	176840	222580	132430	57594	103070	150680	233940	463710	129870	179960	92382	543200	499490	608410	230140	238160	302690	653160	1909900	315260	240400	304550	350940	--	--
mws0458	151.04	151.04	3.70764	136	152.047	standard	C8H8O3	[M-H]-	Vanillin	blue	Phenolic acids	Phenolic acids	121-33-5	1	10513000	10993000	11820000	14076000	13159000	15423000	8299300	9066600	7727700	4607200	4802300	6516900	9929400	10289000	7517000	13471000	15831000	14777000	23455000	25475000	24735000	10165000	11006000	11283000	C00755	ko00998,ko01100,ko01110
mws0182	151.04	151.04	3.70764	106.9	152.047	standard	C8H8O3	[M-H]-	p-Hydroxyphenyl acetic acid	turquoise	Phenolic acids	Phenolic acids	156-38-7	3	30702	76430	53362	29697	21848	39096	13565	16431	18742	20749	21465	9589.5	82154	52450	89482	55104	50465	77352	30524	21304	34316	35090	19292	33362	C00642	ko00350,ko00360,ko01100
pme2362	151.04	151.04	0	107	152.047	standard	C8H8O3	[M-H]-	Mandelic acid	blue	Phenolic acids	Phenolic acids	90-64-2	3	209640	196980	198630	313850	260530	337430	351970	318620	296180	209970	193600	214800	239140	237130	147450	237800	312780	332250	708430	914530	702230	228650	252060	261510	C01984	--
Zmgn004894	151.04	151.04	-3.75861	136.02	152.047	spectrum	C8H8O3	[M-H]-	Methyl 4-hydroxybenzoate	red	Organic acids	Organic acids	99-76-3	1	2017400	2085100	2459100	2735800	2289400	2691700	1545700	1561400	1461600	932570	921050	985260	1921300	1946200	1336100	2647200	3021900	2931800	4592000	5178900	4805600	2072600	1982300	2082500	--	--
MWSmce040	153.05	153.055	-26.9218	65.04	152.047	standard	C8H8O3	[M+H]+	Isovanillin	blue	Phenolic acids	Phenolic acids	621-59-0	3	826050	934000	1130900	1264700	1202700	1304500	708700	723760	742530	415700	464820	524790	925550	895300	610800	1161000	1584300	1254000	2524000	2418800	2543100	791280	974270	1108300	--	--
MWS0687	153.07	153.066	0.301178	108.04	152.059	standard	C7H8N2O2	[M+H]+	1-Methyl-6-Oxo-1,6-Dihydropyridine-3-Carboxamide	blue	Alkaloids	Pyridine alkaloids	701-44-0	2	23181	23479	19848	26752	17209	18927	12166	13130	14866	15478	20870	11217	15725	10503	15402	8541.6	6195.7	8206.3	28487	25858	28921	9879.4	9462.9	15609	--	--
mws0213	151.06	151.061	0.0191975	71	152.068	standard	C5H12O5	[M-H]-	Ribitol	grey	Others	Saccharides and Alcohols	488-81-3	3	185660	1653900	904600	42315	36415	35898	43342	67259	97599	195720	126290	69670	704370	340380	1028500	159920	206460	264480	169320	217300	233010	355050	351260	399150	C00474	ko00040,ko00740,ko01100
mws0438	151.06	151.061	0.0191975	59	152.068	standard	C5H12O5	[M-H]-	L-Arabitol	grey	Others	Saccharides and Alcohols	7643-75-6	3	134280	1282300	789850	46674	33841	43510	40511	56752	65535	175700	106560	111820	481070	241300	870010	210040	269770	238760	182190	227780	199190	329420	277750	332430	C00532	ko00040,ko01100
pme0513	151.06	151.061	3.44233	59	152.068	standard	C5H12O5	[M-H]-	Xylitol	grey	Others	Saccharides and Alcohols	87-99-0	3	378940	1669500	1092000	206290	167910	158280	56187	100140	50155	319000	240260	144770	464040	200390	878910	609960	695050	523070	492110	594020	657220	504730	473030	535460	C00379	ko00040,ko01100,ko02010
mws0437	151.06	151.061	3.44233	71	152.068	standard	C5H12O5	[M-H]-	D-Arabitol	grey	Others	Saccharides and Alcohols	488-82-4	3	101890	1074100	570700	25864	26140	30762	28084	50630	51962	135480	87706	72413	382520	173590	578690	105040	139620	149760	101760	146450	147670	189230	231140	235700	C01904	ko00040,ko01100
Hmlp000935	154.09	154.087	-0.230389	137.06	153.078	spectrum	C8H11NO2	[M+H]+	Vanillylamine	grey	Alkaloids	Phenolamine	1196-92-5	3	19942	10187	18644	13201	4711.1	8702.6	14545	21001	32648	11581	11683	8873.1	43356	32388	46707	16577	18225	25244	44558	122940	23301	20293	25334	25140	C16666	ko00998,ko01100,ko01110
mws0180	153.02	153.019	3.33292	109.03	154.027	standard	C7H6O4	[M-H]-	2,5-Dihydroxybenzoic acid; Gentisic Acid	grey	Phenolic acids	Phenolic acids	490-79-9	2	1274400	1405200	2032200	3794100	2340200	4191000	1288000	1218200	1373200	1876600	1908900	1527700	1330500	1283900	971200	5520100	6407700	6420600	3557300	4243700	4106300	1948100	2245000	2274700	C00628	ko00350,ko01100
Lmgn002473	153.02	153.019	-0.0147129	109.03	154.027	spectrum	C7H6O4	[M-H]-	2,6-Dihydroxybenzoic acid*	grey	Phenolic acids	Phenolic acids	303-07-1	3	358750	209940	393440	294050	321250	303540	367020	407950	425690	255630	219060	245680	162510	181280	144090	120000	159100	159610	198430	251510	221610	191140	219750	231500	C21298	--
mws0885	153.02	153.019	3.33292	109.03	154.027	standard	C7H6O4	[M-H]-	2,4-Dihydroxybenzoic acid	green	Phenolic acids	Phenolic acids	89-86-1	2	537750	1228100	451630	444240	694660	200640	331870	342570	188030	127190	254020	180650	694140	942740	1253400	822480	634690	717360	216070	109060	247780	354470	384980	354090	--	--
mws0183	153.02	153.019	3.33292	109.03	154.027	standard	C7H6O4	[M-H]-	3,4-Dihydroxybenzoic acid (Protocatechuic acid)	grey	Phenolic acids	Phenolic acids	99-50-3	1	2850600	3198700	4207100	8458500	5463800	9011200	3057600	3048200	2915100	4382100	4054800	3610200	2603300	3022800	2338200	12280000	14950000	13634000	8643700	10190000	8920300	4584000	5219000	4914700	C00230	ko01100,ko01110
mws0639	153.02	153.019	3.33292	109.03	154.027	standard	C7H6O4	[M-H]-	2,3-Dihydroxybenzoic Acid	grey	Phenolic acids	Phenolic acids	303-38-8	2	3418500	3820800	5190000	10790000	6657000	11046000	3820300	3287700	3531100	4784400	5106900	3972500	3144400	3587400	2592600	14304000	16500000	16385000	9273800	11228000	9965900	5532100	6036700	6155300	C00196	ko01110
mws0254	156.08	156.077	-3.39575	110	155.069	standard	C6H9N3O2	[M+H]+	L-Histidine	grey	Amino acids and derivatives	Amino acids and derivatives	71-00-1	3	6870600	7625600	9917800	9582600	7060000	8463600	6286800	10158000	6535700	7803400	7873600	8633900	7444300	6001800	6401900	8124500	7402600	7891700	7774200	6584400	8815900	6888600	7854600	7741100	C00135	ko00340,ko00410,ko00970,ko01100,ko01110,ko01230,ko02010
pme2165	155.01	155.01	-0.194826	111	156.017	standard	C5H4N2O4	[M-H]-	Orotic acid	grey	Others	Vitamin	65-86-1	3	361410	238610	466640	339890	550600	410730	342370	281420	380480	474870	426540	296120	346430	235660	401140	200430	177040	188000	278320	288590	279830	307440	308120	328140	C00295	ko00240,ko01100
pmf0174	157.16	157.16	0.0706288	157.2	158.167	standard	C10H22O	[M-H]-	1-Decanol*	red	Others	Saccharides and Alcohols	112-30-1	3	9605400	10283000	8550200	8792000	8620000	8872400	7848000	8120000	8033000	7680900	7186100	7856400	10275000	9789800	9072500	10702000	10879000	11728000	12004000	10810000	16271000	8479000	9108100	9152200	C01633	--
pmf0175	157.16	157.16	0.0706288	157.2	158.167	standard	C10H22O	[M-H]-	2-Decanol*	red	Others	Saccharides and Alcohols	1120-06-5	3	10577000	10830000	9357600	9528900	9393800	9822300	8103000	8796400	8359000	8183600	8325100	8542500	11121000	10518000	9303000	11649000	11613000	12522000	13115000	11955000	17962000	9647700	10032000	10280000	--	--
Lmbn001467	158.08	158.082	0	116.07	159.09	spectrum	C7H13NO3	[M-H]-	5-Acetamidopentanoic Acid	grey	Organic acids	Organic acids	1072-10-2	3	96949	96549	99316	100170	115040	103440	92903	86020	91853	86688	82024	77315	82940	79356	99642	67755	96059	96468	101840	63501	102330	79647	80751	73425	C03087	ko00310,ko01100
Zmjn001813	159.07	159.066	0.110646	97.06	160.074	spectrum	C7H12O4	[M-H]-	Pimelic acid	red	Organic acids	Organic acids	111-16-0	2	73812	18009	45281	55204	44938	61430	34808	50604	35626	17459	30150	28159	56475	41750	248530	40098	51467	86745	122620	120030	259750	45682	51448	61827	C02656	ko00780,ko01100
Lmbn002072	159.07	159.066	0	97.07	160.074	spectrum	C7H12O4	[M-H]-	2-Propylsuccinic acid	red	Organic acids	Organic acids	618-57-5	2	88726	17998	75006	73639	55828	64684	36382	43344	41102	40501	25759	24839	79111	79562	303930	57892	59316	101660	184600	172830	339370	89744	83639	75882	C16657	--
MWSmce526	161.09	161.092	-6.63409	143.08	160.085	standard	C6H12N2O3	[M+H]+	Daminozide	grey	Alkaloids	Alkaloids	1596-84-5	3	29562	52753	32244	43353	55329	46762	43691	33979	53568	37759	23980	34766	35503	30127	45001	27116	21639	33825	40809	34411	57772	30112	33198	35680	C10996	--
mws0005	161.11	161.108	-3.91042	144	160.1	standard	C10H12N2	[M+H]+	Tryptamine	grey	Alkaloids	Plumerane	61-54-1	3	70415	52373	67443	105100	118350	103140	34538	47351	64783	66011	81479	102760	89481	59294	187860	64877	58917	74802	66382	95335	77900	45338	61338	63249	C00398	ko00380,ko00901,ko01100,ko01110
mws0102	160.04	160.04	3.31167	116	161.048	standard	C9H7NO2	[M-H]-	Indole-5-carboxylic acid	grey	Alkaloids	Plumerane	1670-81-1	1	2230100	2107900	4090100	4898000	3987000	3731100	3441700	3605700	3488300	2771700	2591800	2972200	3139500	3319400	3740400	2576200	3054200	3065600	1716500	1604400	1724300	2580600	2704100	2850700	--	--
mws1417	160.04	160.04	3.31167	116	161.048	standard	C9H7NO2	[M-H]-	Indole-3-carboxylic acid	grey	Alkaloids	Plumerane	771-50-6	1	3944600	3634900	6930000	8319100	6461200	6163100	6295000	6686100	5606200	4934000	4292700	5096800	5242300	5679700	6616500	4779500	5570400	5407500	2912600	3124700	2781700	4256900	4724100	5094400	C19837	--
mws1550	162.06	162.059	-3.82577	73.1	161.051	standard	C6H11NO2S	[M+H]+	S-Allyl-L-cysteine	grey	Amino acids and derivatives	Amino acids and derivatives	21593-77-1	3	15197	12887	6533.4	10565	10925	10019	9103.1	6720.4	10659	7762.3	5845.3	9	10262	14519	17720	6316.9	4640	9835.4	9	6337.4	9	8140.1	6398.5	9387.4	C16759	--
pme3382	160.06	160.061	3.06133	98	161.069	standard	C6H11NO4	[M-H]-	N-Acetyl-L-threonine	blue	Amino acids and derivatives	Amino acids and derivatives	17093-74-2	2	110270	99720	146860	177520	144950	144810	105890	149160	121790	95579	105800	103210	83686	84754	107890	108280	89668	101420	102720	106350	129770	94215	98699	93968	--	--
mws1346	162.08	162.076	0.0968681	98	161.069	standard	C6H11NO4	[M+H]+	DL-2-Aminoadipic acid	grey	Alkaloids	Alkaloids	542-32-5	3	643440	738980	1433300	874020	737760	1092200	580630	539650	691840	904250	846560	875290	481380	539840	676740	392630	255050	371200	643170	724270	890580	612710	703350	636530	C00956	ko00300,ko00310,ko00311,ko01100,ko01110,ko01210,ko01230
pme2761	161	161.009	-57.1396	73	162.016	standard	C5H6O6	[M-H]-	4-Hydroxy-2-oxoglutaric acid	grey	Organic acids	Organic acids	1187-99-1	3	18270	46651	41323	40306	18778	30947	25047	23911	28726	51625	46400	17882	38916	36648	51793	73104	70711	60811	50268	63177	63357	40068	34386	34079	C01127	ko00630,ko01100
MWS0559	161.05	161.046	2.81287	71.01	162.053	standard	C6H10O5	[M-H]-	1,6-anhydro-β-D-glucose	green	Others	Saccharides and Alcohols	498-07-7	3	64928	9	9	19946	10700	14625	17466	21818	9	28423	13125	9	88607	79036	101570	10315	15232	14369	9	9	9	23329	28448	35586	--	--
pme2914	161.05	161.045	3.60148	99	162.053	standard	C6H10O5	[M-H]-	3-Hydroxy-3-methylpentane-1,5-dioic acid	yellow	Amino acids and derivatives	Amino acids and derivatives	503-49-1	3	403910	362440	836000	1663300	1665200	2078800	660230	1026500	937480	701180	811770	660220	874840	509530	432060	355840	303390	417890	640890	580050	762100	588420	679500	804290	C03761	--
pmf0440	163.08	163.076	-3.37266	91.1	162.068	standard	C10H10O2	[M+H]+	4-MethoxycinnaMaldehyde	grey	Phenolic acids	Phenolic acids	1963-36-6	3	64289	65919	62737	58928	67202	65940	63175	77744	65188	67263	75469	61381	80671	90991	81431	113150	83908	89836	77187	81515	77637	27331	33114	40674	C10475	--
pme2758	162.04	162.04	3.33251	144	163.048	standard	C5H9NO5	[M-H]-	4-Hydroxy-L-glutamic acid	grey	Amino acids and derivatives	Amino acids and derivatives	3913-68-6	3	63423	35634	88595	31666	60056	58257	72090	79789	84417	71236	84319	44095	42473	32454	57636	72902	67647	53546	112290	119180	81303	35471	60906	72537	C03079	--
Lmbp000123	164.07	164.074	0	56.05	163.067	spectrum	C6H13NO2S	[M+H]+	L-Homomethionine*	grey	Amino acids and derivatives	Amino acids and derivatives	25148-30-5	3	53306	44642	19387	36745	73664	69508	103560	80784	60077	54529	59705	51952	60900	71399	50872	47650	38862	61775	20753	19716	23900	56812	49790	68120	C17213	ko00966,ko01110,ko01210
pme1439	165.05	165.055	-3.63515	119	164.047	standard	C9H8O3	[M+H]+	p-Coumaric acid	turquoise	Phenolic acids	Phenolic acids	501-98-4	1	200280	222960	213790	211990	176290	200160	112530	85155	116020	63031	82110	83623	454480	382570	235620	414520	282590	386710	163160	264790	165440	142060	165190	219190	C00811	ko00130,ko00350,ko00940,ko00950,ko00998,ko01100,ko01110
Lmmn001643	163.04	163.04	0.220191	119.05	164.047	spectrum	C9H8O3	[M-H]-	2-Hydroxycinnamic acid	blue	Phenolic acids	Phenolic acids	583-17-5	1	613310	712230	822660	157820	124320	180330	347610	327420	232730	177870	182910	231220	67542	158620	74852	550180	371800	576110	1526800	1252800	1318100	367170	403360	348660	C01772	ko00360,ko00940,ko01100,ko01110
MWSCX017	165.05	165.055	-7.39452	119.05	164.047	standard	C9H8O3	[M+H]+	4-hydroxyphenyl acrylaldehyde	turquoise	Others	Others	-	1	247590	218200	231540	265060	194950	233050	132470	118260	86219	102550	78804	59872	474040	465210	267150	449880	362390	416870	212420	237060	192960	178390	195400	235340	--	--
MWSCX015	165.05	165.055	-0.124201	91.05	164.047	standard	C9H8O3	[M+H]+	(E)-3-(3,4-dihydroxyphenyl)acrylaldehyde	turquoise	Phenolic acids	Phenolic acids	-	1	299710	349680	314830	388850	416020	393460	190920	190260	141780	107500	120570	164440	878390	835690	419950	781850	555770	752290	373820	392600	372440	307320	372690	384290	C10945	ko00940,ko01110
Lmbn002648	163.04	163.04	0	119.05	164.047	spectrum	C9H8O3	[M-H]-	α-Hydroxycinnamic Acid	blue	Phenolic acids	Phenolic acids	5801-57-0	2	576470	785060	741780	204360	151410	211710	309780	302530	216060	222750	220550	240050	9	9	9	519860	407790	478210	1461200	1332000	1316600	323200	385130	446720	C02763	ko00360,ko01100
mws0159	163.04	163.04	0.198111	91	164.047	standard	C9H8O3	[M-H]-	Phenylpyruvic acid	turquoise	Organic acids	Organic acids	156-06-9	3	110140	109920	117930	108480	120510	121460	59812	59914	40884	31850	30662	48370	242570	209620	161800	191970	133980	223340	112640	105340	105920	78699	112000	118870	C00166	ko00360,ko00400,ko00960,ko01100,ko01110,ko01210,ko01230
pme2529	163.2	163.061	851.214	101	164.068	standard	C6H12O5	[M-H]-	1,5-Anhydro-D-glucitol	grey	Others	Saccharides and Alcohols	154-58-5	3	118760	43487	112560	73886	107220	105870	62690	59630	95020	132840	116860	68332	83325	105470	117050	119200	119600	78921	83891	122220	104420	64390	97342	77232	C07326	--
pme3083	164.04	164.035	28.6524	120	165.043	standard	C8H7NO3	[M-H]-	2-(Formylamino)benzoic acid	turquoise	Phenolic acids	Phenolic acids	3342-77-6	3	932810	879460	770040	998220	962460	867570	415490	404310	388250	342090	266890	322270	1863500	1513600	1098500	1401900	1163400	1621300	954240	986210	1030100	681580	751140	779220	C05653	ko00380,ko01100
pme2617	166.05	166.054	-3.79395	102	165.046	standard	C5H11NO3S	[M+H]+	L-Methionine Sulfoxide	yellow	Amino acids and derivatives	Amino acids and derivatives	3226-65-1	3	205780	394940	214340	326830	335160	400130	334620	267920	344710	186100	151790	189470	174300	160650	227390	119490	174580	167400	261790	178590	268040	225800	255060	240940	C02989	ko00270
pme0021	166.09	166.087	-3.31152	120.08	165.07	standard	C9H11NO2	[M+H]+	L-Phenylalanine	blue	Amino acids and derivatives	Amino acids and derivatives	63-91-2	1	8519900	7851400	13099000	11987000	13631000	10291000	8594400	6580800	8783200	6866900	6462500	6855100	7969600	8911100	9129300	6777200	6702000	7649900	15192000	14680000	20638000	7814500	8534600	9144700	C00079	ko00360,ko00400,ko00460,ko00940,ko00960,ko00966,ko00970,ko00998,ko01100,ko01110,ko01210,ko01230,ko02010
pmb0037	166.12	166.123	-3.37099	121.3	165.115	spectrum	C10H15NO	[M+H]+	Hordenine	green	Alkaloids	Phenolamine	539-15-1	3	1230900	2433300	4916600	2301700	2011700	2261600	642020	1042800	1096400	3501200	1315400	1658100	12563000	4982700	9272200	2117400	1523900	3499800	1326200	1057500	1552600	2310700	2363300	2492600	C06199	ko00350,ko01100
pmc0274	167.1	167.039	367.58	121.1	166.031	spectrum	C6H6N4S	[M+H]+	6-Methylmercaptopurine	blue	Nucleotides and derivatives	Nucleotides and derivatives	50-66-8	3	5079800	4754900	8096700	7334900	8315700	6093100	5384600	4241100	5551000	4342900	4204600	4534300	5179900	5498500	5747500	4298900	4306400	4827100	9816000	9207200	12698000	4726000	5591500	5537400	C16614	--
mws0344	165.04	165.04	0.23267	75	166.048	standard	C5H10O6	[M-H]-	D-Xylonic acid	turquoise	Others	Saccharides and Alcohols	526-91-0	1	3648000	4171500	7251000	3587000	4430200	4806500	2101400	2396100	2761600	1728100	1724000	2593300	5300100	4662900	7905900	3436300	3357900	4471900	3016900	3010400	2899500	2967600	3320500	3927900	C00502	ko00040,ko01100
Lmrn003000	165.06	165.056	-0.0605856	103.06	166.063	spectrum	C9H10O3	[M-H]-	2-Hydroxy-3-phenylpropanoic acid	green	Organic acids	Organic acids	828-01-3	3	34217	10697	16297	46246	90682	49247	6151.2	5572	4527.8	6720.2	7319.8	9	37037	44570	55039	33593	42998	43920	9969.8	10711	17483	21980	20443	22598	--	--
mws0467	165.06	165.055	3.02929	119.05	166.063	standard	C9H10O3	[M-H]-	3-(4-Hydroxyphenyl)-propionic acid	green	Phenolic acids	Phenolic acids	501-97-3	3	84294	57008	77460	114170	192940	118750	32972	29104	35886	12576	25035	24327	166850	157880	186660	119030	142730	160600	38528	44630	58192	62122	65977	72566	C01744	--
MWSmce165	165.08	165.077	31.2152	59.02	166.084	standard	C6H14O5	[M-H]-	L-Fucitol	turquoise	Others	Saccharides and Alcohols	13074-06-1	3	490930	578030	1078700	398050	575650	420420	222430	273130	289340	278250	172610	202220	851190	657980	1208300	484870	554340	519620	447850	352300	451840	388820	465330	509630	--	--
pmn001681	165.09	165.092	2.96805	149.06	166.099	spectrum	C10H14O2	[M-H]-	1-(4-Methoxyphenyl)-1-propanol	grey	Phenolic acids	Phenolic acids	5349-60-0	3	270130	333650	244510	293450	283890	258980	241340	302530	327720	281730	290870	338190	262770	284150	423720	382680	286500	340960	288160	204680	290550	134840	154700	159800	--	--
NK10253223	168.06	168.066	-3.83184	94.06	167.058	spectrum	C8H9NO3	[M+H]+	2-Amino-3-methoxybenzoic acid	grey	Phenolic acids	Phenolic acids	3177-80-8	3	76185	98801	55922	54552	88855	65325	47661	51686	55765	49639	41315	48825	69396	60320	99226	45974	42055	59505	66143	68216	59215	57668	42810	45101	C05831	ko00380
Zmjp000624	168.06	168.066	-4.87667	150.05	167.058	spectrum	C8H9NO3	[M+H]+	Pyridoxal	grey	Others	Vitamin	66-72-8	3	63143	96333	50332	54621	86080	52021	49157	37709	51413	43900	42571	43207	65314	58466	87214	48540	45405	65210	63261	46769	66955	54168	51480	55652	C00250	ko00750,ko01100
Hmtp000776	168.07	168.066	1.96351	105.03	167.059	spectrum	C8H9NO3	[M+H]+	4,5,6-Trihydroxy-2-cyclohexen-1-ylideneacetonitrile	blue	Alkaloids	Alkaloids	-	2	135030	120410	204120	185170	193420	160370	134430	106040	132980	114580	105920	117350	134870	137750	139010	103690	103490	117320	236160	224700	317920	118090	133850	135550	--	--
pmp001073	168.1	168.103	-3.62874	150.09	167.095	spectrum	C9H13NO2	[M+H]+	Synephrine; 4-[1-Hydroxy-2-(methylamino)ethyl]phenol	grey	Alkaloids	Amphetamine alkaloids	94-07-5	3	290200	381370	212820	247240	306370	268760	218130	163690	197510	200630	194820	167010	246350	233940	278040	235530	228490	307380	231400	209170	279290	202540	202760	226540	C04548	--
mws2125	166.98	166.975	3.3538	78.7	167.982	standard	C3H5O6P	[M-H]-	Phosphoenolpyruvate	grey	Organic acids	Organic acids	138-08-9	3	14568	11212	17750	35360	49674	29468	19700	29201	18776	35787	38970	28462	29931	21480	25224	27720	33535	35535	18284	20711	23264	23551	15600	26261	C00074	ko00010,ko00020,ko00400,ko00440,ko00620,ko00710,ko00998,ko01100,ko01110,ko01200,ko01230
Cmdn000784	167.02	167.021	5.38854	124.01	168.028	spectrum	C5H4N4O3	[M-H]-	Uric acid	red	Nucleotides and derivatives	Nucleotides and derivatives	69-93-2	3	15809	17494	6306.2	4730.1	2375.1	9	9	9	9	9	4872.6	4975.1	38837	37517	48417	23742	44500	29207	87521	110760	268460	28110	19454	34711	--	--
mws0028	167.03	167.034	3.29273	108.02	168.042	standard	C8H8O4	[M-H]-	Vanillic acid	grey	Phenolic acids	Phenolic acids	121-34-6	1	692370	693330	860170	1573700	1442400	1717100	433760	423140	404330	490800	499840	435820	882760	842650	792790	1145100	1245100	1469700	1885300	1681200	1639200	723540	873910	840050	C06672	--
Hmbp001276	169.05	169.049	5.9746	65.03	168.042	spectrum	C8H8O4	[M+H]+	Gallacetophenone	red	Phenolic acids	Phenolic acids	528-21-2	3	38708	39921	48404	39525	47764	53951	65844	60070	57165	80846	71599	60529	61897	51200	30845	45605	58018	43763	11207	7779.5	16900	36908	47297	47209	--	--
pme2598	167.03	167.035	0.105966	123.04	168.042	standard	C8H8O4	[M-H]-	3,4-Dihydroxybenzeneacetic acid	red	Phenolic acids	Phenolic acids	102-32-9	3	244250	321650	404380	506960	371850	482600	388980	349310	430510	458400	433630	368530	228120	355500	194070	583120	687180	582050	931090	1041500	984440	364310	389810	382820	C01161	ko00350,ko01100
pme1292	167.1	167.035	389.14	123.04	168.042	standard	C8H8O4	[M-H]-	Homogentisic acid*	red	Phenolic acids	Phenolic acids	451-13-8	3	443270	404310	531640	712340	545820	716120	583310	554720	582700	666450	629510	586770	389390	515300	266720	949820	888380	963280	1352700	1591400	1408700	580670	631140	621210	C00544	ko00130,ko00350,ko01100
MWStz091	169.1	169.097	1.45419	70.07	168.09	standard	C8H12N2O2	[M+H]+	Cyclo(L-Ala-L-Pro)	turquoise	Amino acids and derivatives	Amino acids and derivatives	36357-32-1	3	27791	19691	17337	20183	21763	23916	10540	15322	11940	9350.6	4760.2	9	48067	39494	47530	44101	54441	56679	23762	35067	33726	24067	21092	20035	--	--
Zmpp000906	170.08	170.081	-18.0479	134	169.074	spectrum	C8H11NO3	[M+H]+	Norepinephrine	green	Others	Others	51-41-2	3	497490	1144700	194430	270010	365200	371380	237670	251230	263240	155050	114560	132990	1233500	1042800	1471300	647780	567990	887530	180330	149060	219010	375740	426800	421310	C00547	ko00350,ko01100
pme1383	170.08	170.082	-3.29253	134.1	169.074	standard	C8H11NO3	[M+H]+	Pyridoxine	green	Others	Vitamin	65-23-6	3	554770	1240400	133980	261800	341350	353140	238530	236140	228060	159220	145230	154880	1232600	999070	1408400	654130	507030	824230	157760	157090	200970	384140	380490	369870	C00314	ko00750,ko01100
MWS0933	170.09	170.092	-0.0176375	124.09	169.085	standard	C7H11N3O2	[M+H]+	1-Methylhistidine	brown	Amino acids and derivatives	Amino acids and derivatives	332-80-9	3	77261	78718	93306	92612	76939	112150	172860	154240	149200	343610	292910	231480	38198	48493	33673	110280	131930	115720	154980	181690	159720	131210	141090	137710	--	--
pme0181	170.09	170.092	-0.0176375	124	169.085	standard	C7H11N3O2	[M+H]+	3-Methyl-L-Histidine	brown	Amino acids and derivatives	Amino acids and derivatives	368-16-1	3	273520	243870	313070	245600	241080	241210	412520	335590	375400	697530	709470	601130	138690	113080	115470	351520	308030	243110	363150	410590	403400	307330	276370	333230	C01152	ko00340,ko01100
MWStz063	170.15	170.154	-2.59001	152.14	169.147	standard	C10H19NO	[M+H]+	2-Ethyl-2,6,6-trimethylpiperidin-4-one	green	Alkaloids	Piperidine alkaloids	133568-79-3	3	34783	37936	13756	27589	16049	21292	5705.3	6802.2	14834	12750	14413	17585	77850	71126	95181	63856	43688	52814	11290	6328	12870	25538	44617	30983	--	--
pme3186	169	168.991	55.0326	79	169.998	standard	C3H7O6P	[M-H]-	DL-Glyceraldehyde-3-phosphate	grey	Organic acids	Organic acids	591-59-3	3	13635	44895	15761	15100	14407	14372	8088.7	10233	9331.6	34974	20559	18683	22849	14352	16881	9163.5	9	15981	14259	16268	4000	22404	16057	18609	C00661	--
mws0024	169.01	169.014	3.55001	125	170.022	standard	C7H6O5	[M-H]-	Gallic acid	blue	Tannins	Tannin	149-91-7	3	53991	70426	45519	42549	37637	30469	68126	73848	47530	49634	33568	32465	54270	48604	58256	40616	48022	68162	112360	133750	91330	63819	73815	66359	C01424	--
Lmbn003524	171.1	171.103	0	99.08	172.11	spectrum	C9H16O3	[M-H]-	9-Oxononanoic acid	red	Organic acids	Organic acids	2553-17-5	3	176360	155110	178920	383400	365950	428870	201830	168700	123100	233750	177440	410050	121700	125980	366120	141610	220510	539380	675890	643320	3138900	326600	371970	386610	C16322	ko00592,ko01110
pme0253	174.11	174.113	-3.33117	86	173.105	standard	C8H15NO3	[M+H]+	N-Acetyl-L-leucine	turquoise	Amino acids and derivatives	Amino acids and derivatives	1188-21-2	3	218730	262380	289320	183800	233330	229380	23386	29090	27796	20919	37921	30139	196970	158800	235990	305120	374770	280160	76518	88447	104430	117520	143420	141770	C02710	--
pme2853	172.1	172.097	2.78912	74	173.105	standard	C8H15NO3	[M-H]-	Hexanoyl-L-glycine	red	Amino acids and derivatives	Amino acids and derivatives	24003-67-6	3	9831.9	6546.7	17681	5933.8	9568.8	19559	9	3595.5	4094	2358	2975	3560	7086	9880.6	31236	8187.4	8183.2	18895	37308	33724	83081	9957	16519	15394	--	--
mws0242	173.08	173.081	2.71548	111	174.089	standard	C8H14O4	[M-H]-	Suberic Acid	red	Organic acids	Organic acids	505-48-6	1	1364400	300160	689240	678250	446020	579760	145600	126950	160220	124900	129910	174120	742720	785360	2099800	396840	574510	1961000	2378100	2116600	5523300	785870	878970	935100	C08278	--
Zmyn000155	173.11	173.093	70.1016	131.08	174.1	spectrum	C7H14N2O3	[M-H]-	N-α-Acetyl-L-ornithine	blue	Amino acids and derivatives	Amino acids and derivatives	6205-08-9	1	748230	1125500	1702800	1513900	2341900	1407500	690670	430080	763190	514510	567130	597960	1288900	1133100	1287900	536380	470250	879400	1391300	1060400	1893700	1121800	1171500	1235400	C00437	ko00220,ko01100,ko01110,ko01210,ko01230
mws1401	175.11	175.108	-3.54067	84	174.1	standard	C7H14N2O3	[M+H]+	L-Theanine	grey	Amino acids and derivatives	Amino acids and derivatives	3081-61-6	3	11697	21536	51042	12090	18511	14503	21858	19259	22115	17327	20008	12570	33722	11256	10031	8293.9	30476	6472.8	64807	9	23668	14138	17090	20791	C01047	--
MWSmce119	175.11	175.119	-23.7102	70.06	174.112	standard	C6H14N4O2	[M+H]+	L-Arginine	blue	Amino acids and derivatives	Amino acids and derivatives	74-79-3	1	28920000	45231000	56541000	49184000	70494000	54264000	27833000	15151000	28452000	17784000	18975000	19461000	40370000	38223000	44824000	19249000	15440000	30444000	52679000	41279000	69850000	38630000	40270000	42547000	C00062	ko00220,ko00261,ko00330,ko00472,ko00970,ko01100,ko01110,ko01230,ko02010
pme2559	174.04	174.04	3.10273	88	175.048	standard	C6H9NO5	[M-H]-	N-Acetyl-L-Aspartic Acid	grey	Amino acids and derivatives	Amino acids and derivatives	997-55-7	3	357050	246340	370260	392120	320090	340030	236770	333400	265950	285770	254050	248510	209200	276560	337820	177120	169340	228520	356050	250940	424330	236980	268820	245600	C01042	ko00250,ko01100
pme0008	176.1	176.104	-3.17995	113	175.096	standard	C6H13N3O3	[M+H]+	L-Citrulline	blue	Amino acids and derivatives	Amino acids and derivatives	372-75-8	3	131100	135150	173000	194170	158990	237310	84163	38554	75337	117100	85371	84235	101190	79582	109270	74546	75252	78925	196260	217740	263540	153910	125420	94985	C00327	ko00220,ko01100,ko01110,ko01230
pmb3101	175.06	175.061	0.0165656	115	176.068	spectrum	C7H12O5	[M-H]-	2-Isopropylmalic Acid	yellow	Organic acids	Organic acids	49601-06-1	1	325470	492480	436090	1517900	1257800	1470500	434150	437170	420900	392950	582900	422350	514120	297290	391360	224840	346870	299220	202840	252540	284960	364880	381030	408130	C02504	ko00290,ko00620,ko01100,ko01110,ko01210,ko01230
Lmbn001754	175.06	175.061	0	115.04	176.068	spectrum	C7H12O5	[M-H]-	3-Isopropylmalic Acid	yellow	Organic acids	Organic acids	921-28-8	2	411750	542450	518450	1884400	1639500	1697700	556820	568150	575410	470120	715340	507080	586270	344440	443480	344350	436400	378520	195330	305860	319850	436750	546570	504290	C04411	ko00290,ko01100,ko01110,ko01210,ko01230
mws1195	179.07	179.071	-3.12725	147.1	178.063	standard	C10H10O3	[M+H]+	p-Coumaric acid methyl ester	grey	Phenolic acids	Phenolic acids	3943-97-3	3	42405	222700	147060	45164	32429	40592	34697	34755	26997	70510	45215	42367	187530	76592	51572	90535	30724	55150	108570	145630	82196	53824	58905	67322	--	--
mws0009	179.07	179.071	-3.12725	91	178.063	standard	C10H10O3	[M+H]+	Coniferaldehyde	blue	Phenolic acids	Phenolic acids	20649-42-7	3	72140	66156	79244	49582	41066	58682	78308	68294	78406	31276	43394	43426	42635	56161	40348	76253	73275	65915	174980	137640	163640	59672	86033	71392	C02666	ko00940,ko01100,ko01110
pmb2795	177	177.056	-314.59	145	178.063	spectrum	C10H10O3	[M-H]-	4-Methoxycinnamic acid	grey	Phenolic acids	Phenolic acids	830-09-1	3	91067	429340	358030	113000	72702	87655	68950	65770	55229	137890	99120	93181	366660	161060	113790	212530	74111	113980	259130	388280	217460	132700	133500	158950	--	--
mws2212	179.03	179.034	3.07203	135.05	180.042	standard	C9H8O4	[M-H]-	Caffeic acid	turquoise	Phenolic acids	Phenolic acids	331-39-5	3	305930	295730	215100	471970	318450	358730	121990	142690	153580	128140	132480	98091	757400	472490	363570	467710	437440	633950	432190	363340	425700	254260	251830	263280	C01197	ko00940,ko01100,ko01110
mws4170	179.06	179.056	2.84828	59.01	180.063	standard	C6H12O6	[M-H]-	D-Glucose	green	Others	Saccharides and Alcohols	50-99-7	1	1834700	226770	355510	431170	294250	338540	259790	355980	268410	797760	558260	398290	3781000	4186600	3396200	602850	693730	706200	159310	156100	153280	1040400	1162100	1231000	C00031	ko00010,ko00030,ko00052,ko00500,ko00520,ko00901,ko01100,ko01110,ko02010
Hmln000297	179.05	179.055	-0.164754	59.01	180.063	spectrum	C6H12O6	[M-H]-	Inositol	green	Others	Saccharides and Alcohols	87-89-8	1	2204000	236830	376370	468740	280240	511070	293410	287390	245580	869430	614890	338740	4137300	3771300	4061400	612840	643360	743120	148070	148290	273050	1089700	1293900	1373600	C00137	ko00052,ko00053,ko00562,ko01100,ko01110,ko02010,ko04070
mws1164	179.06	179.056	-0.0558484	59.01	180.063	standard	C6H12O6	[M-H]-	D-Fructose	green	Others	Saccharides and Alcohols	57-48-7	1	2403900	234170	400470	475890	251030	396540	275770	305350	234990	929200	756430	398960	3991500	4307200	3760700	662870	698420	899650	140480	153160	155140	1050100	1259500	1371400	C05003	--
pmf0138	179.06	179.056	-0.0653426	59	180.063	standard	C6H12O6	[M-H]-	D-Mannose*	green	Others	Saccharides and Alcohols	3458-28-4	3	2066400	227470	309550	592050	312840	410430	242720	243540	183880	837890	508380	255700	3452000	3627800	2926200	447320	436410	614430	91637	122960	128880	832280	1046800	1331300	C00159	ko00051,ko00052,ko00520,ko01100,ko02010
pmf0139	179.06	179.056	-0.0653426	59	180.063	standard	C6H12O6	[M-H]-	D-Galactose*	green	Others	Saccharides and Alcohols	59-23-4	3	1485900	85101	161360	386200	180620	239290	154450	157850	100260	450190	395170	198540	2449400	2498200	2310000	500710	442110	507800	72848	60136	94631	523600	841880	822250	C00124	ko00052,ko01100
mws0663	181.07	181.073	-3.14791	124	180.065	standard	C7H8N4O2	[M+H]+	1,7-Dimethylxanthine	grey	Nucleotides and derivatives	Nucleotides and derivatives	611-59-6	3	91423	786850	4361.1	9	9	9	9	9	9	9	9	9	101270	86905	211060	24293	31814	59859	9	9	9	50696	57282	63978	C13747	ko00232,ko01100,ko01110
mws0093	179.07	179.071	3.01557	146	180.079	standard	C10H12O3	[M-H]-	Coniferyl alcohol	blue	Phenolic acids	Phenolic acids	458-35-5	3	57397	74456	68538	72008	62891	77994	55091	64501	68540	55488	70718	53328	46858	88441	57894	27794	48446	35592	116860	120840	139480	54722	61388	71284	C00590	ko00940,ko00998,ko01100,ko01110
Lmbn004847	179.07	179.071	0.179817	146.04	180.079	spectrum	C10H12O3	[M-H]-	4-Methoxyphenylpropionic acid	blue	Phenolic acids	Phenolic acids	-	3	22339	18353	18249	23370	34484	27006	10530	21756	18942	26218	21190	18661	14447	31761	15050	13290	18901	7126.1	41192	52928	41836	13393	23448	16150	--	--
Cmyp007180	181.12	181.122	9.33071	107.09	180.115	spectrum	C11H16O2	[M+H]+	Dihydroactinidiolide	grey	Others	Others	17092-92-1	1	171580	141510	259580	138440	123930	137460	134710	143490	142770	138990	147260	134900	82962	99916	77362	278340	297290	280000	329960	284190	352650	155010	172750	161140	--	--
Hmcp009963	180.14	180.138	-8.82988	123.07	180.138	spectrum	C11H18NO+	[M]+	Candicine	grey	Alkaloids	Phenolamine	6656-13-9	2	290090	429760	347460	207390	209690	215960	235560	377930	383590	358820	268870	303060	245640	255810	180390	311010	502450	372810	163320	317620	345290	275570	293390	270450	C10575	--
Zmsp000878	182.08	182.081	-1.48066	136.08	181.074	spectrum	C9H11NO3	[M+H]+	4-Hydroxy-5-(2-oxo-1-pyrrolidinyl)benzoic acid	blue	Alkaloids	Pyrrole alkaloids	-	1	4817000	6087200	8170300	9391300	10274000	8922800	6678900	4693500	6577300	3182100	5038000	3426000	6447500	8494000	8567600	4218600	3480200	4445100	10037000	7603600	9151900	4858700	5610700	6249600	--	--
MWStz070	182.08	182.081	0.166959	91.05	181.074	standard	C9H11NO3	[M+H]+	N-(2-Hydroxy-4-methoxyphenyl)acetamide	blue	Alkaloids	Phenolamine	58469-06-0	1	15185000	20410000	27742000	26924000	32292000	27625000	22430000	16089000	21366000	11478000	16698000	13186000	21741000	27031000	29605000	14506000	11723000	14116000	31328000	24459000	27721000	15954000	17983000	20257000	--	--
mws0250	182.08	182.082	-3.07554	136.1	181.074	standard	C9H11NO3	[M+H]+	L-Tyrosine	blue	Amino acids and derivatives	Amino acids and derivatives	60-18-4	1	18799000	23070000	32621000	30365000	35389000	30733000	25434000	20615000	24702000	13504000	19445000	14853000	24855000	31973000	33429000	17096000	13878000	16409000	36363000	27157000	32029000	19652000	21171000	24249000	C00082	ko00130,ko00261,ko00350,ko00360,ko00400,ko00460,ko00730,ko00940,ko00950,ko00965,ko00966,ko00970,ko00998,ko01100,ko01110,ko01210,ko01230
MWS5206	181.05	181.051	-0.178955	135.04	182.058	standard	C9H10O4	[M-H]-	Hydroxyphenyllactic acid	green	Phenolic acids	Phenolic acids	306-23-0	1	185870	61653	47576	190940	399220	440300	19462	12258	21902	7931.9	9	5818.3	280270	331850	344140	47879	47783	96345	22008	23103	24721	118470	114560	107060	C03672	--
mws1350	181.05	181.05	2.70643	151	182.058	standard	C9H10O4	[M-H]-	Syringaldehyde; 4-Hydroxy-3,5-Dimethoxybenzaldehyde	red	Phenolic acids	Phenolic acids	134-96-3	1	4239600	4858700	4650600	3959500	3325300	3857400	3066300	3034200	2869500	1602000	1789300	1812300	3541000	3555300	2759600	5201200	5700400	5402000	7454200	7790300	7592600	3557500	3652400	3732000	--	--
mws0117	181.05	181.05	2.70643	122	182.058	standard	C9H10O4	[M-H]-	Homovanillic acid; 4-Hydroxy-3-methoxyphenylacetic acid	blue	Phenolic acids	Phenolic acids	306-08-1	3	11485	21116	11557	13978	10156	22868	26518	22238	12954	13883	11732	12493	12085	8566.2	6150	15931	15547	9902.9	47199	64934	62200	12427	12506	17439	C05582	ko00350,ko01100
Hmcn006267	181.05	181.051	-0.731287	107.01	182.058	spectrum	C9H10O4	[M-H]-	2,6-Dimethoxybenzoic acid	yellow	Phenolic acids	Phenolic acids	1466-76-8	3	93792	31878	79270	108030	94289	127570	32397	36768	38251	60720	61269	62702	32964	44014	19104	41989	33425	36205	48229	59022	51861	45484	50605	51048	--	--
Hmtn001288	181.05	181.051	-2.65118	135.04	182.058	spectrum	C9H10O4	[M-H]-	Methyl 2,4-dihydroxyphenylacetate	green	Phenolic acids	Phenolic acids	67828-42-6	1	119350	43409	32216	132210	243570	290210	7151.6	6603.5	13738	9	9	9	201420	216340	212590	27154	29281	68146	15976	13850	14336	68552	72763	70184	--	--
Lmrn001951	181.05	181.051	-0.1657	135.04	182.058	spectrum	C9H10O4	[M-H]-	(S)-2-Hydroxy-3-(4-Hydroxyphenyl)Propanoic Acid	green	Phenolic acids	Phenolic acids	23508-35-2	2	159420	45770	44973	147610	312140	356440	9505.8	6944.2	12076	9	9	9	203030	257520	249290	35022	34589	71718	16441	18681	19416	60023	65922	70310	--	--
pme2237	181.07	181.071	3.03748	101	182.079	standard	C6H14O6	[M-H]-	Dulcitol	turquoise	Others	Saccharides and Alcohols	608-66-2	1	3153800	1516200	305060	145790	215220	234690	57524	76046	67962	199650	91534	92858	5082500	4711300	4620200	6881900	9772500	6793400	233680	350000	362160	1972400	2364100	2102100	C01697	ko00052,ko01100
MWSslk235	181.07	181.072	3.52512	59.01	182.079	standard	C6H14O6	[M-H]-	Allitol	turquoise	Others	Saccharides and Alcohols	488-44-8	1	4530200	1897700	407210	154470	209240	253840	91010	85260	90753	236580	123170	94387	5502900	6133800	5482000	7984100	9828700	6999100	284500	385970	333870	2693900	2395800	2682600	--	--
mws1155	181.07	181.072	0.211518	101.02	182.079	standard	C6H14O6	[M-H]-	D-Mannitol	turquoise	Others	Saccharides and Alcohols	69-65-8	1	867540	396950	83704	46572	69571	44453	19095	19591	23598	59279	22963	18797	1312200	1468600	1650300	1956100	2464800	1817200	66584	102350	99827	590420	631930	655050	C00392	ko00051,ko01100,ko02010
mws0214	181.07	181.071	3.03748	71	182.079	standard	C6H14O6	[M-H]-	D-Sorbitol	turquoise	Others	Saccharides and Alcohols	50-70-4	1	2698700	936260	328100	117220	146560	175760	55439	62716	48992	188710	82746	60095	3827800	4011400	3512400	5588500	6943800	5552100	210470	268440	236760	1851700	1805500	2258000	C00794	ko00051,ko00052,ko01100,ko02010
pme2596	184.06	184.061	-3.31412	148	183.053	standard	C8H9NO4	[M+H]+	4-Pyridoxic acid	red	Others	Vitamin	82-82-6	3	79873	177980	113200	89503	94351	77536	51352	71699	63127	84066	85711	65287	139160	116380	194420	89473	105480	112540	186350	179710	201880	87970	91840	114860	C00847	ko00750,ko01100
pmb1754	184	184.073	-398.325	125	184.073	standard	C5H15NO4P+	[M]+	O-Phosphocholine	brown	Alkaloids	Alkaloids	107-73-3	3	164070	105220	139950	201170	83394	316590	446690	586890	361380	1293500	1349300	1460300	54951	119790	74282	160490	122540	110510	370170	604750	400890	313260	301730	304780	C00588	ko00564,ko01100
Wmmn002441	183.03	183.103	-398.509	124.02	184.11	spectrum	C10H16O3	[M-H]-	(E)-Linalool-1-oic acid	blue	Lipids	Free fatty acids	-	3	61081	46021	28032	49465	68651	115140	39562	37676	23678	51647	18812	33524	65557	90912	73002	71983	58314	20750	135530	158820	142240	70585	63720	34726	--	--
Zmgn000447	184.98	184.986	-28.9904	78.96	185.993	spectrum	C3H7O7P	[M-H]-	3-Phospho-D-glyceric acid	brown	Others	Saccharides and Alcohols	820-11-1	3	612940	316920	1050600	799410	933830	799110	1371900	1378900	1532500	2010000	3222100	2084700	379950	392830	596270	695630	669210	530860	2277600	2038300	2146700	1108100	1109700	1184000	C00197	ko00010,ko00030,ko00260,ko00270,ko00561,ko00630,ko00710,ko01100,ko01110,ko01200,ko01230
mws0752	185.15	185.154	2.43041	185.16	186.162	standard	C11H22O2	[M-H]-	Undecylic Acid	red	Lipids	Free fatty acids	112-37-8	3	365650	411690	364470	342910	317620	338300	321610	328540	341700	312280	322070	284700	393520	433670	383230	477800	530560	494160	515960	519170	613780	288590	362410	364390	C17715	--
Smcp001137	188.07	188.071	-3.21688	118.06	187.063	spectrum	C11H9NO2	[M+H]+	naphthisoxazol A	grey	Others	Others	-	1	4814300	6577000	8233700	6872300	4809800	5513600	6950600	9700100	6965500	14034000	10793000	15583000	3388000	3294100	3705600	10861000	13989000	13519000	7523100	7976600	8696300	6651400	7430600	7634100	--	--
Hmgp002327	188.07	188.071	1.56856	118.06	187.063	spectrum	C11H9O2N	[M+H]+	3-amino-2-naphthoic acid	grey	Alkaloids	Alkaloids	-	1	4925500	6950400	8041900	6873700	4805300	5975200	6971700	10302000	6965800	14352000	11144000	15042000	3251700	3452300	3548700	10477000	14319000	13581000	7800700	7973800	8585000	6363600	7155800	7573600	--	--
Hmmp001310	188.07	188.071	-0.0531715	118.07	187.063	spectrum	C11H9NO2	[M+H]+	3-Indoleacrylic acid	grey	Alkaloids	Plumerane	1204-06-4	1	5159200	7267500	9133300	7594300	5276900	6220700	7432300	10787000	7358500	14921000	12088000	16596000	3477600	3734900	3756900	12059000	15555000	14485000	8428100	8792800	9441200	7007100	8063300	7838000	C21283	--
pmn001492	187.1	187.04	323.247	123.1	188.041	spectrum	C11H8O3	[M-H]-	Ayapin	red	Lignans and Coumarins	Coumarins	494-56-4	2	2384300	747790	1707400	1232600	976130	1309800	446620	484930	444930	615740	458790	719430	1785400	1880700	5848000	1148900	2149400	6671100	6554800	4919300	13495000	2140600	2508500	2501400	C18078	--
pme0137	187.07	187.072	2.61931	125	188.08	standard	C7H12N2O4	[M-H]-	N-Acetyl-L-Glutamine	turquoise	Amino acids and derivatives	Amino acids and derivatives	2490-97-3	3	251040	420590	302110	175520	131010	213500	69165	173780	90579	105380	103810	84010	209840	236290	392650	317300	342570	408840	107430	181380	188400	163690	169330	162080	--	--
pmp001234	189.09	189.092	-3.22595	128.1	188.084	spectrum	C12H12O2	[M+H]+	Butylidenephthalide	turquoise	Phenolic acids	Phenolic acids	72917-31-8	3	7627.4	5880.5	6024.3	4588.7	6595.9	5339	13733	14391	17091	11576	8263	11518	5106.8	4126.2	3404.5	3974.5	9	4586.6	7644.4	11823	7052.4	6625.6	6405.6	4366.6	C16924	--
pmn001380	187.1	187.097	2.72586	169.09	188.105	spectrum	C9H16O4	[M-H]-	Eucommiol	red	Others	Others	55930-44-4	1	2675700	813640	2068200	1510700	1154300	1434900	501960	486260	528340	681300	532990	790590	2173800	2186000	7436200	1385600	2324500	8077300	8102400	6254300	17365000	2485500	2919200	3046900	C17878	--
mws0237	187.1	187.097	2.72586	125	188.105	standard	C9H16O4	[M-H]-	Azelaic acid	red	Organic acids	Organic acids	123-99-9	1	1110100	325330	819790	526940	475530	560970	187340	206170	211500	284520	219190	361730	801380	882500	2619200	537260	947170	3152500	2876700	2430700	6907700	965080	1158600	1177200	C08261	--
mws0736	189.12	189.124	-3.06677	86	188.116	standard	C8H16N2O3	[M+H]+	N-Glycyl-L-leucine	turquoise	Amino acids and derivatives	Amino acids and derivatives	869-19-2	3	48812	64699	30179	18045	43085	17124	10176	11737	15728	13460	12722	9854.2	77852	121080	195420	26999	22534	37359	33962	22454	48722	30485	43779	39290	C02155	--
mws5041	189.12	189.124	-3.06677	86.1	188.116	standard	C8H16N2O3	[M+H]+	L-Glycyl-L-isoleucine	turquoise	Amino acids and derivatives	Amino acids and derivatives	19461-38-2	3	38227	47848	23333	14909	28062	23919	8928.5	10838	9154.5	13780	8170.9	11725	53568	71182	141020	15484	13147	28826	15916	14038	31057	23448	27096	26779	--	--
pme0122	189.12	189.124	-3.06677	126	188.116	standard	C8H16N2O3	[M+H]+	N6-Acetyl-L-lysine	blue	Amino acids and derivatives	Amino acids and derivatives	692-04-6	3	27462	43654	79292	61999	70017	83066	10019	7919	9250.1	28976	22843	23008	27722	32554	41386	29698	27932	28834	80524	62529	84663	34491	41539	41353	C02727	ko00310,ko01100
pme3388	189.13	189.135	-3.22521	144	188.127	standard	C7H16N4O2	[M+H]+	Homoarginine	blue	Amino acids and derivatives	Amino acids and derivatives	156-86-5	3	138470	150440	236480	228160	261950	153400	100740	80347	108750	98076	87116	111380	95046	108110	145330	106220	115870	141360	215440	193240	274400	134390	131430	176260	C01924	--
Zmjp000182	189.13	189.135	-2.65525	70.07	188.127	spectrum	C7H16N4O2	[M+H]+	N-Monomethyl-L-arginine	blue	Amino acids and derivatives	Amino acids and derivatives	17035-90-4	2	463020	707480	806030	930000	1343700	598120	451780	285430	472310	319700	361860	438430	382880	427670	495080	291410	265870	430950	998120	793330	1287400	592900	585210	591450	C03884	--
Zmdp000292	189.14	189.135	2.63199	70.07	188.127	spectrum	C7H16N4O2	[M+H]+	Arginine methyl ester	blue	Amino acids and derivatives	Amino acids and derivatives	-	2	290670	417600	383500	471540	461860	325610	270080	216380	248850	213440	236380	237790	197770	213160	220230	140020	172590	188880	517490	418940	631880	291760	337810	332750	--	--
pmf0348	187.13	187.134	0.170466	97	188.141	standard	C10H20O3	[M-H]-	2,6-Dimethyl-7-octene-2,3,6-triol	red	Others	Saccharides and Alcohols	73815-21-1	3	3210400	923230	2246300	1735700	1336200	1760700	454950	539440	548680	720720	587400	924630	2529000	2385800	8603400	1499300	2615600	9485300	9576400	7321200	22387000	2833700	3313100	3341500	--	--
Zmzp000145	189.16	189.16	0.770248	84.08	188.152	spectrum	C9H20N2O2	[M+H]+	Trimethyllysine	blue	Amino acids and derivatives	Amino acids and derivatives	23284-33-5	1	2584200	2579300	3390700	3542000	4899200	2903300	1450500	1503900	1523300	1798400	1802000	2196800	2189400	1811100	2527500	2383100	2265900	3597200	2934100	2396100	3289800	2419200	2178900	2496100	C03793	ko00310,ko01100
pme0075	188.06	188.056	-0.244607	128	189.064	standard	C7H11NO5	[M-H]-	N-Acetyl-L-glutamic acid	turquoise	Amino acids and derivatives	Amino acids and derivatives	1188-37-0	2	793380	790230	859420	893820	1083100	1141400	239200	214770	194900	203510	246140	220270	1027000	1213100	1701800	5144300	4194800	3243600	597580	547760	555920	979120	903290	943990	C00624	ko00220,ko01100,ko01110,ko01210,ko01230
pme2244	190.09	190.087	-2.89341	118.07	189.07	standard	C11H11NO2	[M+H]+	3-Indolepropionic acid	grey	Alkaloids	Plumerane	830-96-6	3	9	9840.1	18694	15650	12635	12390	9	13621	13997	27514	13729	20246	9	6945.2	6857.4	14789	24128	23405	22234	13255	24632	8661.8	8259.9	17216	--	--
pme0278	191.1	191.103	-3.29665	128	190.095	standard	C7H14N2O4	[M+H]+	2,6-Diaminooimelic acid	grey	Organic acids	Organic acids	583-93-7	3	61620	114610	377330	121810	84505	92103	125950	143480	149090	210250	136110	90045	69035	83521	60790	69998	45415	74398	193160	235800	279230	145550	134730	138320	C00666	ko00300,ko01100,ko01110,ko01230
Zmyn000453	191.02	191.02	3.00388	111.01	192.027	spectrum	C6H8O7	[M-H]-	Isocitric Acid	turquoise	Organic acids	Organic acids	320-77-4	1	10390000	15570000	11412000	13128000	13509000	16040000	14342000	14099000	15707000	11389000	10763000	11689000	9444200	9490300	12925000	6823600	5454300	6464000	11994000	11279000	13158000	8303400	10125000	10689000	C00311	ko00020,ko00630,ko01100,ko01110,ko01200,ko01210,ko01230
mws0281	191.02	191.019	2.72224	111.01	192.027	standard	C6H8O7	[M-H]-	Citric Acid	yellow	Organic acids	Organic acids	77-92-9	1	13439000	23351000	15309000	19546000	25736000	26479000	18422000	18002000	23511000	13096000	13925000	12903000	17676000	15502000	19426000	8555500	7680500	8624600	15506000	17466000	17307000	11873000	13700000	15276000	C00158	ko00020,ko00250,ko00630,ko01100,ko01110,ko01200,ko01210,ko01230
mws0277	191.06	191.056	2.66938	85	192.063	standard	C7H12O6	[M-H]-	Quinic Acid	turquoise	Organic acids	Organic acids	77-95-2	2	4369400	6313900	4677000	5460500	6658300	6728600	6073200	5897100	6914000	5036800	4947800	5306900	4050600	3859800	5688600	3037500	2187000	2360700	5089800	4592000	5662400	3829700	4965900	5100400	C00296	ko00400,ko01100
MWSmce412	193.12	193.122	-4.69236	91.06	192.115	standard	C12H16O2	[M+H]+	Senkyunolide A	grey	Others	Others	63038-10-8	1	161380	190230	186770	118090	163020	117520	159720	195180	200810	163140	120900	159010	111580	112510	122400	172780	241820	174750	165540	166690	131390	135880	141240	151140	C17853	--
pme2743	194.08	194.082	-2.88538	91	193.074	standard	C10H11NO3	[M+H]+	N-Phenylacetylglycine	grey	Amino acids and derivatives	Amino acids and derivatives	500-98-1	3	158510	146180	243990	149970	213540	152380	181430	172350	171050	115600	142920	127230	71194	82902	94756	118270	205830	133630	104580	97091	126590	123230	113900	122690	C05598	ko00360
pme3705	193.04	193.035	2.90103	73	194.043	standard	C6H10O7	[M-H]-	D-Glucoronic acid	grey	Others	Saccharides and Alcohols	6556-12-3	3	49947	36027	29373	28882	35922	28158	22596	30266	34825	49637	38932	49007	43193	40572	43723	42221	42832	45687	31619	40602	52166	25353	34314	33510	C00191	ko00040,ko00053,ko00520,ko00562,ko01100
mws0014	193.05	193.051	-0.167832	134.01	194.058	standard	C10H10O4	[M-H]-	Ferulic acid	green	Phenolic acids	Phenolic acids	537-98-4	1	4404400	1689800	1699800	1871000	3509600	1823900	806430	960700	896230	398840	357560	438470	9491600	6801900	6292300	4934700	3611100	5830900	1204200	994510	1265900	2092900	2341200	2533000	C01494	ko00940,ko01100,ko01110
MWSslk097	195.06	195.065	-3.51267	163.04	194.058	standard	C10H10O4	[M+H]+	Dimethyl phthalate	green	Phenolic acids	Phenolic acids	131-11-3	3	65367	64993	70557	49494	48205	42706	65839	63000	50860	48037	54178	57848	111270	78221	80542	59996	54933	56174	64948	60110	63328	51925	55906	57229	C11233	--
pme0422	193.06	193.051	38.1641	134	194.058	standard	C10H10O4	[M-H]-	Isoferulic Acid	green	Phenolic acids	Phenolic acids	537-73-5	1	4358200	1625700	1680000	1948300	3670000	1764200	695420	995220	1015200	381850	348830	479390	9057700	7088300	6772700	4647700	3898700	6015400	1263100	980890	1276300	2071100	2824000	2468700	C10470	--
MWSmce632	195.06	195.065	-0.949426	93.03	194.058	standard	C10H10O4	[M+H]+	Vanillin acetate	turquoise	Phenolic acids	Phenolic acids	881-68-5	3	123150	64233	274030	45396	41775	64499	33298	33455	33847	57873	47210	35540	109400	185870	383160	85560	94107	212960	76351	57699	149010	89555	73695	128120	--	--
Lmrj002244	195.11	195.113	-0.237811	70.06	194.106	spectrum	C10H14N2O2	[M+H]+	Cyclo(Pro-Pro)	turquoise	Amino acids and derivatives	Amino acids and derivatives	6708-06-1	3	57303	25591	56711	136100	229250	167390	34057	19918	34971	7417.2	10928	10146	134210	164940	132090	259370	235070	249650	64555	48388	66552	72185	101740	102130	--	--
pmp001235	195.14	195.139	-3.02349	79.1	194.131	spectrum	C12H18O2	[M+H]+	Cinidilide	grey	Others	Others	-	3	32332	39554	38850	22715	30626	23871	26539	39825	33760	35365	24077	25244	24171	34320	29046	34769	41579	31421	22548	20733	22910	28545	21639	30892	--	--
pme0534	195.05	195.05	2.56344	74.9	196.058	standard	C6H12O7	[M-H]-	Gluconic acid	turquoise	Others	Saccharides and Alcohols	526-95-4	1	4605700	851940	749830	680200	832070	970530	354460	298420	274260	393570	272950	239600	6327400	7150500	5943800	7527800	5764100	7063100	332260	315210	354220	2347700	2747600	2856700	C00257	ko00030,ko01100,ko01110,ko01200
mws0612	195.07	195.066	2.71703	121	196.074	standard	C10H12O4	[M-H]-	3,4-Dimethoxyphenyl acetic acid	turquoise	Phenolic acids	Phenolic acids	93-40-3	2	15170	38046	251960	9	9	9	9	9	9	7818.5	3910.4	9	19045	17880	10094000	10110	20992	23462	35860	33906	29672	357890	382790	375900	--	--
MWS20182	195.07	195.066	0.0902257	136.05	196.074	standard	C10H12O4	[M-H]-	Dihydroferulic Acid	red	Phenolic acids	Phenolic acids	1135-23-5	3	12615	9	9	12909	31372	9	9	9	9	9	7951.8	5541	27645	33155	23994	23994	12320	34459	46186	47382	51855	10779	21554	19168	--	--
pmf0319	195.07	195.066	0.0902257	137	196.074	standard	C10H12O4	[M-H]-	Acetosyringone	blue	Phenolic acids	Phenolic acids	2478-38-8	3	14809	18096	27198	9841.5	12745	21374	18155	10449	12148	8803	16508	8839.8	21199	15368	11968	24082	20142	15708	112470	98437	89664	20864	18882	28972	C10664	--
Lmlp002205	197.12	197.117	5.1746	161.1	196.109	spectrum	C11H16O3	[M+H]+	Isololiolide	grey	Terpenoids	Terpene	38274-00-9	1	197490	175640	250420	234390	218100	206220	143340	157410	123760	141860	139650	163980	115320	145840	70619	279750	314010	242270	314320	252750	303030	171830	191370	197690	--	--
mws0027	197.05	197.045	2.94349	123	198.053	standard	C9H10O5	[M-H]-	Syringic acid	blue	Phenolic acids	Phenolic acids	530-57-4	1	360420	496300	413130	269470	225530	253610	246380	256450	253760	150170	172450	189510	355450	280050	299570	379960	424440	462880	1083700	1215100	1052900	292230	344960	367130	C10833	--
pmb2497	197	197.046	-230.911	153	198.053	spectrum	C9H10O5	[M-H]-	4-Hydroxy-3-methoxymandelate	brown	Phenolic acids	Phenolic acids	55-10-7	3	14453	40615	35792	16610	14283	30215	34405	32072	55553	57363	73316	54062	15238	9	16785	15879	24911	13316	22474	24442	23296	28209	24050	26691	C05584	ko00350,ko01100
pmb2640	199.17	199.17	2.46021	199.17	200.178	standard	C12H24O2	[M-H]-	Dodecanoic acid (Lauric acid)	yellow	Lipids	Free fatty acids	143-07-7	1	155860	164920	188690	107100	113890	119360	131040	179990	180280	162720	147690	155690	164690	153190	157900	165860	173270	189800	159690	204740	203240	117850	145960	134390	C02679	ko00061,ko01100,ko01110
pmb0130	203.12	203.118	0	144	202.111	spectrum	C12H14N2O	[M+H]+	Acetryptine	turquoise	Alkaloids	Phenolamine	3551-18-6	3	9	9	9	9	9	9	9	9	9	4982.6	2832	4088.9	32682	28676	144300	6096.6	4755.9	7826.5	10769	9564.8	4219.7	9931.9	15416	12499	--	--
pme0266	201.11	201.113	2.23755	139	202.121	standard	C10H18O4	[M-H]-	Sebacate	red	Organic acids	Organic acids	111-20-6	1	7344.3	3518.6	16492	3190.8	4436.6	2701.5	1366	1815.4	1957.7	2279.9	1567.6	3467.5	6469	7424	34794	5896.2	6711.9	36572	31108	19895	62038	10437	11220	9921.3	C08277	--
NK10251888	203.15	203.15	-1.85085	70.07	202.143	spectrum	C8H18N4O2	[M+H]+	NG,NG-Dimethyl-L-arginine	blue	Amino acids and derivatives	Amino acids and derivatives	30315-93-6	3	280000	364770	428280	451400	642940	337760	257960	214660	274680	186850	158000	232550	341580	354070	457350	222550	204350	300110	446860	314990	451630	281570	305170	326160	C03626	--
MWS5164	203.15	203.15	0.234802	70.07	202.143	standard	C8H18N4O2	[M+H]+	N,N'-Dimethylarginine;SDMA	blue	Amino acids and derivatives	Amino acids and derivatives	30344-00-4	3	262480	319470	405490	410220	493950	292920	226880	177060	217070	170460	165900	187690	295720	314240	399290	205330	188350	283870	441740	314220	438440	254930	300430	291770	--	--
mws0018	203.22	203.224	-3.39527	83	202.216	standard	C10H26N4	[M+H]+	Spermine	yellow	Alkaloids	Phenolamine	71-44-3	3	2932400	5266600	3221900	4208600	5237800	4909200	4374400	4008600	5111800	2799900	2749400	2760000	3362000	2505600	3849000	2087100	2369000	2417400	3811600	3489800	4399700	3401400	3616200	3489500	C00750	ko00330,ko00410,ko00480,ko00770,ko01100
MWSmce056	205.09	205.097	-22.2046	146.06	204.09	standard	C11H12N2O2	[M+H]+	DL-Tryptophan	grey	Amino acids and derivatives	Amino acids and derivatives	54-12-6	1	1699500	2349100	2785600	2444500	1603600	1998900	2469100	3291200	2328000	5127900	3868400	5512100	1149200	1142000	1390500	3747300	5247600	4634200	2759200	2637800	3157000	2388300	2563000	2624500	--	--
mws0282	203.08	203.082	2.5113	116.05	204.09	standard	C11H12N2O2	[M-H]-	L-Tryptophan	grey	Amino acids and derivatives	Amino acids and derivatives	73-22-3	1	17268000	22870000	26657000	22737000	16653000	19799000	24282000	31830000	23717000	45627000	36805000	47072000	12595000	13021000	13673000	34810000	42288000	39566000	24987000	27531000	30313000	23166000	24475000	26039000	C00078	ko00260,ko00380,ko00400,ko00901,ko00966,ko00970,ko00998,ko01100,ko01110,ko01210,ko01230
Zmbp002538	205.1	205.097	-0.751351	146.06	204.09	spectrum	C11H12N2O2	[M+H]+	1-Methoxy-indole-3-acetamide	grey	Alkaloids	Plumerane	-	1	1504500	2154600	2558000	2207600	1525200	1884700	2335900	3094100	2259700	4657400	3510200	4981000	1042800	1121100	1268500	3307700	4368000	4314700	2401400	2330100	2768500	2236000	2253400	2510700	--	--
Zmtn001464	204.03	204.03	2.78733	160.04	205.038	spectrum	C10H7NO4	[M-H]-	4,8-Dihydroxyquinoline-2-carboxylic acid	yellow	Organic acids	Organic acids	59-00-7	2	97640	176480	135630	74114	82331	75806	144490	134080	140760	148320	186470	177230	128210	121100	139820	161830	163670	180790	187960	129160	173710	125940	132410	113840	C02470	ko00380
pmb0818	206.1	206.081	91.2262	147.5	205.074	spectrum	C11H11NO3	[M+H]+	Methoxyindoleacetic acid	grey	Alkaloids	Plumerane	3471-31-6	3	442490	557770	710560	623780	451900	483670	588360	820550	638400	1187600	894460	1330400	290850	273170	332850	877510	1190300	1160700	646300	657030	743070	517710	634410	646860	C05660	ko00380
MWSmce541	206.08	206.081	-2.27871	131.05	205.074	standard	C11H11NO3	[M+H]+	Cinnamoylglycine	grey	Amino acids and derivatives	Amino acids and derivatives	16534-24-0	3	10172	5955.8	11302	39412	41039	34968	16408	21362	17120	12664	23955	8291.1	14945	39190	29192	28076	32568	26335	9	9	9	14046	16994	16006	--	--
pme1261	206.14	206.139	-2.95916	76	205.131	standard	C9H19NO4	[M+H]+	D-Panthenol	grey	Others	Saccharides and Alcohols	81-13-0	3	166600	141550	211260	56335	62614	229890	106780	546550	274980	184930	73069	66317	77817	136660	136930	139130	125370	86829	85469	124180	84123	505170	552880	580780	C05944	ko00770
Lmln010063	205.16	205.16	-6.75084	189.13	206.167	spectrum	C14H22O	[M-H]-	2,6-Di-tert-butylphenol*	grey	Phenolic acids	Phenolic acids	128-39-2	2	717740	791650	708020	783760	788040	788090	774450	846100	858210	913340	957530	988230	956580	981990	729630	890580	893900	816030	900380	972240	611200	659030	749960	799700	--	--
Lmbn013410	205.16	205.16	0	189.13	206.167	spectrum	C14H22O	[M-H]-	2,4-Di-Tert-Butylphenol*	grey	Phenolic acids	Phenolic acids	96-76-4	2	781630	830530	706120	792140	809940	754520	836800	920650	900120	997750	913790	943530	1022400	945570	840100	816620	928790	832190	903290	871510	688680	681170	841120	922120	--	--
MWS1961	205.17	205.171	-0.10869	189.13	206.178	standard	C13H22N2	[M-H]-	N,N'-Dicyclohexylcarbodiimide	grey	Others	Others	538-75-0	3	761490	832690	637940	778150	815790	780130	847760	776310	858700	903280	906020	924690	935910	899050	729530	829850	762800	810600	848890	953760	659830	657250	702630	874510	--	--
Zmgn002106	206.08	206.082	6.95402	58.03	207.09	spectrum	C11H13NO3	[M-H]-	N-Acetyl-L-phenylalanine	green	Amino acids and derivatives	Amino acids and derivatives	2018-61-3	3	13941	43842	18288	15585	37920	13806	9	9	9	9	9	9	34112	22858	37755	26216	24514	34493	9	9	9	17881	16204	15084	C03519	ko00360,ko01100
mws1014	209.04	209.045	-2.4875	149.1	208.037	standard	C10H8O5	[M+H]+	Fraxetin (7,8-Dihydroxy-6-methoxycoumarin)	turquoise	Lignans and Coumarins	Coumarins	574-84-5	2	42563	40674	38708	9	9	20758	16212	23290	9	26336	25437	17983	51758	86462	83273	117860	80265	120860	31792	9	46646	24874	51547	41220	C09265	--
MA10107783	207.03	207.03	1.0868	119.05	208.037	spectrum	C10H8O5	[M-H]-	3-[(1-Carboxyvinyl)oxy]benzoic acid	blue	Phenolic acids	Phenolic acids	16929-37-6	3	40052	45094	49128	93736	73316	84136	42059	35884	33991	27268	36526	41209	39624	39657	32888	29478	34711	49757	65222	99516	87428	27238	36942	39528	C20772	ko00130,ko01110
mws1212	209.08	209.081	-3.01318	177.3	208.074	standard	C11H12O4	[M+H]+	Methyl ferulate	blue	Phenolic acids	Phenolic acids	2309-07-1	3	111620	86565	131400	133940	149900	169180	134400	90900	125130	54923	93579	64871	74025	105010	48167	60505	52918	71739	106430	114200	81707	81120	84228	87642	--	--
pme3443	207.07	207.066	2.55957	192	208.074	standard	C11H12O4	[M-H]-	Sinapinaldehyde	grey	Phenolic acids	Phenolic acids	4206-58-0	1	4285900	4628700	4804400	3530700	3948700	4189700	9057700	9325000	8465700	3988300	4128300	4952900	3300000	3473900	2511600	4132200	4590900	4473600	7774000	9495900	8100100	4034400	4646100	4648500	C05610	ko00940,ko01100,ko01110
Zmpn000199	209.03	209.03	0.0435344	85.03	210.038	spectrum	C6H10O8	[M-H]-	D-Galactaric acid	turquoise	Others	Saccharides and Alcohols	526-99-8	3	839930	355890	1194600	1209800	1024300	1320000	1149600	1183700	1296600	1104700	889540	1044500	747920	712030	397780	631990	559010	604510	742700	696360	590190	607120	776900	859510	C00879	ko00053,ko01100
Zmyn000108	209.03	209.03	1.95713	85.03	210.038	spectrum	C6H10O8	[M-H]-	D-Saccharic acid	turquoise	Others	Saccharides and Alcohols	87-73-0	3	932290	421730	1469900	1382700	1032100	1485900	1290700	1536100	1473600	1178600	1207400	979920	878010	836100	566250	765410	720330	790130	740900	844320	790210	743330	987970	925860	C00818	ko00053,ko01100
Hmcn000192	209.07	209.066	2.77424	59.01	210.073	spectrum	C7H14O7	[M-H]-	Sedoheptulose	turquoise	Others	Saccharides and Alcohols	3019-74-7	2	317910	113040	545360	626290	414830	538200	427140	517690	458380	388890	430990	444490	358570	234930	218950	240760	198290	251610	247700	262590	288160	266710	338930	297930	C02076	ko00710,ko01100
Lmbn004790	209.08	209.082	-0.155441	179.03	210.089	spectrum	C11H14O4	[M-H]-	Methyl 3-(3-hydroxy-4-methoxyphenyl)propanoate	blue	Phenolic acids	Phenolic acids	129150-61-4	2	29636	40783	37465	26822	29669	34882	52268	45328	43857	26255	25244	32748	30690	39646	24588	15119	21249	23478	56443	64137	62286	49239	48655	54134	--	--
mws0853	209.08	209.081	2.24793	179	210.089	standard	C11H14O4	[M-H]-	Sinapyl alcohol	grey	Phenolic acids	Phenolic acids	537-33-7	2	50798	68596	33978	34355	44695	58589	74834	78840	70673	59760	44207	43707	45175	63407	25776	33499	56445	30156	82629	101160	99312	64300	72695	93740	C02325	ko00940,ko01100,ko01110
pme1654	209.12	209.118	5.73838	59.02	210.126	spectrum	C12H18O3	[M-H]-	Jasmonic acid	red	Organic acids	Organic acids	77026-92-7	3	30098	24924	37478	7102.1	10409	8165.1	12696	13280	7109.7	33088	14886	19524	78570	66988	105720	32914	28850	41226	40625	58112	59127	29584	25996	28809	C08491	ko00592,ko01100,ko01110,ko04075
Lmhp002764	211.13	211.144	-66.779	70.07	210.137	spectrum	C11H18N2O2	[M+H]+	Cyclo(Pro-Leu)	turquoise	Amino acids and derivatives	Amino acids and derivatives	5654-86-4	3	20765	12198	18202	27986	24296	31904	9	9	24891	12544	7549.2	9	37240	28767	21880	40184	34452	31226	18844	22176	9	13457	29952	25621	--	--
Hmlp008487	211.17	211.169	0.0880812	81.07	210.161	spectrum	C13H22O2	[M+H]+	Blumenol C	turquoise	Terpenoids	Terpene	36151-02-7	2	438870	217700	430400	580990	573570	791770	717730	733940	717930	482170	269720	658590	327610	272520	280980	113830	140290	217580	204270	260170	405280	366710	358380	432010	--	--
MWS20164	213.08	213.076	0.235128	135.04	212.068	standard	C10H12O5	[M+H]+	Oresbiusin A	red	Phenolic acids	Phenolic acids	-	3	17555	13907	20058	8578.5	13612	17788	9332.7	9	15851	12718	9	9	23802	15089	19739	18008	21648	35746	23549	37662	22935	15954	20569	10035	--	--
Cmlp002967	213.07	213.076	-5.39667	149.06	212.068	spectrum	C10H12O5	[M+H]+	Gentiolactone	grey	Terpenoids	Monoterpenoids	-	3	51620	41979	52974	75281	75536	82476	33551	42983	39614	18209	24514	33633	63201	65668	42383	101930	90135	86995	75060	95727	94129	44675	61438	55623	--	--
mws0863	213.02	213.017	0.187778	97	214.024	standard	C5H11O7P	[M-H]-	2-Deoxyribose-5'-phosphate	grey	Nucleotides and derivatives	Nucleotides and derivatives	102916-66-5	3	76237	213010	71709	81677	70855	106760	153630	191300	114530	126510	97433	127310	108780	99694	121920	45358	46795	47969	51221	59221	50852	139310	131260	164270	C00673	ko00030,ko01100
pmb2507	213.1	213.017	389.64	97	214.024	spectrum	C5H11O7P	[M-H]-	2-Deoxyribose-1-phosphate	grey	Nucleotides and derivatives	Nucleotides and derivatives	17210-42-3	3	354730	3534100	602380	291820	353790	323640	145730	221390	141080	120780	128260	135980	802870	810610	2649000	163010	134370	334070	146620	118130	265230	428710	411480	404940	C00672	ko00030,ko00240,ko01100
Hmln002597	193.05	193.051	1.3986	161.02	216.04	spectrum	C10H9NaO4	[M-Na]-	Sodium ferulate	turquoise	Phenolic acids	Phenolic acids	24276-84-4	3	21081	12853	17482	32375	25780	38677	16942	22023	18573	30727	19155	22331	12375	8974	2524.5	7137.2	6313	6438.5	21936	33971	16466	12623	17486	16469	--	--
MWS1900	215.13	215.129	2.40461	153.13	216.136	standard	C11H20O4	[M-H]-	Undecanedioic acid	red	Lipids	Free fatty acids	1852-04-6	1	103150	68919	159370	80091	65767	72878	43189	44932	45519	60459	52810	48634	171910	145890	525350	160240	226920	418880	477340	445730	813800	153350	165250	173820	--	--
pme2566	217.08	217.082	2.3954	199	218.09	standard	C8H14N2O5	[M-H]-	5-L-Glutamyl-L-amino acid	grey	Amino acids and derivatives	Amino acids and derivatives	5875-41-2	3	59704	36514	75913	98495	148630	54370	32849	16509	34064	75380	58491	77081	31232	40849	38911	75722	55765	69512	16868	18239	29246	35920	60453	52021	--	--
mws0677	219.11	219.113	-2.78395	160	218.106	standard	C12H14N2O2	[M+H]+	N-Acetyl-5-hydroxytryptamine	grey	Alkaloids	Alkaloids	1210-83-9	3	21353	27318	30530	41035	30788	39862	60223	63104	39395	110260	70036	118380	23774	10744	9	75080	86712	96326	45260	46029	70934	55171	57152	52592	C00978	ko00380,ko01100
mws1337	220.12	220.119	-2.54408	202.1	219.111	standard	C9H17NO5	[M+H]+	D-Pantothenic Acid	yellow	Others	Vitamin	79-83-4	1	3001200	2906000	2639800	4500800	5154300	4879300	3543700	3339500	3611900	2720900	2829600	2859300	2913800	2780700	2917200	2518900	2336700	2566900	3164300	3226600	3866400	2621100	2878300	2980200	C00864	ko00410,ko00770,ko01100,ko01110
Hmyp002656	222.08	222.075	0.0319711	130.06	221.068	spectrum	C11H11NO4	[M+H]+	Methyl dioxindole-3-acetate	grey	Alkaloids	Plumerane	57061-18-4	2	69820	183050	74737	209000	220400	205880	109950	166070	174020	169110	144680	176410	116730	95385	148310	108900	88681	62500	194040	135640	234520	133960	122850	114500	--	--
mws2608	222.1	222.098	-2.74654	84.05	221.09	standard	C8H15NO6	[M+H]+	N-Acetyl-D-galactosamine	turquoise	Others	Saccharides and Alcohols	1811-31-0	3	99800	117690	53657	61087	46529	89023	84168	114510	57489	65484	44473	64275	302550	174490	405130	109970	170210	181110	71887	33271	80221	86711	102600	119220	C01132	ko00052,ko01100
pme2755	222	222.097	-437.646	144	221.09	standard	C8H15NO6	[M+H]+	N-Acetyl-D-glucosamine	grey	Others	Saccharides and Alcohols	7512-17-6	3	1244100	2138900	1245300	1817800	2249500	1991400	1899500	1806700	2277500	1225500	1333200	1216900	1452600	1202200	1793500	955870	969860	1111600	1686400	1692600	1839300	1461100	1490000	1532000	C00140	ko00520,ko01100,ko02010
mws4174	222.1	222.098	-2.74654	138	221.09	standard	C8H15NO6	[M+H]+	N-Acetyl-D-mannosamine	grey	Others	Saccharides and Alcohols	7772-94-3	3	283680	292260	276550	380780	352960	401970	429190	480210	461760	292630	282530	332310	232400	257450	250590	263270	250970	325770	279100	306080	341070	268540	310210	352040	C00645	ko00520,ko01100
mws5042	223.11	223.108	-2.77892	120.09	222.1	standard	C11H14N2O3	[M+H]+	L-Glycyl-L-phenylalanine	turquoise	Amino acids and derivatives	Amino acids and derivatives	721-66-4	3	17993	36923	21247	24128	27413	19549	14388	7790.7	9395.1	5313.7	6736.6	11734	23890	44975	87373	11418	12342	21729	28377	23006	30814	16890	16883	25632	--	--
MWS4296	223.11	223.108	-0.083816	120.08	222.1	standard	C11H14N2O3	[M+H]+	Glycylphenylalanine	turquoise	Amino acids and derivatives	Amino acids and derivatives	3321-03-7	3	16348	33130	14986	14822	35982	9096.1	8615.3	9038.2	8595.3	5483	9715.1	7248.4	32914	34284	73320	14324	13372	10780	21179	12480	22303	10088	11810	13541	--	--
Hmgp005956	223.13	223.133	-0.0038318	149.02	222.125	spectrum	C13H18O3	[M+H]+	Dehydrovomifoliol	grey	Terpenoids	Monoterpenoids	15764-81-5	3	404600	456420	396530	378960	387740	410970	425710	463470	467950	432820	424200	511240	438370	457140	445370	563080	489720	519010	472720	444450	430670	254960	292070	308450	C02533	--
mws0520	224.09	224.092	-2.81134	136	223.084	standard	C11H13NO4	[M+H]+	N-Acetyl-L-tyrosine	green	Amino acids and derivatives	Amino acids and derivatives	537-55-3	3	210170	380140	300170	330070	507850	371030	36218	29724	39567	31453	23358	39959	419100	419230	358310	264940	221420	221930	63263	56688	68853	162710	175390	165560	--	--
Zmln002252	223.03	223.029	0	149.03	224.032	spectrum	C10H8O6	[M-H]-	Sideretin (5,7,8-Trihydroxy-6-methoxycoumarin)	green	Lignans and Coumarins	Coumarins	-	3	31667	22332	20321	36500	67641	22720	14941	16373	17102	15538	13815	7185.2	46681	47244	57473	49021	45562	65149	22580	21323	56823	24478	35886	16130	C22007	--
mws4085	223.06	223.061	2.3312	193	224.068	standard	C11H12O5	[M-H]-	Sinapic acid	green	Phenolic acids	Phenolic acids	530-59-6	3	56222	50839	48512	47826	84415	52044	22723	30043	13737	13748	15754	11986	95750	55606	62784	54968	64016	102230	33786	32839	31872	37057	44253	38915	C00482	ko00940,ko01100,ko01110
Lmmp003517	225.15	225.149	0	95.08	224.141	spectrum	C13H20O3	[M+H]+	Solatuberenol A	blue	Others	Others	-	1	106600	77416	84330	89920	147820	87650	64668	65836	73966	80443	62223	88822	33016	71731	88520	44407	72212	74692	80630	92183	136620	64936	83978	76934	--	--
pmn001684	225.11	225.113	1.999	147.08	226.121	spectrum	C12H18O4	[M-H]-	Tuberonic Acid	turquoise	Organic acids	Organic acids	124649-26-9	1	19366	13947	11638	5554	6086	11556	16131	5000.2	3890.8	8320.3	6093.8	3268.3	27766	29019	25953	46531	27763	62895	5547.2	7696.6	13877	9977.2	12734	16541	--	--
pme1194	228.1	228.098	-2.49892	112	227.091	standard	C9H13N3O4	[M+H]+	2'-Deoxycytidine	grey	Nucleotides and derivatives	Nucleotides and derivatives	951-77-9	3	38101	32680	36901	37218	34883	17767	27286	20479	24944	42278	73096	32796	29580	42649	32964	11164	39637	38916	35063	54350	49537	41113	33963	33158	C00881	ko00240,ko01100,ko02010
MWStz100	229.09	229.093	-4.06516	113.04	228.086	standard	C8H12N4O4	[M+H]+	Decitabine; 5-Aza-2'-Deoxycytidine	blue	Nucleotides and derivatives	Nucleotides and derivatives	2353-33-5	3	11990	11275	16804	20252	9943.3	14026	27675	27614	25280	30729	30218	31785	13929	10066	27396	7980.3	17670	16742	9	9	15267	13827	14423	18249	--	--
mws0119	227.2	227.202	0.203784	227.2	228.209	standard	C14H28O2	[M-H]-	Myristic Acid	grey	Lipids	Free fatty acids	544-63-8	3	25835000	19330000	26046000	22965000	26096000	27301000	20048000	21870000	23340000	20940000	19411000	19262000	31879000	31087000	28294000	27447000	24677000	23192000	30090000	29578000	30098000	23105000	23867000	24378000	C06424	ko00061,ko01100
pmb0490	235.14	235.145	-2.6792	147.04	234.137	spectrum	C13H18N2O2	[M+H]+	p-Coumaroylputrescine	red	Alkaloids	Phenolamine	34136-53-3	1	4619800	9798900	2199700	3876200	10505000	7453200	3994400	2669300	3148700	4215600	5259400	5720600	5577300	2975300	8790900	1976400	2299600	13831000	5730000	6731700	15111000	4826300	5429600	5199700	C18326	ko00330,ko01100
pmb0962	235.1	235.165	-277.252	118.3	234.158	spectrum	C10H22N2O4	[M+H]+	L-Lysine-Butanoic Acid	turquoise	Amino acids and derivatives	Amino acids and derivatives	80407-71-2	3	2541500	15191000	8662700	126190	39882	196170	633670	342980	453650	1686400	824470	767380	7264200	3018300	24578000	896420	1756500	3211000	2422700	1761600	2216000	2731400	2913200	3751400	--	--
ML10174588	233.16	233.155	3.08808	233.16	234.162	spectrum	C15H22O2	[M-H]-	Confertifoline	grey	Terpenoids	Sesquiterpenoids	1811-23-0	3	4416200	5026800	4930900	4451200	4872100	4592000	4274600	4913000	4673200	5013900	4687000	4811700	5022300	4806500	4896100	5416000	5323500	5029500	5136500	5205700	5078700	3960400	4378200	4601000	C09376	--
Jmcp010061	235.17	235.169	-1.5155	189.16	234.162	spectrum	C15H22O2	[M+H]+	costic acid	grey	Terpenoids	Sesquiterpenoids	3650-43-9	3	32757	46224	40972	31446	29746	31752	31862	44778	50817	36716	32778	40490	28210	24438	24011	37211	47936	29160	34415	36267	29712	29643	26846	32037	--	--
pme1313	237.09	237.087	0	192	236.08	standard	C11H12N2O4	[M+H]+	N'-Formylkynurenine	red	Amino acids and derivatives	Amino acids and derivatives	1022-31-7	3	18773	22842	51769	32868	33108	37435	75943	72782	44400	82086	94684	84888	11388	15191	11517	23906	35257	42495	86225	88379	264450	36879	42597	50785	C02700	ko00380,ko01100
Lmyn000160	237.06	237.062	0.0379648	87.01	238.069	spectrum	C8H14O8	[M-H]-	Mucic acid Dimethyl Ester	turquoise	Phenolic acids	Phenolic acids	-	3	286710	188200	465820	451220	312860	530470	540670	669950	566400	628100	485690	575440	169780	151050	108600	108880	143760	160070	213430	236380	315650	219520	292620	287320	--	--
pme0428	237.08	237.077	30.3699	103	238.084	standard	C12H14O5	[M-H]-	3,4,5-Trimethoxycinnamic acid	red	Phenolic acids	Phenolic acids	90-50-6	3	1778.5	898.57	686.73	9	9	9	1291	1049.3	1742.7	3475.2	6172.8	2856.7	1797.8	1974.9	1912.9	1971.6	3015.4	3193.7	41188	36248	47370	5875.5	5421.4	6633.3	--	--
mws0221	241.03	241.032	-2.53079	152	240.024	standard	C6H12N2O4S2	[M+H]+	L-Cystine	grey	Amino acids and derivatives	Amino acids and derivatives	56-89-3	3	11606	8753.2	11644	16538	11009	13552	19488	15347	13284	30000	18564	20622	6755.9	13959	8774.7	17611	12023	21221	15536	17661	22656	14719	18295	10404	C00491	ko00270,ko01100,ko02010
Lmdn005449	239.09	239.093	0	195.1	240.1	spectrum	C12H16O5	[M-H]-	Senkyunolide S	grey	Others	Others	172723-28-3	2	222570	261290	133630	72351	57804	51338	100820	132970	75099	172380	175320	164540	358010	329700	208360	374360	400210	470950	347380	581030	358730	164800	193460	192910	--	--
MWS0552	239.2	239.202	3.11996	223.03	240.209	standard	C15H28O2	[M-H]-	Cis-10-Pentadecenoic Acid(C15: 1)	grey	Lipids	Free fatty acids	84743-29-3	3	1540000	1590100	1179700	1249800	1738000	1404700	1244900	1229400	1476500	1203100	1072100	1310200	1419200	1589100	1126000	1470500	1623000	1216600	1509800	1714800	1386900	1435300	1660600	1614500	--	--
pme2827	239	239.238	-994.825	223	240.245	standard	C16H32O	[M-H]-	Palmitaldehyde	grey	Lipids	Free fatty acids	629-80-1	3	18256000	22313000	17769000	17368000	18577000	18656000	19332000	19911000	20744000	19959000	20666000	19692000	18015000	18466000	26072000	23893000	20485000	21802000	20171000	17915000	18442000	11188000	10831000	11759000	C00517	ko00071
MWS2910	242.11	242.114	-0.133822	126.07	241.106	standard	C10H15N3O4	[M+H]+	5-Methyl-2'-Deoxycytidine	green	Nucleotides and derivatives	Nucleotides and derivatives	838-07-3	3	149520	168990	202850	22100	22171	7897.5	32932	25300	25964	90367	87136	51061	171140	156970	187260	105820	84487	82987	29123	31666	35862	71807	72429	53605	C03592	--
mws1383	243.09	243.088	-2.18028	145	242.08	standard	C12H10N4O2	[M+H]+	Lumichrome	grey	Alkaloids	Alkaloids	1086-80-2	3	62827	138050	167630	100830	79136	79784	85657	97432	107840	99339	101510	82706	94691	75836	134600	82455	73157	90463	111780	79190	66304	63199	73022	70460	C01727	ko00740
pme0264	243.1	243.098	-2.22133	127	242.09	standard	C10H14N2O5	[M+H]+	Thymidine	brown	Nucleotides and derivatives	Nucleotides and derivatives	50-89-5	3	465780	303780	476910	515430	252830	305430	747750	706000	591530	1098300	1210500	1119100	525030	515470	987090	505930	509590	571620	325700	556120	414350	461000	517200	543310	C00214	ko00240,ko01100
MWS2430	241.22	241.217	2.47163	241.21	242.225	standard	C15H30O2	[M-H]-	13-methylmyristic acid	grey	Lipids	Free fatty acids	2485-71-4	2	202270	239280	406960	178130	177870	196350	221010	229170	250580	224830	190650	205660	220210	233820	182930	180920	175400	176280	200200	211340	224260	193590	228230	212330	--	--
mws0359	241.22	241.217	1.69972	241.22	242.225	standard	C15H30O2	[M-H]-	Pentadecanoic Acid	turquoise	Lipids	Free fatty acids	1002-84-2	3	170490	40528	106780	245120	238110	249780	374380	385160	341010	286680	312870	358710	111730	169180	14506	66342	40534	56082	282470	368350	263590	138230	112770	140620	C16537	--
ML10180524	244.09	244.093	7.28411	112.05	243.086	spectrum	C9H13N3O5	[M+H]+	Cytarabine	green	Nucleotides and derivatives	Nucleotides and derivatives	147-94-4	1	691710	367080	575250	196820	356470	229900	119520	138910	128210	134660	121840	109310	1062400	1166500	1262700	191750	194880	289310	323640	192970	318910	254680	326480	413870	C02961	--
pme3732	244.09	244.093	-2.37614	112	243.086	standard	C9H13N3O5	[M+H]+	Cytidine	green	Nucleotides and derivatives	Nucleotides and derivatives	65-46-3	2	2934000	1080000	1926900	878040	1084100	753810	548230	418790	451380	526830	493970	551360	4627500	4256000	4251000	900020	1197400	1292200	877230	837980	1182400	1189200	1434200	1328600	C00475	ko00240,ko01100,ko02010
mws0976	243.06	243.062	2.34508	153	244.07	standard	C9H12N2O6	[M-H]-	β-Pseudouridine	grey	Nucleotides and derivatives	Nucleotides and derivatives	1445-07-4	3	85918	108890	226610	82072	111370	96726	55413	61632	62967	39137	66997	45453	110090	172470	143050	70432	91515	73263	82933	103580	132200	77137	72983	72000	C02067	ko00240,ko01100
MWSmce295	245.07	245.077	-19.6367	113.03	244.07	standard	C9H12N2O6	[M+H]+	1-beta-D-Arabinofuranosyluracil	green	Nucleotides and derivatives	Nucleotides and derivatives	3083-77-0	2	798270	573750	754930	368400	377900	312740	275080	252010	224490	292530	283190	274290	946510	836940	896970	548120	456410	410780	494900	444500	512770	396540	443260	495050	C16908	--
mws0248	243.06	243.062	2.34508	110	244.07	standard	C9H12N2O6	[M-H]-	Uridine	green	Nucleotides and derivatives	Nucleotides and derivatives	58-96-8	1	919840	847310	1327800	715370	876280	648430	343520	307880	408700	502700	383560	375010	958830	1268100	1087400	790450	714930	609040	785220	668800	1062900	531710	546010	582590	C00299	ko00240,ko01100,ko02010
pme2266	245.1	245.096	-2.65202	227	244.088	standard	C10H16N2O3S	[M+H]+	Biotin	grey	Others	Vitamin	58-85-5	2	155840	73261	110960	192110	205910	177030	105870	123490	107770	125400	121460	102730	148510	126130	143280	119300	74513	114820	124570	108260	158710	107710	112860	119810	C00120	ko00780,ko01100,ko02010
MWS5231	243.16	243.16	3.36075	181.16	244.167	standard	C13H24O4	[M-H]-	Tridecanedioic acid	red	Lipids	Free fatty acids	505-52-2	1	76505	63804	68078	70274	66947	72624	64613	72084	72512	99951	70927	69162	102950	82368	90691	87173	88480	99051	106530	108850	135410	66485	79466	78735	--	--
mws0124	247.11	247.108	-2.50902	130	246.1	standard	C13H14N2O3	[M+H]+	N-(3-Indolylacetyl)-L-alanine	turquoise	Amino acids and derivatives	Amino acids and derivatives	57105-39-2	3	8305	53661	18548	9	9	9	9	9	9	9	9	9	9	9	9	74412	97292	54572	9	9	9	15155	19581	17966	--	--
pmb2591	245.09	245.093	2.20325	203.2	246.1	spectrum	C13H14N2O3	[M-H]-	N-Acetyl-L-Tryptophan	grey	Amino acids and derivatives	Amino acids and derivatives	1218-34-4	2	14162	21925	5169.8	17689	20166	22127	15978	19476	14791	17798	22670	18879	11366	11173	2249.2	15227	17762	12972	33644	13814	19258	13177	15982	14342	--	--
Lmrj002087	247.13	247.129	0.119776	86.09	246.121	spectrum	C10H18N2O5	[M+H]+	L-Isoleucyl-L-Aspartate	blue	Amino acids and derivatives	Amino acids and derivatives	-	2	42269	40190	59790	50874	82090	49411	67814	55758	72629	40337	46078	35138	44019	44903	53811	36171	42752	49225	70691	74506	95111	44133	53558	56273	--	--
Zmdp001647	247.13	247.129	1.8286	184.1	246.122	spectrum	C10H18N2O5	[M+H]+	γ-Glutamyl-L-valine	grey	Amino acids and derivatives	Amino acids and derivatives	-	1	93999	74583	93731	125910	152220	98030	62412	54131	70448	108250	107510	86338	79434	83021	71651	163000	169970	186450	113440	86362	108850	78121	89305	94785	--	--
mws1715	252.11	252.11	-2.37992	69	251.102	standard	C10H13N5O3	[M+H]+	Cordycepin (3'-Deoxyadenosine)	brown	Nucleotides and derivatives	Nucleotides and derivatives	73-03-0	3	19741	9	27159	17533	10064	13326	9	7380.8	9202.4	74656	69653	68881	17717	35662	9	11399	22312	25478	20500	28597	22822	20550	21707	26140	C08431	--
pme3961	252.11	252.11	-2.37992	136	251.102	standard	C10H13N5O3	[M+H]+	2'-Deoxyadenosine	brown	Nucleotides and derivatives	Nucleotides and derivatives	958-09-8	3	1483600	423520	1791500	1138200	885430	862740	435340	584230	501390	5645000	5785600	5162600	2083200	2056200	1211600	1286300	1959600	1687500	1480100	2122200	1337600	1423700	1650700	1725100	C00559	ko00230,ko01100,ko02010
mws0040	255.07	255.066	-2.23472	153	254.058	standard	C15H10O4	[M+H]+	Chrysin	brown	Flavonoids	Flavones	480-40-0	3	9	9	4117.7	9	9	9	9	9	9	23119	36538	11142	9	9	9	4468.6	5955.2	6957.9	9	9	7119.1	5647.6	4832.3	5102.6	C10028	ko00941
mws0361	253.22	253.217	1.61917	235.19	254.225	standard	C16H30O2	[M-H]-	Palmitoleic Acid	turquoise	Lipids	Free fatty acids	373-49-9	1	98167	114700	131590	80847	76052	81842	65639	71162	73791	59523	65016	58898	118320	110250	152390	107530	102690	117230	92196	86074	106480	96995	103940	104880	C08362	ko00061
Lmcn009122	253.22	253.217	0	235.21	254.225	spectrum	C16H30O2	[M-H]-	(7Z)-Hexadecenoic acid	turquoise	Lipids	Free fatty acids	2416-19-5	1	104770	125820	143980	85920	89196	84757	77736	81985	82611	74071	76645	67135	135380	137840	203810	117490	121920	142850	99348	98200	114050	107180	122400	116600	--	--
pma3101	256.2	256.082	462.509	124.1	256.082	spectrum	C11H14NO6+	[M+H]+	Nicotinate D-ribonucleoside	brown	Others	Vitamin	17720-18-2	3	2412600	2855100	2477000	2209300	3156300	2762000	1613400	1720100	1522800	1404500	1295700	1287600	2371500	3002100	3024500	2458500	2364400	2521100	2685700	1876300	2421700	1982500	2293500	2171100	C05841	ko00760,ko01100
mws1488	255.23	255.233	1.7631	237.22	256.24	standard	C16H32O2	[M-H]-	Palmitic acid	grey	Lipids	Free fatty acids	57-10-3	2	166040	165110	142870	128550	153940	160320	143010	141290	150920	108650	136950	136940	149890	159770	165680	170330	161510	156640	178330	150620	160070	120680	150550	161890	C00249	ko00061,ko00062,ko00071,ko00073,ko01040,ko01100,ko01212
mws0120	258.11	258.11	-0.00154973	104.11	257.103	standard	C8H20NO6P	[M+H]+	Choline Alfoscerate	green	Lipids	PC	28319-77-9	1	2939200	1646300	3093200	3655700	2794000	2967200	3967200	4117300	3652300	3056900	3588600	4054700	945560	983560	710370	3020200	2421900	2067100	3527300	3271600	3147600	2722600	2882000	2886100	C00670	ko00564,ko00565
pme1187	257.08	257.077	1.98384	124	258.085	standard	C10H14N2O6	[M-H]-	5-Methyluridine	grey	Nucleotides and derivatives	Nucleotides and derivatives	1463-10-1	3	24081	23613	17199	12249	18020	9281.9	12045	17683	15159	14746	19637	15447	21842	17003	21112	10380	5301.9	6395.5	27344	26115	32462	13138	16611	13444	--	--
MWSslk133	257.18	257.176	2.98278	195.18	258.183	standard	C14H26O4	[M-H]-	1,14-Tetradecanedioic Acid	red	Lipids	Free fatty acids	821-38-5	3	35982	27322	26336	33232	23826	26614	19646	18425	18848	25740	18891	20733	38181	36169	58867	33909	35577	85659	75520	79541	186130	32966	38342	42036	--	--
Zmyn000110	258.04	258.038	1.83461	78.96	259.046	spectrum	C6H14NO8P	[M-H]-	D-Glucosamine 1-phosphate	grey	Others	Saccharides and Alcohols	2152-75-2	3	88365	140890	144060	100680	53393	52834	75675	104660	90006	58162	77055	55207	64292	36581	129970	69466	74687	59888	110630	90324	101790	76266	84592	112960	C06156	ko00520,ko01100
pme3313	259	259.022	-86.479	97	260.03	standard	C6H13O9P	[M-H]-	D-Fructose 6-phosphate	green	Others	Saccharides and Alcohols	643-13-0	3	160180	12378	34645	30040	27000	86984	58014	87334	57574	84279	45909	48874	223590	243730	291260	79476	111600	154100	50130	75211	31907	77934	96398	85892	C00085	ko00052,ko00500,ko00710,ko01100,ko01110,ko01200
mws1090	259.02	259.022	-0.16292	97	260.03	standard	C6H13O9P	[M-H]-	Glucose-1-phosphate	green	Others	Saccharides and Alcohols	59-56-3	3	283760	33978	43342	96415	16558	52728	72319	110950	41812	94907	103540	89206	514070	485130	230820	113650	109010	190090	26394	35712	22450	118950	120000	170150	C00103	ko00010,ko00040,ko00052,ko00500,ko00520,ko00523,ko00561,ko01100,ko01110
mws0866	259.02	259.022	2.2778	97	260.03	standard	C6H13O9P	[M-H]-	D-Glucose 6-phosphate	green	Others	Saccharides and Alcohols	56-73-5	3	233040	56445	62036	56436	30324	52569	59614	72591	50148	99318	75803	87721	714680	582840	388420	152300	196920	227640	23534	30908	33107	143220	184760	160070	C00092	ko00500,ko00562,ko00998,ko01100,ko01110
Zmdp002216	261.14	261.144	0.389822	86.1	260.137	spectrum	C11H20N2O5	[M+H]+	L-γ-Glutamyl-L-leucine	turquoise	Amino acids and derivatives	Amino acids and derivatives	2566-39-4	1	110170	83786	156320	113320	158640	151630	44782	42558	50944	108080	88839	39499	165190	189810	136850	325220	287570	383870	93354	111720	143220	110390	118560	115740	--	--
Zmpn000095	261.04	261.038	0.0294976	78.96	262.045	spectrum	C6H15O9P	[M-H]-	Sorbitol-6-phosphate	turquoise	Others	Saccharides and Alcohols	20479-58-7	3	183730	28679	16372	4914.6	9732.4	11422	8460.9	9299.3	8355.8	25114	13239	19768	238810	318030	164700	499920	525390	499120	32551	50721	30956	91799	113930	140040	C01096	ko00051,ko01100
Lmhp001732	263.13	263.139	-15.2771	70.07	262.132	spectrum	C14H18N2O3	[M+H]+	L-Prolyl-L-Phenylalanine	blue	Amino acids and derivatives	Amino acids and derivatives	13589-02-1	3	50030	38282	131800	299880	393740	166830	49141	25292	29310	9	9	9	44396	49821	50947	33145	40306	52169	120130	93664	171720	62466	64829	84510	--	--
mws0715	263.1	263.103	1.78637	145	264.111	standard	C13H16N2O4	[M-H]-	Phenylacetyl-L-glutamine	brown	Amino acids and derivatives	Amino acids and derivatives	28047-15-6	3	14470	9300.2	6705.8	24958	14554	11465	7793	14000	16056	26594	71082	10414	24894	10372	17572	7760.2	5985.2	17723	13010	9793.5	29896	9872.8	19205	13579	C04148	ko00360
Lmtn004049	263.13	263.129	0	204.12	264.136	spectrum	C15H20O4	[M-H]-	Abscisic acid	grey	Organic acids	Organic acids	21293-29-8	3	46650	42284	54562	59987	45523	42761	54265	48278	52198	49870	47531	41541	38255	40351	44636	59762	69948	70781	45916	53717	52476	42517	42565	35567	C06082	ko00906,ko01100,ko01110,ko04075
Lmlp003161	265.15	265.155	1.24456	177.06	264.147	spectrum	C14H20N2O3	[M+H]+	N-Feruloylputrescine	yellow	Alkaloids	Phenolamine	501-13-3	3	944510	384700	383240	1937100	1353700	1924000	706880	800350	766070	1546900	2203400	1484000	393700	329270	426770	685650	684940	739610	544530	385400	480370	815550	792870	898900	C10497	ko00330,ko01100
Hmsn000210	133.01	265.217	-1.14541	115.01	266.224	spectrum	C17H30O2	[M-H]-	Methyl 7,10-hexadecadienoate	grey	Lipids	Free fatty acids	-	3	727160	6027200	1156900	1341900	2160100	1577800	1245000	1164700	1493200	779220	716060	662040	984370	898930	2250400	377980	284240	431210	1149500	1019100	924950	1304800	1435100	1452500	--	--
pme1184	268.1	268.105	-2.27523	152	267.097	standard	C10H13N5O4	[M+H]+	2'-Deoxyguanosine	brown	Nucleotides and derivatives	Nucleotides and derivatives	961-07-9	3	456540	239810	425870	410870	275420	269970	591080	538130	412200	1069600	1066900	854760	309610	300340	264620	309470	395520	396460	502650	633930	619240	356050	427490	451290	C00330	ko00230,ko01100,ko02010
pme0230	268.1	268.105	-2.27523	136.06	267.097	standard	C10H13N5O4	[M+H]+	Adenosine	blue	Nucleotides and derivatives	Nucleotides and derivatives	58-61-7	1	71777000	65161000	82865000	71858000	84611000	76115000	59008000	61312000	69198000	40699000	41784000	47704000	53307000	47049000	40411000	46820000	43850000	38643000	89734000	87371000	88328000	56108000	60233000	60014000	C00212	ko00230,ko01100,ko02010
pme2890	269.06	269.063	-2.34146	136	268.055	standard	C8H16N2O4S2	[M+H]+	L-Homocystine	grey	Amino acids and derivatives	Amino acids and derivatives	626-72-2	3	59547	37446	51799	42792	46133	66374	34780	56749	41891	19951	38406	65581	38275	41088	38740	36265	42220	63474	44040	58421	72396	69087	77399	51219	C01817	ko00270
pme1119	269.09	269.088	0	137	268.081	standard	C10H12N4O5	[M+H]+	Inosine	grey	Nucleotides and derivatives	Nucleotides and derivatives	58-63-9	3	225640	256860	475370	596100	132090	170910	72952	69035	58059	127410	102940	89424	297820	268810	280920	83743	104720	119550	105950	141010	184280	211450	270930	170150	C00294	ko00230,ko01100,ko02010
mws1060	267.07	267.073	2.02192	135	268.081	standard	C10H12N4O5	[M-H]-	9-(Arabinosyl)hypoxanthine	grey	Nucleotides and derivatives	Nucleotides and derivatives	7013-16-3	2	721950	1039800	2257800	2571600	699430	875890	272690	375460	235360	614880	601960	362370	1210200	1332700	1547300	311420	330750	435650	555520	518880	907170	617970	692780	747570	--	--
mws0383	267.23	267.233	1.68393	267.23	268.24	standard	C17H32O2	[M-H]-	10-Heptadecenoic Acid	turquoise	Lipids	Free fatty acids	29743-97-3	3	6837400	10957000	6963600	2930500	3561600	3205800	3500400	4184200	4083500	2846500	2411100	2433300	7685500	6880700	17616000	7936100	9255500	9270800	5611200	5133900	7111500	5391100	5439200	6168800	--	--
MWS20151	271.06	271.06	1.47643	153.02	270.053	standard	C15H10O5	[M+H]+	Apigenin	grey	Flavonoids	Flavones	520-36-5	3	6718.3	5695.2	47080	9	9	9	5964.2	8644.3	9	29993	46223	14454	16851	9	9	30928	22094	33866	13031	9	9	13069	14337	10326	C01477	ko00941,ko00943,ko00944,ko01100,ko01110
Lmyn006227	269.05	269.046	0.185842	151	270.053	spectrum	C15H10O5	[M-H]-	Galangin (3,5,7-Trihydroxyflavone)	grey	Flavonoids	Flavones	548-83-4	2	6039.8	5445.1	92384	5754.5	6879.3	5272.1	3524.4	15956	5825.1	48565	79554	25336	22785	7670.2	10868	57896	38409	44382	23715	3845.2	16439	22061	19005	23210	C10044	ko00941
Lmxn015337	269.25	269.249	0	251.24	270.256	spectrum	C17H34O2	[M-H]-	Methyl palmitate	grey	Lipids	Free fatty acids	112-39-0	3	3225.5	2927	5000.5	3838.7	3898.3	3317.4	4206.6	3942.9	4771.7	4911.9	4136.2	4540.4	4303.4	3641.2	4052.6	3317.1	4536.6	4210.6	4073	3800.5	4667.6	4256.2	4250.1	4024.3	C16995	--
mws1173	271.06	271.061	1.91839	242.7	272.068	standard	C15H12O5	[M-H]-	Garbanzol	yellow	Flavonoids	Flavonols	1226-22-8	2	63025	74565	47770	129180	114620	112360	27088	34628	26139	42490	25867	43081	70216	54761	47646	49535	50826	69348	46272	71502	67763	45962	47396	53750	C09751	ko00941
mws0914	271.06	271.061	1.91839	151	272.068	standard	C15H12O5	[M-H]-	Pinobanksin	brown	Flavonoids	Flavanonols	548-82-3	3	9559.1	3821.2	11690	28929	13779	17072	10592	11154	5925.6	40347	33869	20633	6527.1	4914.4	6382.2	14892	9038.3	9381.7	3712.5	6046.4	6764	8363.8	10116	10433	C09826	ko00941
pme0376	271.06	271.061	1.91839	151	272.068	standard	C15H12O5	[M-H]-	Naringenin (5,7,4'-Trihydroxyflavanone)	brown	Flavonoids	Flavanones	480-41-1	3	4593.2	9	8826.8	24597	13216	15980	9500.9	6711.1	5652.8	31086	26696	20226	5023.1	3029.1	5244.7	14247	7611.5	10097	4499.6	3860.1	6109.9	9841.6	9695.7	11865	C00509	ko00941,ko00943,ko01100,ko01110
MWSmce675	271.08	271.082	1.37818	108.02	272.09	standard	C12H16O7	[M-H]-	Arbutin	grey	Phenolic acids	Phenolic acids	497-76-7	3	12091	8147.8	17762	9485.5	11285	7531.6	20554	26319	20765	17314	12717	26227	6247	12478	8053.3	7133.9	12448	11543	14746	13591	14260	11018	11105	13457	C06186	ko00010
Lmmn003323	271.23	271.228	2.50712	225.22	272.235	spectrum	C16H32O3	[M-H]-	2-Hydroxyhexadecanoic acid	grey	Organic acids	Organic acids	764-67-0	1	16968000	14400000	24920000	19708000	19167000	21611000	26130000	30624000	25079000	18253000	17723000	20428000	23931000	27418000	30994000	21174000	21547000	24532000	20484000	21562000	20530000	15843000	18522000	18412000	--	--
pmp001264	274.27	274.275	-2.44281	256.27	273.267	spectrum	C16H35NO2	[M+H]+	Hexadecylsphingosine	grey	Lipids	Sphingolipids	-	1	4520800	4787400	4265800	4525400	4657300	5102700	4935600	5982800	5052300	4602900	4559900	4760400	4856100	4898700	4296800	5364900	4591700	4876100	4944600	6763300	5098200	3403200	3837800	4026700	--	--
pmb1452	275.1	275.281	-658.708	213.2	273.267	spectrum	C16H35NO2	[M+H]+	N-Lauryldiethanolamine	grey	Others	Others	1541-67-9	3	108490	111720	112350	102500	106990	112200	103810	114840	113310	106600	100270	109980	101150	101320	102030	98371	98484	115750	98607	123210	114400	49338	54288	52219	--	--
Lmrj002793	277.12	277.119	0.0638714	120.08	276.112	spectrum	C14H16N2O4	[M+H]+	Cyclo(Phe-Glu)	green	Amino acids and derivatives	Amino acids and derivatives	-	3	85978	36823	115130	78839	93724	47491	45852	32854	32992	86593	75010	28902	147250	203480	183670	64636	51410	62796	62758	72462	100100	59343	58413	65377	--	--
pme1712	275	275.125	-453.976	257	276.132	standard	C11H20N2O6	[M-H]-	L-Saccharopine	turquoise	Amino acids and derivatives	Amino acids and derivatives	997-68-2	3	281880	291110	638550	300170	300540	342940	653680	798070	480290	878050	706740	920980	196610	179720	185600	246220	195950	213050	199490	228410	217980	397300	421160	411730	C00449	ko00300,ko00310,ko01100,ko01110,ko01230
pmb1574	277.2	277.216	-58.4381	93	276.209	spectrum	C18H28O2	[M+H]+	9,12-Octadecadien-6-Ynoic Acid	turquoise	Lipids	Free fatty acids	61481-29-6	3	81199	122870	139880	68255	54551	51784	27966	41980	36431	69061	64190	55249	142640	119320	162780	162820	146510	200010	97817	73465	114160	91744	84042	83387	--	--
mws1038	277.12	277.122	1.87643	146	278.13	standard	C11H22N2O4S	[M-H]-	Pantetheine	red	Others	Others	496-65-1	2	179040	225850	110360	287120	383570	329360	96382	144990	134310	230110	202910	282530	155300	127700	279690	62474	78257	123800	551900	186780	1114700	196810	225980	202340	C00831	ko00332,ko00770,ko01110
Lmxp011770	279.16	279.159	0	149.02	278.152	spectrum	C16H22O4	[M+H]+	Diisobutyl phthalate	grey	Phenolic acids	Phenolic acids	84-69-5	1	5726300	6184600	5425100	4668600	5614900	5921700	5109200	6662500	8314100	6037100	4870400	5887400	4720200	5214200	4579400	5398000	8602400	5343800	5276700	8382300	6503200	5539300	5235800	5423100	C15205	--
Lmlp012720	279.16	279.159	-4.97924	149.02	278.152	spectrum	C16H22O4	[M+H]+	Dibutyl phthalate	grey	Phenolic acids	Phenolic acids	84-74-2	1	5577200	6519700	5638600	4357200	5966100	5566800	4858200	6273800	8275900	6364900	4672300	5325500	4605500	5153500	4310900	5465500	8554500	5308100	5607000	8710000	5812900	5017800	5416200	5518900	C14214	--
MWSmce341	279.16	279.159	-2.09773	149.03	278.152	standard	C16H22O4	[M+H]+	Butyl isobutyl phthalate	grey	Phenolic acids	Phenolic acids	17851-53-5	3	5552900	6335100	5441500	4718600	5711000	5583200	4704700	6772400	8380500	6530100	5385400	6318500	4658500	5330500	4510200	5134000	9111100	5541000	5624100	8801100	6512500	5334700	5479400	5485500	--	--
pmp001230	279.16	279.16	-2.25677	121	278.152	spectrum	C16H22O4	[M+H]+	Senkyunolide M	grey	Others	Others	146986-60-9	1	8987900	9013300	7808600	6874200	8685400	9075100	7765300	10212000	12458000	9073600	7871700	9020400	7159200	7389200	6983700	8432400	13454000	8503200	8421500	13512000	9589500	7970900	8165400	8548900	--	--
MWSmce692	277.22	277.217	1.06848	59.01	278.225	standard	C18H30O2	[M-H]-	γ-Linolenic Acid	turquoise	Lipids	Free fatty acids	506-26-3	1	1070000	2099400	1955900	994440	1061600	879770	545060	518820	620110	551950	464250	447450	1683000	1359500	2462500	1836600	1939600	2195700	1705300	1523200	1508600	1336400	1394700	1503400	C06426	ko00591,ko01040,ko01100
pmb1650	279.2	279.232	-6.80438	149.4	278.225	spectrum	C18H30O2	[M+H]+	Octadeca-11E,13E,15Z-trienoic acid	grey	Lipids	Free fatty acids	25575-00-2	3	17630000	20229000	17151000	13686000	16279000	18384000	15339000	21027000	24512000	17927000	16123000	16654000	14111000	14938000	13833000	15458000	26420000	15894000	16588000	25233000	19167000	16506000	16193000	15261000	--	--
Lmbn005923	277.22	277.217	0	59.01	278.225	spectrum	C18H30O2	[M-H]-	Crepenynic acid	turquoise	Lipids	Free fatty acids	2277-31-8	3	1015300	2008200	1831200	973920	1045100	833510	517350	505070	635450	549140	434660	447830	1646500	1329700	2449300	1833300	1907800	2088400	1610700	1442700	1510400	1297500	1395800	1491300	C07289	ko00591
mws0367	277.22	277.217	1.47899	277.22	278.225	standard	C18H30O2	[M-H]-	α-Linolenic Acid	turquoise	Lipids	Free fatty acids	463-40-1	1	59400000	89041000	73867000	49717000	54590000	49543000	31328000	31207000	36032000	38530000	28739000	29070000	79213000	70408000	103050000	93254000	95545000	101670000	57451000	55155000	55982000	63203000	70166000	72366000	C06427	ko00592,ko01040,ko01100,ko01110
pmb0889	279.23	279.233	-2.32781	95.1	278.225	spectrum	C18H30O2	[M+H]+	Punicic acid (9Z,11E,13Z-octadecatrienoic acid)	turquoise	Lipids	Free fatty acids	544-72-9	3	6411300	11575000	12708000	5837700	5588100	5971200	1991500	1986700	2051500	3717800	3358000	2989300	10795000	8090300	35552000	9571800	12668000	24564000	11841000	8519800	21960000	10852000	8627000	9904800	C08364	--
mws0629	281.11	281.114	-2.13437	166	280.106	standard	C13H16N2O5	[M+H]+	L-Aspartyl-L-Phenylalanine	blue	Amino acids and derivatives	Amino acids and derivatives	13433-09-5	1	20036	26700	29403	29126	43149	45307	31265	32196	38166	18991	28383	23886	12577	21695	19360	19816	16646	13642	42693	30120	30769	25231	28522	24920	--	--
Lmbn006152	279.23	279.233	0	59.01	280.24	spectrum	C18H32O2	[M-H]-	(9Z,11E)-Octadecadienoic acid	turquoise	Lipids	Free fatty acids	2540-56-9	3	177100	369250	289210	123750	125100	117620	82455	73668	80255	106970	79746	92062	284300	230520	453450	280740	319570	336970	144820	147260	150080	222830	235160	250380	C04056	ko00591
mws1491	279.23	279.233	1.61156	279.23	280.24	standard	C18H32O2	[M-H]-	Linoleic acid	turquoise	Lipids	Free fatty acids	60-33-3	1	72865000	127730000	107650000	53082000	55790000	54831000	34674000	34067000	37374000	45655000	36323000	35005000	109100000	92187000	147790000	110790000	116190000	129190000	61087000	60305000	64927000	93391000	93956000	100320000	C01595	ko00591,ko01040,ko01100
Hmhp001812	282.12	282.12	-0.160216	136.06	281.112	spectrum	C11H15N5O4	[M+H]+	2'-O-Methyladenosine	grey	Nucleotides and derivatives	Nucleotides and derivatives	2140-79-6	3	482370	392470	790720	574290	523820	495640	553050	435770	498670	520380	668840	448380	631690	448570	514520	386980	442370	483270	293760	327830	374720	434950	441460	427900	--	--
MWS4354	282.12	282.12	0.0694741	150.08	281.112	standard	C11H15N5O4	[M+H]+	N6-methyladenosine	blue	Nucleotides and derivatives	Nucleotides and derivatives	1867-73-8	3	840140	450900	600180	1281300	1357300	711820	260330	251790	260030	133740	162880	177050	674080	721150	497030	749230	748860	655140	947230	1056100	1015900	491920	554920	592570	--	--
YC512118	282.28	282.28	-2.69236	247.24	281.272	spectrum	C18H35NO	[M+H]+	Oleamide (9-Octadecenamide)	grey	Lipids	Free fatty acids	301-02-0	2	23444	5625.4	7333.8	3292.2	3442	4038	3975.2	3641.1	4085.4	6002.9	9784.6	4480	10355	4082.8	20530	5737.9	12905	7917.8	9001	6177.4	8945	8783	7853.9	6894.8	C19670	--
mws2623	281.25	281.248	1.38668	281.25	282.256	standard	C18H34O2	[M-H]-	11-Octadecanoic acid(Vaccenic acid)	turquoise	Lipids	Free fatty acids	506-17-2	1	50849000	60834000	61167000	38436000	46169000	39585000	23145000	24167000	27633000	40658000	28459000	32933000	52339000	52588000	64454000	58196000	58110000	60976000	52011000	42263000	54323000	52310000	55426000	62307000	C21944	--
mws0396	281.25	281.248	1.38668	281.25	282.256	standard	C18H34O2	[M-H]-	Elaidic Acid	turquoise	Lipids	Free fatty acids	112-79-8	3	65318000	78483000	81053000	48024000	56066000	50443000	28596000	31012000	35455000	50853000	36523000	41767000	67801000	66688000	86383000	74091000	74902000	78010000	63374000	52058000	67357000	64130000	70577000	79463000	C01712	--
Lmyn012331	281.25	281.249	0	281.25	282.256	spectrum	C18H34O2	[M-H]-	Petroselinic acid	turquoise	Lipids	Free fatty acids	593-39-5	3	50232000	58952000	61676000	37692000	42912000	38588000	22223000	23552000	26857000	40010000	27710000	32320000	51261000	50248000	65822000	56623000	57347000	59755000	50788000	40594000	53280000	51720000	54315000	60748000	C08363	--
pme1178	284.1	284.1	-1.83034	152	283.092	standard	C10H13N5O5	[M+H]+	Guanosine	blue	Nucleotides and derivatives	Nucleotides and derivatives	118-00-3	1	42693000	37011000	45050000	41948000	38735000	21853000	27516000	31626000	25285000	24233000	28971000	28619000	15380000	22535000	19080000	32698000	23431000	25227000	44590000	38667000	51751000	25525000	27413000	28147000	C00387	ko00230,ko01100,ko02010
Hmqp002567	284.13	284.127	0.015486	147.04	283.12	spectrum	C17H17NO3	[M+H]+	P-Hydroxycinnamic acid p-hydroxyphenethylamine	grey	Phenolic acids	Phenolic acids	-	1	27446000	16735000	19963000	43679000	32910000	45222000	31660000	33810000	25271000	46482000	55374000	43443000	30341000	27527000	19581000	34690000	36061000	33169000	38386000	42770000	29242000	31191000	32536000	33272000	--	--
Zmwp005562	284.13	284.128	-7.46072	147.04	283.121	spectrum	C17H17NO3	[M+H]+	cis-N-p-Coumaroyltyramine	grey	Alkaloids	Phenolamine	-	1	28007000	17120000	20077000	44656000	32818000	45572000	33150000	34304000	24545000	46716000	57456000	44969000	30641000	27416000	20555000	36172000	37159000	32698000	40235000	43783000	28846000	32911000	32888000	35178000	--	--
MWSmce089	284.12	284.128	-20.483	147.04	283.121	standard	C17H17NO3	[M+H]+	p-Coumaroyltyramine	grey	Alkaloids	Phenolamine	36417-86-4	1	27134000	17310000	19729000	44140000	34041000	44244000	33485000	32768000	25284000	47322000	57157000	44967000	30536000	27893000	21134000	35190000	38071000	33279000	40396000	45872000	29794000	31834000	33440000	34147000	--	--
Zmzp005934	284.3	284.295	1.0862	102.09	283.288	spectrum	C18H37NO	[M+H]+	Stearamide	grey	Alkaloids	Alkaloids	124-26-5	3	31758	20534	41394	25878	23080	18372	15971	17411	17874	15713	27486	18943	56549	15131	42388	22480	45206	25576	32481	23211	20665	31071	26127	24865	C13846	--
mws0051	285.08	285.076	-1.89423	270	284.068	standard	C16H12O5	[M+H]+	Acacetin	grey	Flavonoids	Flavones	480-44-4	3	8246.3	9895.6	286400	6429.9	19676	5097.6	5536	5311	3080.8	31252	13295	17566	35980	32850	27823	49862	89317	83541	12266	9684.2	17369	30161	34798	30427	C01470	ko00944
mws4160	285.08	285.076	-1.89423	270.07	284.068	standard	C16H12O5	[M+H]+	Wogonin (5,7-Dihydroxy-8-Methoxyflavone)	grey	Flavonoids	Flavones	632-85-9	3	9287.1	11222	296950	5971.8	21103	7586.2	7069.3	5797.3	4060.1	31584	15500	20083	34671	29656	28733	55896	80984	83310	10756	12289	19212	35766	30254	33952	C10197	--
mws0918	283.06	283.061	1.83706	268	284.068	standard	C16H12O5	[M-H]-	Prunetin (5,4'-Dihydroxy-7-methoxyisoflavone)	grey	Flavonoids	Isoflavones	552-59-0	3	24177	31951	1302800	16328	62577	11643	14974	10488	10002	130590	66327	75152	160240	134630	139500	234540	388480	391710	45454	41883	82972	124010	132390	140330	C10521	ko00943
mws0668	283.07	283.068	1.87234	151	284.076	standard	C10H12N4O6	[M-H]-	Xanthosine	blue	Nucleotides and derivatives	Nucleotides and derivatives	146-80-5	3	12981000	13263000	12667000	17125000	16094000	10666000	8069500	9738100	9611600	9433500	9718700	11666000	8804800	7761700	8209700	8408900	6255900	6390000	16944000	16937000	21323000	9108800	9630400	9945800	C01762	ko00230,ko00232,ko01100,ko01110,ko02010
pmn001491	283.16	283.155	1.62455	59	284.162	spectrum	C15H24O5	[M-H]-	Dendrobiumane D	green	Others	Others	-	1	897680	675260	891500	130720	192900	85488	209890	193910	175390	357640	305030	325110	787790	951670	1024500	659590	611170	760850	378430	278840	547920	371300	477170	460640	--	--
mws1489	283.26	283.264	1.51802	283.26	284.272	standard	C18H36O2	[M-H]-	Stearic Acid	grey	Lipids	Free fatty acids	57-11-4	3	134960000	135170000	123150000	168420000	136830000	148220000	154600000	121070000	126640000	131180000	129540000	141450000	122770000	161400000	127550000	167580000	107650000	123140000	124210000	121620000	124150000	30640000	33522000	33037000	C01530	ko00061,ko01040
Lmmp004504	287.06	287.056	0	153.02	286.047	spectrum	C15H10O6	[M+H]+	2'-Hydroxygenistein	brown	Flavonoids	Isoflavones	1156-78-1	1	7726	5445.6	10617	39768	28205	32490	8113.2	2972.4	4154.5	50170	76859	29254	11366	9	9	33346	35440	28400	23805	15535	36052	21176	22405	24325	C12134	ko00943
Hmbp002730	287.06	287.054	2.54307	153.01	286.047	spectrum	C15H10O6	[M+H]+	Isoscutellarein	brown	Flavonoids	Flavones	41440-05-5	1	4466	4013.5	10997	33956	24927	33794	6788.4	4328.9	4308.9	46938	74679	33111	8453	2973.2	8268.3	37718	43644	32378	23245	18851	38353	18788	20493	22526	C10097	--
MWS20143	287.06	287.055	-0.050513	153.02	286.048	standard	C15H10O6	[M+H]+	Luteolin (5,7,3',4'-Tetrahydroxyflavone)	brown	Flavonoids	Flavones	491-70-3	1	5074.5	7093.8	13940	35609	27162	29024	7113.1	4586	5169.7	50316	82896	32809	13068	2877.6	4549.5	43168	36811	34457	29726	14602	41955	24468	20628	26046	C01514	ko00941,ko00944,ko01100,ko01110
MWSslk132	285.21	285.207	1.98803	223.21	286.214	standard	C16H30O4	[M-H]-	Hexadecanedioic acid	turquoise	Lipids	Free fatty acids	505-54-4	1	633300	574480	691080	771500	612320	568440	374280	445470	482030	269810	258700	282460	829080	746740	810650	1773300	1852600	1728500	574700	615350	709860	577300	622600	659730	C19615	ko00073,ko01100
Zmyn005252	285.24	285.244	3.09034	239.24	286.251	spectrum	C17H34O3	[M-H]-	3-Hydroxy-palmitic acid methyl ester	turquoise	Lipids	Free fatty acids	51883-36-4	3	505970	964720	1223100	205710	270850	238070	246390	336380	210630	205190	180920	207260	1507400	1277400	1575000	1241900	1439600	1481200	521840	314650	536060	960310	988150	849060	C11849	--
pmn001686	287.22	287.223	0.0588393	241.22	288.23	spectrum	C16H32O4	[M-H]-	10,16-Dihydroxypalmitic acid	turquoise	Lipids	Free fatty acids	3233-90-7	2	32471	23790	30479	37520	25860	24491	18395	26561	25380	14281	15242	12878	25408	29238	30139	46892	42528	38335	27358	25022	31710	22178	28094	24130	C08285	ko00073
Lmyn007883	287.22	287.223	0	287.22	288.23	spectrum	C16H32O4	[M-H]-	9,16-Dihydroxypalmitic acid	turquoise	Lipids	Free fatty acids	38076-49-2	3	631690	445010	605090	794650	423650	454250	417060	511770	526880	282860	277400	284140	494710	619750	602240	930170	853440	744350	570170	508100	644830	441990	469350	467610	--	--
pmb3081	289	288.996	1.83393	97	290.004	spectrum	C6H11PO11	[M-H]-	Glucarate O-Phosphoric acid	turquoise	Others	Saccharides and Alcohols	-	3	8187200	4217900	5419100	10972000	13727000	16799000	17225000	16559000	17802000	10095000	12587000	12274000	5532600	5299400	3165100	2842200	2764200	2031000	6711000	6850900	6704100	8910300	10335000	9776600	--	--
pme3163	289	289.033	-114.174	97	290.04	standard	C7H15O10P	[M-H]-	D-Sedoheptuiose 7-phosphate	turquoise	Others	Saccharides and Alcohols	2646-35-7	3	3960300	2203900	2258200	6089100	6834900	8496100	8438300	8456500	8511200	5486200	5709200	5945500	2592800	2612800	1572500	1191600	1212600	1063300	3412200	3627900	3106700	4073100	5070600	4710300	--	--
mws0054	289.07	289.071	1.90265	245	290.079	standard	C15H14O6	[M-H]-	Catechin	brown	Flavonoids	Flavanols	154-23-4	1	39124	32649	115900	15142	23012	15941	11688	28143	29281	117020	95672	129360	23207	25728	9	42596	12958	38466	34678	39002	46122	274540	330560	306240	C06562	ko00941,ko01110
pme0460	291.09	291.087	-2.09559	139.04	290.079	standard	C15H14O6	[M+H]+	Epicatechin	grey	Flavonoids	Flavanols	490-46-0	3	79127	19435	79580	140670	123990	160720	101640	223160	125450	142110	56067	98812	39041	22316	9	57658	80070	61447	30586	70146	59124	99578	108210	92320	C09727	ko00941,ko01100,ko01110
pmb2657	289.1	289.115	-53.2659	97.1	290.123	spectrum	C10H18N4O6	[M-H]-	Argininosuccinic acid	green	Organic acids	Organic acids	2387-71-5	3	13385	10738	4802.5	13188	26934	29431	17856	8447.6	12927	9	9	9	48375	65364	45750	6236.2	12073	13741	4464.5	4349.1	2512.1	9705.8	11758	17529	C03406	ko00220,ko00250,ko01100,ko01110,ko01230
pmb0885	291	291.195	-671.37	190.9	290.188	spectrum	C18H26O3	[M+H]+	4-Oxo-9Z,11Z,13E,15E-Octadecatetraenoic Acid	green	Lipids	Free fatty acids	-	3	20735	18324	30250	15449	16275	13171	26132	22495	21907	26314	24385	22725	12948	11850	12982	17092	21066	22759	32528	31054	33566	18417	19336	18013	--	--
pmf0314	289.25	289.254	0.0369917	157	290.261	standard	C20H34O	[M-H]-	Abienol	grey	Others	Saccharides and Alcohols	17990-16-8	3	5600.6	4824.5	6040	4832.8	3413.2	3745.1	4111.6	3718.4	5783.4	4754	6684.7	5071.8	4177.8	4188.9	5104.4	5479.7	5175.1	5535.6	5521.2	4519.5	5427.3	4347.1	3603.5	6018.1	--	--
Hmjp003400	293.12	293.118	1.46699	107.04	292.11	spectrum	C19H16O3	[M+H]+	1,7-Bis-(4-hydroxyphenyl)-2,4,6-heptatrienone	turquoise	Others	Others	-	3	26219	17744	42564	17299	16337	9	9	9	9	9	9	9	42032	13739	46690	85297	93333	113430	30885	24782	28721	22522	22175	25893	--	--
Zmyn004548	291.2	291.197	-0.234549	235.17	292.204	spectrum	C18H28O3	[M-H]-	12-Oxo-phytodienoic acid	turquoise	Lipids	Free fatty acids	85551-10-6	2	94778	88876	105020	62654	73553	74998	21024	20861	25674	49353	40506	45358	210350	188840	590660	328440	343050	467150	146200	122920	244170	133610	137240	139570	C01226	ko00592,ko01100,ko01110
MWSmce689	293.25	293.248	-0.0228476	95.09	292.24	standard	C19H32O2	[M+H]+	Methyl linolenate	red	Lipids	Free fatty acids	301-00-8	2	32855	135780	313350	36938	35590	36065	26498	18374	17859	31750	24734	31826	124440	63505	529600	73432	106150	329810	178220	203570	1036600	125740	126570	113930	--	--
Zmdn001564	293.11	293.114	0.698362	164.07	294.122	spectrum	C14H18N2O5	[M-H]-	γ-Glutamylphenylalanine	turquoise	Amino acids and derivatives	Amino acids and derivatives	7432-24-8	1	113200	132310	169980	183850	224030	172180	172730	186630	200950	175990	143120	161690	135950	90816	97481	100750	102780	138910	211520	170610	169150	112800	127710	161120	--	--
Hmln007772	293.18	293.176	0.238765	221.16	294.183	spectrum	C17H26O4	[M-H]-	Nordihydrocapsiate	grey	Others	Others	220012-53-3	1	955410	1054100	920240	960690	1015900	1058800	883780	1030800	949650	1064200	983730	1070400	1139700	1051900	1143400	1067000	930940	1014000	1052000	997450	1023600	703570	746310	724020	--	--
Lmbn005443	293.21	293.212	0	235.17	294.219	spectrum	C18H30O3	[M-H]-	13-KODE; (9Z,11E)-13-Oxooctadeca-9,11-dienoic acid	turquoise	Lipids	Free fatty acids	54739-30-9	2	611870	5392100	1381700	610050	714860	648780	136150	137010	205240	357990	301810	315700	1645200	1090500	6032000	3669500	3903800	5319700	1680300	1101200	5494200	1778100	1951700	1960300	C14765	ko00591
Hmqn004825	293.21	293.212	-0.027284	275.2	294.219	spectrum	C18H30O3	[M-H]-	Rabdosia acid A	turquoise	Lipids	Free fatty acids	-	3	593350	3957000	1186700	547490	661250	581770	159870	155230	207080	327690	272970	277820	1451500	999120	4705400	3028600	3074300	4422900	1344600	927890	4263500	1435700	1596600	1650300	--	--
Zmpn003368	293.21	293.212	4.71195	195.14	294.219	spectrum	C18H30O3	[M-H]-	13S-Hydroxy-9Z,11E,15Z-octadecatrienoic acid	grey	Lipids	Free fatty acids	87984-82-5	2	462880	463320	1097100	461040	421680	508680	252330	225400	266310	623210	648190	513510	508790	423360	866110	575960	719440	819540	495430	447820	670350	457840	493330	490570	C16316	ko00592
pmb2787	293.21	293.212	1.3642	275.1	294.219	spectrum	C18H30O3	[M-H]-	9-Oxo-10E,12Z-octadecadienoic acid	turquoise	Lipids	Free fatty acids	54232-59-6	3	397580	2903300	954250	383450	444460	417550	86975	93658	124770	227810	192290	197810	1104400	719890	3845600	2451000	2589700	3686700	1014700	704620	3435700	1144900	1250200	1278800	C14766	ko00591
Zmyn004732	293.21	293.212	1.6425	185.12	294.219	spectrum	C18H30O3	[M-H]-	2R-hydroxy-9Z,12Z,15Z-octadecatrienoic acid	turquoise	Lipids	Free fatty acids	-	3	3610700	2738900	9131200	2542000	2660500	2885400	1476000	1381600	1478200	1584900	1194500	1558800	4875500	4312900	24507000	4054300	4790800	8806500	6957500	6461400	8930100	4371300	4885900	4773900	C16342	ko00592
Zmyn004676	293.21	293.212	1.6425	113.1	294.219	spectrum	C18H30O3	[M-H]-	17-Hydroxylinolenic acid	turquoise	Lipids	Free fatty acids	-	3	8502300	6630700	12533000	6604400	6493400	6781000	2787700	2863500	2983400	3734400	3040300	3681100	12089000	10622000	39435000	14293000	15304000	22546000	13033000	11220000	16669000	9245100	10411000	10317000	C16346	ko00592
pmb2786	293.21	293.212	1.3642	235.17	294.219	spectrum	C18H30O3	[M-H]-	9-Hydroxy-10,12,15-octadecatrienoic acid	turquoise	Lipids	Free fatty acids	89886-42-0	2	595870	5114100	1401200	599090	704410	625840	146390	132740	210170	333560	293270	294630	1660600	1087000	5752600	3647900	3896600	5308300	1632200	1053500	5326200	1750700	1901400	1989800	C16326	ko00592
Lmmn006306	293.21	293.212	-0.06821	293.21	294.219	spectrum	C18H30O3	[M-H]-	Machilusolide D	turquoise	Others	Others	-	2	2573700	1984800	5567300	1948800	1698600	2115300	1463800	1273800	1281500	1367400	1056800	1255600	3842600	3453100	10292000	2663500	2873300	5052500	4571500	4198800	5310100	2789400	3286200	3056400	--	--
pmb2792	293.21	293.212	1.3642	193.1	294.219	spectrum	C18H30O3	[M-H]-	13-Hydroxy-6,9,11-octadecatrienoic acid	grey	Lipids	Free fatty acids	74784-20-6	3	127180	125420	111980	114080	120850	124260	123610	117050	109920	123930	127620	114330	126760	125360	120960	141160	123910	130780	122370	111140	115650	95014	102530	99712	--	--
Lmcn009539	293.25	293.249	0	293.25	294.256	spectrum	C19H34O2	[M-H]-	E,E,Z-1,3,12-Nonadecatriene-5,14-diol	turquoise	Lipids	Free fatty acids	-	1	58448	128570	234590	59153	94869	52149	30276	33893	36624	62112	42210	42938	140860	74964	356880	109380	93190	195010	73025	41103	77530	93218	100010	110290	--	--
Lmqp000329	296.07	296.063	12.396	104.11	295.056	spectrum	C8H14N3O7P	[M+H]+	5-Aminoimidazole ribonucleotide	blue	Nucleotides and derivatives	Nucleotides and derivatives	25635-88-5	1	5351900	7062700	7286700	7882300	11412000	7120300	5244000	5367700	7224100	2528900	2341400	2735900	2766100	3079000	3008800	4685500	3121100	3469800	6944900	6725900	7180200	4774800	4626400	4291800	--	--
Hmqp005455	297.24	297.243	-0.00672851	81.07	296.234	spectrum	C18H32O3	[M+H]+	15(R)-Hydroxylinoleic Acid	red	Lipids	Free fatty acids	177931-23-6	2	1281800	4043100	829170	628870	634890	615920	293390	302290	373760	463110	375680	464340	1347900	968230	5343100	2184300	2081600	4300900	3963700	2827000	10281000	1932300	2023400	1995000	--	--
Hmqp005411	297.24	297.243	0.105301	81.07	296.234	spectrum	C18H32O3	[M+H]+	9-Oxo-12Z-Octadecenoic acid	red	Lipids	Free fatty acids	112543-32-5	2	1229500	4260400	825990	651540	689760	735350	296450	334900	399390	485470	359230	531720	1318700	1080800	5509900	2007800	2197900	3718000	3584700	3220600	9715700	2037500	2169500	2023800	--	--
pmb2799	295.23	295.227	1.49038	195.2	296.235	spectrum	C18H32O3	[M-H]-	12,13-Epoxy-9-Octadecenoic Acid	turquoise	Lipids	Free fatty acids	6799-85-5	2	1273300	9999500	844370	1105100	1167500	1157800	256720	253750	354760	757850	624890	684460	3661500	2359200	14730000	5797500	5825200	10558000	4178000	3321800	17388000	3402900	3629400	3799100	C14826	ko00591,ko01100
Lmbn005369	295.23	295.228	0	195.14	296.235	spectrum	C18H32O3	[M-H]-	13(S)-HODE;13(S)-Hydroxyoctadeca-9Z,11E-dienoic acid	turquoise	Lipids	Free fatty acids	10219-69-9	2	4277200	8772900	7347400	4237100	3792700	3875000	1250500	1149200	1444600	2709400	2159700	2291800	7943900	6120200	35170000	8462300	9733200	24197000	8419100	7123200	20805000	7296600	7897000	7873400	C14762	ko00591
Lmbn005662	295.23	295.228	0	171.1	296.235	spectrum	C18H32O3	[M-H]-	9(10)-EpOME;(9R,10S)-(12Z)-9,10-Epoxyoctadecenoic acid	red	Lipids	Free fatty acids	16833-56-0	3	718770	2546500	844590	1032700	1026600	1084300	503880	425610	583510	581970	412340	593350	1328100	1223900	6751700	1653600	1717600	5083900	2826600	2372100	11394000	1856700	1921400	2012500	C14825	ko00591,ko01100
Rfmb091	295.23	295.227	1.49038	195.14	296.235	spectrum	C18H32O3	[M-H]-	9S-Hydroxy-10E,12Z-octadecadienoic acid	turquoise	Lipids	Free fatty acids	15514-85-9	1	4341900	9239700	7812900	4263200	4015400	4073700	1260300	1148900	1486600	2797900	2418700	2259100	8132300	6436400	34785000	8936700	10285000	23785000	8587500	7318900	21294000	7418900	7997100	8046000	C14767	ko00591
pme1474	298.1	298.097	-1.77794	136	297.09	standard	C11H15N5O3S	[M+H]+	5'-Deoxy-5'-(methylthio)adenosine	grey	Nucleotides and derivatives	Nucleotides and derivatives	2457-80-9	1	5799300	7608100	7839400	3305000	4249800	3935500	6720500	5671100	6602000	5318600	4900000	4323400	2703900	2522500	2703100	4498600	3546500	2515200	6041200	5314000	4765900	3819400	4357800	4358300	C00170	ko00270,ko00908,ko01100
pmb0197	298.1	298.115	-48.9745	166.3	297.107	spectrum	C11H15N5O5	[M+H]+	N7-Methylguanosine	blue	Nucleotides and derivatives	Nucleotides and derivatives	20244-86-4	3	121810	123220	114510	102610	128570	41224	64316	24174	51533	41057	42963	41996	65514	52029	64610	48001	36294	35451	80137	77170	155220	48562	53558	52741	C20674	--
Zmgn005057	297.24	297.244	-2.08079	183.01	298.251	spectrum	C18H34O3	[M-H]-	9,10-Epoxyoctadecanoic Acid	red	Lipids	Free fatty acids	2443-39-2	2	16229	34288	21244	21540	24487	23643	13117	8179.7	13746	11579	8639.4	14854	20112	13447	63070	35363	39277	75910	59684	55977	248930	27365	39738	40831	C19418	ko00073
Lmbn009444	297.24	297.244	3.30201	183.14	298.251	spectrum	C18H34O3	[M-H]-	Ricinoleic acid	turquoise	Lipids	Free fatty acids	141-22-0	1	38462000	42385000	23859000	17196000	16436000	11915000	7346200	7062000	7178400	17536000	10342000	8505900	48638000	40295000	61685000	69320000	67086000	72974000	9864400	12934000	9987500	25985000	28028000	29066000	C08365	--
pmf0297	297.32	297.316	24.553	183.1	298.324	standard	C20H42O	[M-H]-	1-Eicosanol	turquoise	Lipids	Free fatty acids	629-96-9	3	40986000	45193000	24990000	18715000	17455000	12541000	7860400	7949200	8312100	18839000	11088000	9362900	51012000	43481000	65422000	75117000	70794000	76069000	10741000	13642000	10524000	27984000	30351000	30821000	--	--
ML10195036	300.3	300.29	17.8861	60.05	299.282	spectrum	C18H37NO2	[M+H]+	3-Dehydrosphinganine	green	Lipids	Sphingolipids	16105-69-4	3	23281	25412	18532	19663	11636	16782	18822	23206	20923	13461	13799	10225	44340	49766	28539	15793	23355	20065	6905.7	13658	10851	37863	31791	36637	C02934	ko00600,ko01100
Zmhn003257	299.06	299.056	7.98613	284.04	300.063	spectrum	C16H12O6	[M-H]-	5,7,2'-Trhiyroxy-8-methoxyflavone	brown	Flavonoids	Flavones	-	1	4063800	820970	4430200	12262000	8297300	3771600	2680800	2265500	2215400	20505000	24051000	10130000	3261400	2190400	1393300	15778000	11039000	8385500	217040	180500	257780	5453900	5781700	5989500	--	--
Lmjp004941	301.07	301.071	0.132859	286.05	300.063	spectrum	C16H12O6	[M+H]+	Rhamnocitrin (7-Methylkaempferol)	brown	Flavonoids	Flavonols	569-92-6	1	2846900	618820	3007700	8091700	5620100	2617600	1867000	1491600	1536800	14418000	16855000	7170800	2283400	1589500	902260	10819000	7766500	5470200	148460	119990	175530	3818800	4065200	4144900	C17059	--
MWSHY0069	301.07	301.071	-2.20712	286.05	300.063	standard	C16H12O6	[M+H]+	Hispidulin (5,7,4'-Trihydroxy-6-methoxyflavone)	brown	Flavonoids	Flavones	1447-88-7	1	2801400	608060	2879300	8361300	5695100	2663900	1810300	1541700	1569500	14290000	16824000	6925100	2399000	1578800	948750	10899000	7609900	5429600	149910	120720	166890	3694300	4013400	4232100	C10058	--
MWSHY0009	301.07	301.071	0.117913	286.05	300.063	standard	C16H12O6	[M+H]+	Diosmetin (5,7,3'-Trihydroxy-4'-methoxyflavone)	brown	Flavonoids	Flavanones	520-34-3	1	2781900	602360	3051000	8394300	5588000	2633800	1884100	1627600	1551300	14174000	16252000	6977600	2290600	1602500	961190	10844000	7716100	5620300	146110	125890	167160	3804500	4074900	4098700	C10038	--
Zmhn001926	299.08	299.077	-0.137423	137.02	300.084	spectrum	C13H16O8	[M-H]-	1-O-Salicyl-D-glucose	grey	Phenolic acids	Phenolic acids	60517-74-0	1	10087000	11093000	9721500	4649000	4172100	5267700	2752100	2414500	2104600	10453000	7808500	4679100	4240200	7314600	2390300	1100900	1807100	2208200	2135300	3812300	2672300	3984500	4332000	4586800	--	--
Hmtn001302	299.08	299.078	-0.635286	137.02	300.085	spectrum	C13H16O8	[M-H]-	Glucosyloxybenzoic acid	grey	Phenolic acids	Phenolic acids	-	1	10534000	12358000	9386300	4336100	4096500	5211300	2665500	2577900	2300500	10655000	8762000	4578100	4535900	7173400	2390900	1132800	1934700	2011400	2364000	4304400	3291600	3969100	4524200	4593600	--	--
pmb3142	299.1	299.077	76.2345	137.1	300.085	spectrum	C13H16O8	[M-H]-	Salicylic acid-2-O-glucoside	grey	Phenolic acids	Phenolic acids	10366-91-3	3	3990300	2885800	2271500	3937100	4556300	3753500	6842100	6754100	7140600	4388200	3916200	5201100	3289000	3649600	3732400	4440200	4622200	4315600	7631400	7387100	7243000	4127700	4513200	4543400	--	--
pmc1990	299.1	299.092	25.0759	223.1	300.1	spectrum	C17H16O5	[M-H]-	4'-Hydroxy-5,7-dimethoxyflavanone	blue	Flavonoids	Flavanols	-	3	24708000	31195000	23879000	21480000	26239000	22959000	33492000	31030000	29567000	28770000	37530000	30006000	25568000	26688000	33246000	31127000	32563000	32310000	26138000	24700000	29024000	14337000	14210000	17822000	--	--
mws2367	299.11	299.113	1.53788	119	300.121	standard	C14H20O7	[M-H]-	Salidroside	red	Phenolic acids	Phenolic acids	10338-51-9	2	28531	37378	21451	35436	33918	39562	30874	30825	25608	23611	25310	28980	14424	13536	17442	33684	40304	53862	69993	72783	63275	29094	33985	27389	C06046	ko00350,ko01100
Hmyn001360	299.11	299.128	-51.5499	59.01	300.135	spectrum	C18H20O4	[M-H]-	Doitungbiphenyl A	grey	Phenolic acids	Phenolic acids	-	3	38292	59396	49182	66016	65082	66799	25683	42586	33693	29818	26520	44741	20440	21865	28665	75049	61690	79267	90349	98792	95532	40509	52027	39759	--	--
MWS4295	299.26	299.259	0.104926	253.25	300.266	standard	C18H36O3	[M-H]-	DL-2-hydroxystearic acid	grey	Lipids	Free fatty acids	629-22-1	3	169480	155790	352690	162610	170440	209340	306680	377780	305470	321880	288530	281880	291120	192300	492410	219410	232620	249260	401430	332190	385540	198230	224280	238160	--	--
MWS5235	299.26	299.259	6.11978	253.25	300.266	standard	C18H36O3	[M-H]-	12-Hydroxyoctadecanoic acid	green	Lipids	Free fatty acids	106-14-9	3	89576	36618	19906	15272	24274	18688	6881.9	9245.9	9286.8	10706	12316	9445.3	165330	150210	149950	85229	76150	98110	22332	18654	58596	35778	32545	37940	--	--
Zmyn005384	299.26	299.259	1.44156	253.26	300.266	spectrum	C18H36O3	[M-H]-	2R-Hydroxyoctadecanoic Acid	grey	Lipids	Free fatty acids	26633-48-7	1	186570	155810	355010	175520	188720	218310	340410	402270	322710	336680	303940	288240	284660	197780	547780	236680	250240	266020	431770	352750	381900	205170	240120	245120	C03042	--
Lmqn008288	299.26	299.26	-3.07425	299.26	300.267	spectrum	C18H36O3	[M-H]-	3-Hydroxyoctadecanoic Acid	turquoise	Lipids	Free fatty acids	45261-96-9	2	1483200	731220	580800	533720	351140	365500	454230	459950	443660	336690	340140	309640	898130	693790	1844800	1760400	1958600	2228500	575740	663950	708330	625480	736860	681020	--	--
pmb3079	300.05	300.048	1.76638	96.9	301.056	spectrum	C8H16NO9P	[M-H]-	N-Acetyl-D-glucosamine-1-phosphate	brown	Others	Saccharides and Alcohols	6866-69-9	3	64789	22505	77442	87392	60021	75968	58077	52143	46297	104120	84999	151400	32599	36120	15725	51267	54417	48615	64151	48019	43615	53353	57111	73583	C04256	--
pme3514	301.04	301.035	1.86025	151	302.043	standard	C15H10O7	[M-H]-	Morin	grey	Flavonoids	Flavonols	480-16-0	1	22974	64141	23773	68693	28384	94314	44525	17851	25567	33857	47875	28971	11304	22567	14136	122910	121970	145650	63020	47611	80218	107270	120710	110680	C10105	--
Hmsn001911	301.09	301.093	2.0223	139.04	302.1	spectrum	C13H18O8	[M-H]-	Idesin	grey	Phenolic acids	Phenolic acids	20331-85-5	3	7513.7	3098.8	9	6690.8	8597.4	11882	19982	19507	20224	15117	16050	18025	11729	11169	11509	12804	10408	9818	24808	21638	27276	10269	9671.4	12778	--	--
Zmhn000892	301.09	301.093	2.0223	139.05	302.1	spectrum	C13H18O8	[M-H]-	4-O-Glucosyl-3,4-dihydroxybenzyl alcohol	grey	Phenolic acids	Phenolic acids	-	3	11389	11784	7840.7	10226	9185.2	8051	24100	15547	25141	14464	14746	17508	6471.4	12899	14457	16468	10840	14987	24250	23128	28119	10739	14200	15075	--	--
Hmqn000843	301.09	301.093	-0.0146134	123.01	302.1	spectrum	C13H18O8	[M-H]-	Tachioside	grey	Phenolic acids	Phenolic acids	109194-60-7	3	12292	11128	8681.4	23422	20757	24611	13389	11946	12434	11151	8250.4	8289.9	12336	16162	18989	20386	19936	19795	23982	21429	21818	12687	16683	13425	--	--
Zmdp007400	303.12	303.123	-8.90761	271.1	302.115	spectrum	C17H18O5	[M+H]+	4,5-dihydroxy-2,3,6-trimethoxy-9,10-dihydrophenanthrene	grey	Others	Others	-	2	8842.8	14428	27400	25811	15006	14058	9	9	9	3738.8	5957.2	2939.6	4514	1813.8	1336.1	10730	6548.6	82630	7197.6	9267.3	14481	11647	10171	10879	--	--
Lmbn014696	301.22	301.217	0	301.22	302.225	spectrum	C20H30O2	[M-H]-	Pimaric acid	grey	Terpenoids	Ditepenoids	127-27-5	3	564920	431300	585760	232530	371610	394850	378470	354370	523880	565500	605930	540140	402190	694940	206250	463430	441980	297890	576010	585640	486970	410010	455080	463990	C09159	--
MWSmce549	303.25	303.253	-2.26214	57.07	302.246	standard	C17H34O4	[M+H]+	1-Monomyristin	turquoise	Lipids	Free fatty acids	589-68-4	3	494380	488700	543430	489140	497340	527810	531810	575540	603940	558910	580410	578390	536380	486190	427060	360200	368580	401220	572660	530830	485400	221990	233170	259090	--	--
mws1375	304.15	304.151	-2.07134	185.09	303.143	standard	C12H21N3O6	[M+H]+	Nicotianamine	turquoise	Alkaloids	Alkaloids	34441-14-0	3	1667500	813570	1197700	1782700	1412500	1858500	2012100	3154400	2113000	2974900	2968000	2991700	1525300	1063200	905310	1145700	1060300	989870	1046400	1281100	1242200	1505500	1572400	1772300	C05324	--
MWSHY0066	305.06	305.066	-3.53727	231.06	304.058	standard	C15H12O7	[M+H]+	Taxifolin	grey	Flavonoids	Flavanonols	480-18-2	2	6294.8	9	6372	5970.6	14604	15239	8135.6	7594.8	9	8817.1	8252	15724	9	5761.8	9	10145	13211	6990.5	9	9	9	8753	7566.9	5724.5	C01617	ko00941,ko01100,ko01110
pme1086	306.08	306.076	1.56824	143	307.084	standard	C10H17N3O6S	[M-H]-	Glutathione reduced form	blue	Amino acids and derivatives	Amino acids and derivatives	70-18-8	1	41357	20458	32814	58389	56680	40948	28824	33907	35452	24201	22664	22231	15443	15301	8595.6	31111	17895	18716	29899	26229	26683	19445	38596	38434	C00051	ko00270,ko00480,ko01100,ko02010
pmb2855	307	307.115	-373.476	145	308.122	spectrum	C11H20N2O8	[M-H]-	L-Glutamine-O-glycoside	green	Amino acids and derivatives	Amino acids and derivatives	-	3	330110	31529	39630	36728	38264	23816	9	9	9	9	9	9	741900	1291700	960370	235090	226510	346350	9	9	9	209550	245030	246620	--	--
pmn001610	307.26	307.264	1.39945	307.3	308.272	spectrum	C20H36O2	[M-H]-	Eicosadienoic acid	turquoise	Lipids	Free fatty acids	5598-38-9	2	2861500	4294000	11968000	2385000	3142500	2619500	935390	890420	1080300	1336200	1002400	847850	6839500	4495900	7546500	5560600	6931200	7073300	2445600	1892300	2261400	4516700	4771500	4905800	C16525	ko01040
pmb2857	308.1	308.099	4.21943	146.1	309.106	spectrum	C11H19NO9	[M-H]-	L-Glutamic acid-O-glycoside	green	Amino acids and derivatives	Amino acids and derivatives	-	3	467110	65500	53211	80532	54624	57927	55169	100320	50345	91375	71328	41643	576010	1175300	1209000	251590	173750	205010	75578	90032	66530	177340	365730	338180	--	--
pmb2791	309.21	309.207	-0.106725	209.1	310.1	spectrum	C18H30O4	[M-H]-	9-Hydroperoxy-10E,12,15Z-octadecatrienoic acid	red	Lipids	Free fatty acids	111004-08-1	3	80035	132670	117120	68311	77645	89244	54800	53483	60074	96869	96985	85284	92600	86023	289400	104000	97571	225310	230680	210180	304210	84647	89790	96056	C16321	ko00592,ko01110
Zmdp001857	311.12	311.124	0.441303	165.05	310.116	spectrum	C14H18N2O6	[M+H]+	γ-Glutamyltyrosine	blue	Amino acids and derivatives	Amino acids and derivatives	7432-23-7	1	417780	523030	493580	674160	894160	724180	491190	525420	581920	524520	439800	430070	394560	300530	371950	324220	323240	344180	788270	669570	702030	391980	418930	488930	--	--
Zmyn004449	309.21	309.207	1.83372	171.1	310.214	spectrum	C18H30O4	[M-H]-	9-Hydroxy-12-oxo-10(E),15(Z)-octadecadienoic acid	red	Lipids	Free fatty acids	-	3	9269.8	29792	16060	24920	23150	25407	17875	15375	11998	10064	5520.8	8949.7	24612	24709	102950	17915	11518	96270	58600	50824	184280	31347	34934	35601	C21923	ko00592,ko01110
Zmzn003953	309.2	309.207	-7.2217	227.2	310.214	spectrum	C18H30O4	[M-H]-	13(s)-hydroperoxy-(9z,11e,15z)-octadecatrienoic acid	grey	Lipids	Free fatty acids	67597-26-6	3	292310	170210	238910	249140	279240	300430	244370	257610	260080	234320	223420	231730	302540	280670	204710	203940	197520	171070	288250	288250	272080	245880	244400	256750	C04785	ko00592,ko01100,ko01110
pmn001606	309.28	309.28	1.19633	309.28	310.287	spectrum	C20H38O2	[M-H]-	Eicosenoic acid	grey	Lipids	Free fatty acids	26764-41-0	3	702310	1220400	1418200	3068800	9	582210	9	9	9	9	9	9	768940	1292800	971470	1766200	1062200	9	9	9	9	202030	243040	242410	C16526	ko01040
pme3967	312.13	312.131	-2.05042	180	311.123	standard	C12H17N5O5	[M+H]+	2-(Dimethylamino)guanosine	grey	Nucleotides and derivatives	Nucleotides and derivatives	2140-67-2	1	3153800	2394500	3308500	2448700	2224000	1237500	1235800	1259400	1238600	1582600	1863700	1576700	3238900	3335900	3084600	1984200	1638600	1860900	2490600	2319300	3693300	1827000	2072200	2159800	--	--
Lmcp002302	312.13	312.13	0	180.09	311.123	spectrum	C12H17N5O5	[M+H]+	N6-(2-Hydroxyethyl)adenosine	grey	Nucleotides and derivatives	Nucleotides and derivatives	4338-48-1	1	2793100	2130300	2978100	2338400	1878800	1162600	1157100	1239800	1069400	1576200	1646500	1400600	3364400	3123300	2889600	1806900	1487700	1928700	2356200	1854600	3364100	1703900	1949700	1960700	--	--
Lmsn002887	311.08	311.077	0	163.04	312.085	spectrum	C14H16O8	[M-H]-	1-O-Caffeoyl xylose	grey	Phenolic acids	Phenolic acids	-	3	38104	14673	30837	26269	25464	42998	22711	24831	28962	49619	36014	40905	19380	9522.5	13879	18248	22646	23965	12439	12679	25789	19839	20063	24514	--	--
pmp000802	313.14	313.144	-1.82025	257.1	312.136	spectrum	C19H20O4	[M+H]+	Isobavachalcone B	grey	Flavonoids	Chalcones	-	2	123380	88035	1678400	65406	71301	49717	67113	60011	72340	39434	34147	27018	2475.4	1601.7	9	296900	309540	221550	3533.4	9	6095.7	162670	149960	171030	--	--
pmp000804	313.14	313.144	-1.82025	277.2	312.136	spectrum	C19H20O4	[M+H]+	Isobavachalcone D	grey	Flavonoids	Chalcones	-	3	559420	188810	1758000	607230	615500	883020	350350	435760	377160	194470	113530	165110	519590	747920	786720	304430	299200	438690	157280	215210	167720	385400	376140	449530	--	--
pmp000801	313.14	313.144	-1.82025	257.1	312.136	spectrum	C19H20O4	[M+H]+	Isobavachalcone A	grey	Flavonoids	Chalcones	-	2	221840	161920	2516800	112670	116960	81291	123260	95469	121940	53763	61471	59297	9	3700.7	1887.1	532580	508230	350920	9	9	9853.4	298240	270740	270810	--	--
Rfmb087	311.22	311.222	1.38165	293.21	312.23	spectrum	C18H32O4	[M-H]-	9-Hydroxy-13-oxo-10-octadecenoic Acid	turquoise	Lipids	Free fatty acids	-	3	742040	2502900	9	251350	335550	213250	36512	30665	39419	185970	118040	159580	1444300	1011200	2388500	2110000	2116900	2179700	1197400	1524600	1273300	742870	803360	836560	--	--
pmb2804	311.1	311.223	-394.573	171.3	312.23	spectrum	C18H32O4	[M-H]-	13S-Hydroperoxy-9Z,11E-octadecadienoic acid	red	Lipids	Free fatty acids	33964-75-9	3	415640	660730	575540	439950	394380	423150	248620	244460	261080	374530	294070	386920	778840	704070	2416900	370810	378970	2140700	1183500	1115500	2239200	677830	721640	715540	C04717	ko00591,ko01100
MWS80006	311.22	311.223	0.375615	293.21	312.23	standard	C18H32O4	[M-H]-	9-Hydroperoxy-9Z,11E-Octadecadienoic Acid	turquoise	Lipids	Free fatty acids	5502-91-0	3	3288300	3939300	3403900	2476000	2378900	1567900	2283900	2371900	2701500	1736700	1922200	2012300	2728900	3451900	3194600	9047500	8303100	7481400	2364700	2195100	2409100	2655400	2942000	2913900	C14827	ko00591,ko01100
pmn001689	311.22	311.222	1.38165	223.17	312.23	spectrum	C18H32O4	[M-H]-	9-Hydroxy-12-oxo-15(Z)-octadecenoic acid	turquoise	Lipids	Free fatty acids	-	1	12490000	4304100	46598000	2998600	4158100	4018200	626520	606000	779120	760490	677620	502210	27199000	26571000	63825000	39940000	37349000	49703000	2470400	2001800	3682800	15104000	16263000	16433000	C21924	ko00592,ko01110
Lmbn005287	311.22	311.223	0	249.22	312.23	spectrum	C18H32O4	[M-H]-	7S,8S-DiHODE; (9Z,12Z)-(7S,8S)-Dihydroxyoctadeca-9,12-dienoic acid	turquoise	Lipids	Free fatty acids	143288-65-7	2	7315300	9075400	7640000	5794500	5573200	3589700	5283800	5489300	6134400	3806800	4510300	4477300	6529400	7952300	7226200	19820000	18074000	16960000	5372100	5144300	5247900	6155900	6739800	7024600	C07354	ko00591
Lmbn009747	311.26	311.259	0.100881	183.14	312.266	spectrum	C19H36O3	[M-H]-	Ricinoleic acid methyl ester	turquoise	Lipids	Free fatty acids	141-24-2	3	9715.7	16892	6155.7	3722	4588.9	2564.4	2594.1	2741.1	9	3493.7	9	3642.4	16037	11958	24420	23470	23174	28835	7072.9	7996.3	11155	8695.3	8817.4	9358.1	--	--
pmf0397	311.3	311.296	23.1291	183.1	312.303	standard	C20H40O2	[M-H]-	Arachidic acid	turquoise	Lipids	Free fatty acids	506-30-9	3	153890	272760	247000	99227	96110	112700	65219	66504	67387	79664	59670	64247	268680	196780	310180	277250	305990	282320	164820	135880	130010	161060	190300	203970	C06425	ko01040
mws1433	314.14	314.139	-1.94181	177.05	313.131	standard	C18H19NO4	[M+H]+	N-Feruloyltyramine	yellow	Alkaloids	Phenolamine	66648-43-9	1	1671500	1323500	1498100	3205400	3576200	3889700	1207200	1326400	1351400	1288800	986280	1285200	1163100	1029300	880260	943900	1273600	1518300	1982500	2217800	1783800	1782400	1673600	1737700	C02717	--
MWStz221	314.14	314.139	3.86931	177.06	313.131	standard	C18H19NO4	[M+H]+	N-Cis-Feruloyltyramine	yellow	Alkaloids	Phenolamine	80510-09-4	1	1620900	1419400	1469100	3301200	3455300	4104000	1194400	1379800	1512900	1228200	995400	1319300	1277100	1090500	861970	991770	1261200	1450100	2022700	2365800	1917600	1748500	1702900	1662300	--	--
Lmmn002179	313.09	313.093	0	107.05	314.1	spectrum	C14H18O8	[M-H]-	Methyl salicylate-2-O-glucoside	brown	Phenolic acids	Phenolic acids	10019-60-0	1	380300	532640	299610	344040	495150	345110	443130	493860	368940	784320	583730	558880	388900	382510	375640	359700	305190	460970	434600	299270	484120	331480	336690	357010	--	--
Cmzp002057	315.12	315.107	35.4165	255.1	314.1	spectrum	C14H18O8	[M+H]+	6-O-Acetylarbutin	yellow	Phenolic acids	Phenolic acids	10338-88-2	3	9688.8	19516	22188	40570	46399	45676	17635	12489	14467	18882	13146	15573	10811	7522.1	11673	9	9	8570.8	17780	14737	15709	16837	14539	14640	--	--
Lmyn002403	313.09	313.093	0	101.02	314.1	spectrum	C14H18O8	[M-H]-	Mandelic acid-β-glucoside	brown	Phenolic acids	Phenolic acids	-	2	75611	85953	58458	75615	89048	87128	118560	103050	85134	143130	126200	130170	97410	91334	63658	73878	71379	110020	84377	91848	115050	74596	90069	103960	--	--
Zmdp011062	315.23	315.232	-0.021002	193.12	314.225	spectrum	C21H30O2	[M+H]+	Cannabidiol(CBD)	red	Others	Others	13956-29-1	2	328230	330790	4183200	1649900	1198500	1334900	663750	805060	1052300	24263	39479	73604	15900	9465.9	12737	2623100	2251700	2760800	720650	314350	7358100	1334300	1131500	1367700	C07578	ko01100,ko01110
Zmdp011654	315.23	315.232	-7.15854	193.12	314.225	spectrum	C21H30O2	[M+H]+	Δ8-tetrahydrocannabinol (Δ8-THC)	grey	Others	Others	5957-75-5	2	10589	9631.2	237320	50761	43841	38846	19793	20612	24374	9	9	9	9	9	9	16176	16241	15838	9	2473.5	59760	25817	19676	22345	--	--
Zmdp011499	315.23	315.232	-10.0136	193.12	314.225	spectrum	C21H30O2	[M+H]+	Δ9-tetrahydrocannabinol (Δ9-THC)	grey	Others	Others	1972-08-3	2	11606	5191.9	203740	62985	38750	44391	21079	17232	21079	6783	6675	4321.7	9	9	9	16500	16074	14370	6403.5	2202.7	63836	22108	23242	20755	C06972	ko01100,ko01110
Lmbn005487	313.24	313.238	0	251.24	314.246	spectrum	C18H34O4	[M-H]-	12,13-DHOME; (9Z)-12,13-Dihydroxyoctadec-9-enoic acid	turquoise	Lipids	Free fatty acids	263399-35-5	3	81830	68078	77923	67256	62623	62257	51949	58857	59677	41572	36088	40048	86940	82288	110250	139540	139910	164190	83389	83705	133380	71155	71684	77221	C14829	ko00591
Lmbn007891	313.24	313.238	-0.10567	183.14	314.246	spectrum	C18H34O4	[M-H]-	Hydroxy ricinoleic acid	turquoise	Lipids	Free fatty acids	-	1	14575000	4291200	30384000	4290300	4335000	4690200	1612300	1507000	1666500	1708900	1345700	1529500	22934000	21069000	61168000	23948000	21292000	35429000	3275600	3132300	6316100	11619000	12463000	12642000	--	--
Zmzp006646	317.07	317.066	1.32749	302.04	316.058	spectrum	C16H12O7	[M+H]+	Capillarisin	yellow	Others	Others	56365-38-9	1	3771.8	3585.9	7338.2	20206	13422	44766	6784.7	2138.4	3590.5	7757.2	11781	8183.9	3553.3	4549.2	9	26740	20544	26238	3075.2	2853.5	9	25268	26769	33467	C08999	--
MWSHY0068	317.07	317.066	0.065917	274.05	316.058	standard	C16H12O7	[M+H]+	Isorhamnetin	yellow	Flavonoids	Flavonols	480-19-3	1	9	9	9	9	1851.1	7771.9	3275.9	9	9	9	9	9	2605	9	9	5094.1	3913.5	5263.7	9	9	9	7218.4	4427.4	7107	C10084	--
mws2627	317.07	317.066	-1.76619	285.04	316.058	standard	C16H12O7	[M+H]+	Tamarixetin (3,3',5,7-Tetrahydroxy-4'-Methoxyflavone)	yellow	Flavonoids	Flavonols	603-61-2	1	9	9	9	4401.6	5751.6	13001	9	9	9	9	9858.1	9	9	9	9	8395.8	6277.2	9786.8	9	9	9	10456	8075.2	10093	C10188	--
Lmdp003808	317.07	317.067	0	302.04	316.058	spectrum	C16H12O7	[M+H]+	Azaleatin (5-O-Methylquercetin)	yellow	Flavonoids	Flavonols	529-51-1	2	4012.8	9	10427	77397	81422	141380	9	9	9	53983	22520	31853	9	9	9	3439.2	7497.2	15480	9	9	9	16058	21343	20846	C10022	--
pmp000003	317.07	317.066	-1.76619	302.04	316.058	spectrum	C16H12O7	[M+H]+	Nepetin (5,7,3',4'-Tetrahydroxy-6-methoxyflavone)	brown	Flavonoids	Flavones	520-11-6	1	53043	17918	50829	64603	58810	114880	17624	8752.8	7473.9	97853	283910	158840	29490	17058	16319	86458	109060	69583	5911.9	4756	7050.1	58871	52632	50945	--	--
pmb2871	315.07	315.072	1.77737	153	316.079	spectrum	C13H16O9	[M-H]-	1-O-Gentisoyl-D-glucoside	grey	Phenolic acids	Phenolic acids	23445-11-6	1	14250000	19976000	11857000	12871000	12992000	7917200	12248000	12002000	10506000	15770000	14752000	16101000	12047000	14468000	14865000	9606400	8093600	7661000	11875000	11756000	12999000	9696700	10574000	10457000	--	--
pmn001367	315.07	315.072	1.77737	153.02	316.079	spectrum	C13H16O9	[M-H]-	Protocatechuic acid-4-O-glucoside	grey	Phenolic acids	Phenolic acids	-	1	14514000	21271000	11749000	13226000	13412000	7890100	12689000	12558000	10164000	17105000	14918000	16158000	12343000	15292000	14693000	9737500	8027000	7614100	12193000	11565000	13194000	9651900	11203000	11346000	--	--
Zmtn001661	315.11	315.109	-9.01658	153.02	316.116	spectrum	C14H20O8	[M-H]-	Vanilloloside	grey	Phenolic acids	Phenolic acids	74950-96-2	3	15507000	21900000	12803000	13363000	12739000	8130700	13965000	13252000	10694000	17538000	15153000	17173000	12725000	15315000	15580000	10069000	8971400	8434200	13216000	12295000	13479000	10068000	11623000	12033000	--	--
Zmdp008798	317.14	317.138	-6.14937	285.11	316.131	spectrum	C18H20O5	[M+H]+	4-hydroxy-2,3,6,7-tetramethoxy-9,10-dihydrophenanthrene	grey	Others	Others	-	2	2639.5	2283.5	62602	7345.1	5719.3	5342.7	9	9	9	3487	8109.3	9	1705	9	9	45502	56941	3083.8	9	9	9	8389.3	10454	8082.9	--	--
pmp000970	319.23	319.227	-2.06749	301.2	318.219	spectrum	C20H30O3	[M+H]+	Hispanolone	turquoise	Terpenoids	Ditepenoids	18676-07-8	2	108870	145170	187710	90510	77959	69331	31518	32385	44236	44233	51012	45933	143030	108070	281500	140560	176380	306180	72869	97135	179060	129360	143610	125940	--	--
Hmqp005412	319.22	319.224	-0.0695436	319.22	318.22	spectrum	C20H30O3	[M+H]+	12-Hydroxyabietic Acid	blue	Terpenoids	Ditepenoids	3484-61-5	2	48521	31592	31092	14476	13921	12613	9	9	10928	10039	9	13438	18983	20993	56447	9	9	36851	94640	87311	143740	42389	35601	39021	--	--
pmb0751	321.1	321.097	9.65441	147.3	320.09	spectrum	C16H16O7	[M+H]+	Trans-5-O-(p-Coumaroyl)shikimate*	brown	Phenolic acids	Phenolic acids	-	3	827320	571680	630380	1430400	1769400	1970300	501930	627330	497650	2457500	3175500	1880200	715260	600520	300330	812310	996840	1181400	159040	299230	221880	721680	899790	978140	C02947	ko00940,ko00941,ko00945,ko01100,ko01110
mws0582	322.11	322.107	-1.98692	130	321.099	standard	C11H19N3O6S	[M+H]+	S-(Methyl)glutathione	blue	Amino acids and derivatives	Amino acids and derivatives	2922-56-7	1	548930	1000400	991840	653070	526750	724320	768790	667100	658880	528590	638660	416000	448260	402610	463520	405120	393680	322610	1537300	1015600	835120	553550	913100	687220	C11347	--
pme2074	322.4	322.202	616.383	129.7	323.21	spectrum	C18H29NO4	[M-H]-	(-)-Jasmonoyl-L-Isoleucine	grey	Organic acids	Organic acids	120330-93-0	3	15990	3914.8	63040	16405	11561	10348	27113	27132	27729	27776	19468	16083	14872	9347.4	9202.2	13656	16188	21042	19358	23363	21653	16890	16353	18214	C18699	ko04075
pme3188	323.03	323.028	1.70264	211	324.036	standard	C9H13N2O9P	[M-H]-	Uridine 5'-monophosphate	brown	Nucleotides and derivatives	Nucleotides and derivatives	58-97-9	1	18585	21340	29784	18019	19373	25950	36481	56521	39638	80297	79848	81962	20715	20707	16964	26111	29876	9425.7	46600	41468	44526	24906	28216	37471	C00105	ko00240,ko01100
Hmqp006023	326.27	326.273	0.125661	309.27	324.266	spectrum	C20H36O3	[M+H]+	Ethyl 9-Hydroxy-10,12-octadecadienoic acid	green	Lipids	Free fatty acids	-	3	199540	139580	205130	87597	114150	91213	78853	89905	103420	74191	86128	75343	344570	443920	281870	257430	334500	312210	128350	126440	123440	171000	163880	162660	--	--
mws0983	326.31	326.305	0.135149	62.06	325.298	standard	C20H39NO2	[M+H]+	N-Oleoylethanolamine	green	Alkaloids	Alkaloids	111-58-0	2	1893600	1264300	1885800	803200	1081800	827110	762040	822790	945830	683050	776740	706980	3201300	4205000	2722500	2500800	3125800	3032800	1183800	1159800	1164800	1664800	1521000	1517100	C20792	--
Zmzn001549	325.09	325.094	0	119.05	326.1	spectrum	C15H18O8	[M-H]-	Ferulic acid-1-O-glucoside	grey	Phenolic acids	Phenolic acids	14364-05-7	1	125330	159100	219840	115680	118140	121630	139340	82180	164270	203990	207090	218810	61236	65749	41914	118490	94484	115090	241120	303770	309130	199610	225860	231100	C04415	--
pmn001419	325.09	325.092	1.56878	163.04	326.1	spectrum	C15H18O8	[M-H]-	1-O-[(E)-p-Cumaroyl]-D-glucose	grey	Phenolic acids	Phenolic acids	-	3	375790	419550	580990	328990	301550	346790	436690	344640	442280	718170	571020	638620	166830	145190	175660	303040	221540	282450	645370	752480	806990	550710	674030	688930	--	--
Zmhn002301	325.09	325.093	0.0273768	163.04	326.1	spectrum	C15H18O8	[M-H]-	p-Coumaric acid-4-O-glucoside	grey	Phenolic acids	Phenolic acids	117405-48-8	3	188620	248760	311680	196460	180390	179570	224630	179970	251720	359330	325760	326040	101610	114270	91085	181790	136560	145690	409670	387080	410290	308290	330890	367930	C06739	--
Hmhn003067	325.09	325.093	0.0273768	119.05	326.1	spectrum	C15H18O8	[M-H]-	Phenylpropionic acid-O-β-D-glucopyranoside	blue	Phenolic acids	Phenolic acids	-	2	777430	589760	609200	1259000	1150300	600440	639670	627690	846340	535380	623410	682050	810330	602000	639920	774150	560920	647200	1297000	711170	1228700	678520	669310	720230	--	--
Jmwn002494	325.09	325.093	-1.51065	119.05	326.1	spectrum	C15H18O8	[M-H]-	(2E)-3-[4-(β-D-glucopyranoside)-phenylacrylic]-acid	grey	Phenolic acids	Phenolic acids	-	1	684610	711660	551960	1494000	1419600	741820	576170	860160	1174900	838880	899470	854680	1488900	768950	789040	685930	624520	737250	1903000	885530	1521300	882560	835790	720680	--	--
Lmsn000363	325.13	325.129	0	145.07	326.137	spectrum	C16H22O7	[M-H]-	Raspberryketone glucoside	brown	Phenolic acids	Phenolic acids	38963-94-9	3	368950	224650	603450	770900	518480	387190	2865500	2855400	3769800	8415300	7818800	5814400	242010	249050	177680	159290	131550	132930	2671300	2074200	1392200	2134700	2079600	2377500	--	--
Smcp000882	328.13	328.139	-15.4764	310.12	327.132	spectrum	C15H21NO7	[M+H]+	N-benzoyl-2-aminoethyl-β-D-glucopyranoside	green	Others	Others	-	1	209050	9	9	30307	34196	32087	9	9	9	14590	9	9	523380	767240	592410	166440	132580	263080	9	22974	34306	100770	129830	117130	--	--
HJAP158	328.15	328.154	1.1135	177.06	327.147	spectrum	C19H21NO4	[M+H]+	Aromatide	green	Others	Others	-	1	3316000	3119100	3458900	4012100	4037400	3969500	1081900	1976400	1758600	2098700	1280100	1638300	9003800	4978000	8219000	3025600	3945500	6411000	2644900	2686600	3065500	3064600	3367200	3281200	--	--
pmn001691	327.22	327.217	1.28355	291.2	328.225	spectrum	C18H32O5	[M-H]-	9,12,13-Trihydroxy-10,15-octadecadienoic acid	grey	Lipids	Free fatty acids	-	2	778850	191790	1917400	761060	696240	907490	713110	590290	674190	781830	818620	684700	413170	520990	652340	566580	629790	707400	329410	316530	526950	544120	604790	580990	--	--
mws0884	328.05	328.045	1.52418	134.2	329.053	standard	C10H12N5O6P	[M-H]-	Cyclic 3',5'-Adenylic acid	blue	Nucleotides and derivatives	Nucleotides and derivatives	60-92-4	3	313980	264560	375780	296540	388290	329180	263980	243400	294650	146260	154510	173210	194710	181550	150710	170210	179820	143750	418320	400520	373330	201830	231980	231070	C00575	ko00230,ko01100
HJN013	328.12	328.119	0.16366	161.02	329.126	spectrum	C18H19NO5	[M-H]-	N-Feruloyloctopamine	grey	Alkaloids	Alkaloids	66648-44-0	1	338730	472270	717660	2470300	2324900	2394800	201320	231940	256980	378460	325700	500160	692430	437860	574680	247050	375270	5574100	1193200	747160	765360	852140	901550	916240	--	--
Zmwp003002	330.17	330.17	2.46964	192.1	329.163	spectrum	C19H23NO4	[M+H]+	protosinomenine	yellow	Others	Others	-	3	40077	43684	20199	395510	252900	331630	49418	77446	68997	75253	41822	71975	68564	40728	25425	76772	93291	88312	12261	19821	18014	65326	69312	68846	--	--
pmp000004	331.08	331.082	-1.87265	316.06	330.074	spectrum	C17H14O7	[M+H]+	4',5,7-Trihydroxy-3',6-dimethoxyflavone (Jaceosidin)	brown	Flavonoids	Flavones	18085-97-7	3	30634	4888.2	41038	20750	13015	41257	21995	18508	17836	122220	202750	147520	31937	42133	21543	73874	100110	75451	7363.1	13326	10310	36199	41853	37006	--	--
Lmzp004885	331.08	331.081	0	315.05	330.074	spectrum	C17H14O7	[M+H]+	Tricin (5,7,4'-Trihydroxy-3',5'-dimethoxyflavone)	brown	Flavonoids	Flavones	520-32-1	1	850600	112330	322390	377840	489220	730700	258430	262700	230880	1274000	2403600	1231300	349760	375930	190010	894580	688490	678500	33629	44174	26981	461800	493650	525700	C10193	--
Smhn102346	329.08	329.088	-10.045	167.03	330.095	spectrum	C14H18O9	[M-H]-	2,4,6-trihydroxy-acetophenone-4-O-β-D-glucopyranoside	grey	Phenolic acids	Phenolic acids	-	1	1284600	1730600	1326600	1655700	1372500	1167200	2453800	2442900	2240200	2517600	2468100	2768200	1244300	1311900	1149300	1776800	1982300	1909300	3841300	3392300	3598500	1664300	1888500	1920800	--	--
Smhn002346	329.08	329.088	-10.3489	167.03	330.095	spectrum	C14H18O9	[M-H]-	2,4,6-trihydroxy-acetophenone-6-O-β-D-glucopyranoside	grey	Phenolic acids	Phenolic acids	-	1	1502700	1714800	1318700	1651300	1404800	1300900	2053000	2569500	2386100	2667500	2613400	2713800	1200600	1279200	1213800	1882600	2065600	2100300	3567800	3433200	3670300	1604500	1769200	1728800	--	--
Lmmn003663	329.09	329.088	0	167.04	330.095	spectrum	C14H18O9	[M-H]-	5-Glucosyloxy-2-Hydroxybenzoic acid methyl ester	grey	Phenolic acids	Phenolic acids	-	3	10999	9	54833	11136	7152.2	6073.5	9	9	8131.5	18365	28527	11466	9	9	9	49943	77298	75159	16734	9	9	14235	17351	23073	--	--
pmn001517	329.12	329.124	1.4888	167	330.131	spectrum	C15H22O8	[M-H]-	3,4,5-Trimethoxyphenyl-1-O-Glucoside	grey	Phenolic acids	Phenolic acids	-	2	3577200	4452200	3514800	3989800	3611500	3220700	6044300	6941800	5891300	6917900	6376400	6339100	2958600	3563100	3120400	4588400	5240200	5204000	9784300	9228400	9165000	4143400	4337900	4838400	--	--
Zmdp009372	331.19	331.19	-2.67429	191.07	330.183	spectrum	C20H26O4	[M+H]+	Cannabidivarinic acid(CBDVA)	grey	Others	Others	31932-13-5	1	4327800	3045500	44134000	2337700	2269500	1544700	2145900	2115400	2257400	884340	833620	1081500	57879	51212	46844	9768700	10351000	6526000	88443	47291	125230	5132300	5238900	5502200	--	--
Hmqn003054	329.23	329.235	0.126961	311.23	330.24	spectrum	C18H34O5	[M-H]-	9,10,11-Trihydroxy-12-octadecenoic acid	turquoise	Lipids	Free fatty acids	61911-67-9	2	602260	283700	1516400	337690	287550	373510	192380	170550	195540	287100	243100	267760	705910	1031900	3033300	493570	604050	1531500	717940	604000	1487200	597430	650190	681230	--	--
pmn001694	329.23	329.233	1.39719	229.15	330.241	spectrum	C18H34O5	[M-H]-	9,10,13-Trihydroxy-11-Octadecenoic Acid	turquoise	Lipids	Free fatty acids	29907-57-1	1	7676700	3233900	18708000	4038200	3431900	4721200	2447100	2170100	2406400	3765600	3370100	3090700	8693800	13610000	32246000	5878700	7148400	17018000	7393100	6084500	15119000	7059200	7726800	7901200	C14835	ko00591
Lmbn003970	329.23	329.233	0	211.14	330.241	spectrum	C18H34O5	[M-H]-	9,12,13-TriHOME; 9(S),12(S),13(S)-Trihydroxy-10(E)-octadecenoic acid	turquoise	Lipids	Free fatty acids	97134-11-7	2	969650	427400	750730	617150	545220	647140	340800	409830	331780	368320	327200	322620	915370	1089400	7524900	590860	708540	1754900	580620	510700	946760	762180	811180	865360	C14833	ko00591
Lmbn004240	329.23	329.233	0	199.13	330.241	spectrum	C18H34O5	[M-H]-	9,10-Dihydroxy-12,13-epoxyoctadecanoic acid	turquoise	Lipids	Free fatty acids	-	2	162340	42577	86637	77122	58830	66769	26126	33158	24906	39896	43897	47222	140810	156910	701040	157630	170530	332900	96930	77197	166190	103140	108710	114130	C14837	ko00591
mws0930	329.25	329.249	-0.0118452	285.26	330.256	standard	C22H34O2	[M-H]-	Docosapentaenoic acid	grey	Lipids	Free fatty acids	24880-45-3	3	17086	47786	181380	10707	18311	9155.3	9	9	9	9	9	9	54884	25979	23595	115100	105860	73882	5296.3	1982.1	2985.4	103610	104940	104790	C16513	ko01040
pmp001284	331.28	331.285	-2.14317	313.27	330.277	spectrum	C19H38O4	[M+H]+	Monopalmitin	turquoise	Lipids	Glycerol ester	542-44-9	2	231560	225560	285420	177090	145310	145560	126750	135290	120800	204970	494540	486080	345300	155920	206330	894100	1044400	678510	168220	149430	133300	236920	202290	234640	--	--
pme3184	332.08	332.076	-1.56591	136	331.068	standard	C10H14N5O6P	[M+H]+	2'-Deoxyadenosine-5'-monophosphate	yellow	Nucleotides and derivatives	Nucleotides and derivatives	653-63-4	2	130030	196060	111830	226400	277830	231320	156410	150170	164560	80176	81255	79261	125760	116950	139490	96512	72366	91423	158500	102100	127270	87716	94644	99235	C00360	ko00230,ko01100
pmb0789	332.13	332.134	-0.301083	152.07	331.127	spectrum	C14H21NO8	[M+H]+	Pyridoxine-5'-O-glucoside	yellow	Others	Vitamin	-	3	419270	683150	380240	807540	1043000	788150	584840	507790	564350	199640	214710	282360	358690	412010	457220	289470	233670	230740	569190	353810	404470	312600	339400	338110	C03996	--
pmc0066	333.05	333.06	-22.5185	137.05	332.052	spectrum	C10H13N4O7P	[M+H]+	2'-Deoxyinosine-5'-monophosphate	turquoise	Nucleotides and derivatives	Nucleotides and derivatives	3393-18-8	3	19391000	15489000	15407000	16556000	13433000	14951000	16738000	17141000	15996000	15493000	14249000	15896000	20055000	20249000	18285000	22337000	19180000	21355000	17618000	16513000	16995000	17293000	16841000	18756000	C06196	ko00230
pmn001518	331.07	331.067	1.6613	169.01	332.074	spectrum	C13H16O10	[M-H]-	1-O-Galloyl-D-glucose	grey	Phenolic acids	Phenolic acids	58511-73-2	3	139820	216510	119930	134740	171000	118960	179820	170040	182630	242090	217200	213060	122250	119680	114140	115820	112240	122900	321610	285160	314350	146390	174720	182650	C01158	--
pmb2928	331	331.067	-202.678	313.1	332.074	spectrum	C13H16O10	[M-H]-	Gallic acid-4-O-glucoside	grey	Tannins	Tannin	84274-52-2	3	65111	99104	79485	75558	109930	60908	96326	104250	87400	98497	69914	79469	65990	82574	63494	47810	36408	48175	66994	52346	89905	53083	63398	61410	--	--
Lmmn001294	331.1	331.103	0.120808	153.02	332.111	spectrum	C14H20O9	[M-H]-	Koaburaside	grey	Phenolic acids	Phenolic acids	41653-73-0	3	108200	103310	113650	115590	105400	111710	121840	161230	124570	92709	97095	85542	94324	99084	86521	118740	138730	141560	124940	126050	180390	99620	125280	124400	--	--
Jmwn002117	331.1	331.103	-1.07459	153.02	332.111	spectrum	C14H20O9	[M-H]-	2-(3,4-dihydroxyphenyl)ethanediol 1-O-β-D-glucopyranoside	grey	Phenolic acids	Phenolic acids	-	3	108860	92721	128880	155540	129180	105460	129470	174600	139850	97562	108970	87261	106450	99485	92541	135500	147250	151630	147430	171180	196300	106960	109260	121750	--	--
Lmjp002782	333.13	333.133	0	167.07	332.126	spectrum	C18H20O6	[M+H]+	6-O-p-Coumaroyl-7-deoxyrehmaglutin A	turquoise	Terpenoids	Monoterpenoids	-	3	58842	52352	48536	53536	54018	53728	41039	50576	31525	17606	12368	30692	53815	78824	54094	166240	185940	153450	57757	94722	47730	46992	86347	49720	--	--
Lmyn007622	331.25	331.249	0	157.12	332.256	spectrum	C18H36O5	[M-H]-	9,10,18-Trihydroxystearic acid	turquoise	Lipids	Free fatty acids	496-86-6	1	34606	17740	15528	26073	17434	16347	24937	30813	35325	21458	24177	17504	53264	73941	53849	89044	90697	98518	32614	30200	40543	29985	36135	36810	C19621	ko00073
Lmqn000432	333.06	333.059	-4.56375	333.06	334.067	spectrum	C9H19O11P	[M-H]-	1-(sn-Glycero-3-phospho)-1D-myo-inositol	grey	Others	Saccharides and Alcohols	-	1	645990	1185300	1401800	1766100	1495900	933640	881440	948590	1406700	1180700	396530	1410300	186040	58764	115370	995560	904030	1079200	907600	1069400	9	950550	1213300	1607600	--	--
MWS20033	333.21	333.207	1.10142	289.22	334.214	standard	C20H30O4	[M-H]-	20-Carboxyarachidonic Acid	brown	Lipids	Free fatty acids	79551-84-1	1	6764.2	12225	15119	5172.3	3845.5	4216.7	1441	9	9	56944	109880	43476	3078.9	3448.4	14737	29058	17576	12383	9	9	9	11130	13039	13620	--	--
Zmhn005413	335.04	335.041	-5.23966	183.03	336.048	spectrum	C15H12O9	[M-H]-	p-Dimeric galloyl methyl ester	grey	Phenolic acids	Phenolic acids	-	3	27627	28023	9	9	9	12997	14128	9	9	9	17876	12183	28410	23570	16324	27163	25089	13291	9	13892	10282	30788	29208	30450	--	--
pmb0382	339.09	339.087	-1.79895	177.2	338.079	spectrum	C19H14O6	[M+H]+	O-Feruloyl 4-hydroxycoumarin	brown	Lignans and Coumarins	Coumarins	-	2	196590	119940	220180	104610	80665	91742	65746	72456	89047	468240	345110	354570	80628	51754	60013	196430	80822	123420	17388	33940	72683	104270	119440	126730	--	--
pmb3074	337.09	337.092	1.51294	191.05	338.1	spectrum	C16H18O8	[M-H]-	5-O-p-Coumaroylquinic acid	red	Phenolic acids	Phenolic acids	1899-30-5	2	45378	37281	82401	9	14176	36596	29954	46151	18778	27588	80034	40214	9	14910	12883	36444	71458	68587	214370	84564	288380	36865	48934	41581	C12208	ko00940,ko00941,ko00945,ko01110
pmn001421	337.09	337.092	1.51294	191.05	338.1	spectrum	C16H18O8	[M-H]-	3-O-p-Coumaroylquinic acid	grey	Phenolic acids	Phenolic acids	87099-71-6	1	131750	31291	138020	53774	53567	69433	36782	50104	49165	202640	259750	132690	34156	32974	18090	161270	488480	301230	167380	82583	513430	85403	113500	113880	--	--
Zmdp008296	339.12	339.123	-4.42347	283.06	338.115	spectrum	C20H18O5	[M+H]+	6-prenylapigenin	brown	Others	Others	68097-13-2	1	49590	62248	268390	693330	541490	500040	304340	408870	422810	1144800	702400	1047000	11131	13183	8438.3	533140	461920	241930	42167	26729	122650	305980	303100	331590	--	--
pme3311	339	338.989	33.0394	97	339.996	spectrum	C6H14O12P2	[M-H]-	D-Fructose-1,6-biphosphate	turquoise	Others	Saccharides and Alcohols	488-69-7	3	45156	9951.1	14263	54678	52883	50963	54199	62369	50877	51676	35656	59069	29442	37357	26536	20808	30397	25935	36051	33693	27534	32475	45552	44820	C00354	ko00400,ko00710,ko01100,ko01110,ko01200
pma0149	341.08	341.087	-22.5749	207.07	340.079	spectrum	C15H16O9	[M+H]+	Sinapoyl malate	grey	Phenolic acids	Phenolic acids	92344-58-6	3	180880	189420	215350	101620	80771	137190	158900	148570	161210	376390	208400	249090	247140	251060	259610	207340	154130	303330	353360	252000	282720	140090	178640	150820	C02887	ko00940
pmf0400	339.33	339.327	21.2185	183.2	340.334	standard	C22H44O2	[M-H]-	Docosanoic acid (Behenic acid)	turquoise	Lipids	Free fatty acids	112-85-6	3	213950	386760	379440	150810	116260	131340	80711	73641	78485	88659	60549	77665	314570	199800	387800	306840	389710	290660	230960	187050	143690	172610	188910	276820	C08281	ko00073,ko01040
pmn001420	341.09	341.087	1.4659	179.04	342.095	spectrum	C15H18O9	[M-H]-	1-O-[(E)-Caffeoyl]-D-glucose	grey	Phenolic acids	Phenolic acids	-	1	140720	154960	128490	786540	323550	414960	167510	233720	223010	286240	340360	270000	207320	274120	284420	325140	198800	335850	986180	820910	706370	306990	315360	343040	--	--
Lman002731	341.09	341.088	-0.0167112	135.04	342.095	spectrum	C15H18O9	[M-H]-	Grevilloside F	grey	Phenolic acids	Phenolic acids	1094004-50-8	1	1499200	2394800	1697800	5125500	3389200	2876500	1875500	2093700	2405800	2285000	2069300	1972300	2256000	2031700	2131300	1376800	1177000	2249800	4109100	2645700	3587500	1822700	2169800	2144000	--	--
Zmhn001793	341.09	341.088	3.20826	179.03	342.096	spectrum	C15H18O9	[M-H]-	6-O-Caffeoyl-D-glucose	grey	Phenolic acids	Phenolic acids	-	2	153270	194060	123970	780470	338540	339290	152290	230260	178200	272170	308390	296500	219570	262030	280250	338180	198280	355860	935190	771880	696520	267390	316510	310430	--	--
mws1080	341.11	341.108	1.34854	179	342.116	standard	C12H22O11	[M-H]-	Galactinol	turquoise	Others	Saccharides and Alcohols	3687-64-7	1	3359000	7155400	6364800	7540400	5730200	9388700	10560000	10633000	10996000	7900200	9694200	12120000	2230200	2818700	2326000	2921800	3250300	2673300	8258000	6776500	7135800	6501900	8306000	6234400	C01235	ko00052,ko01100
MWSmce203	341.12	341.109	23.9363	73.03	342.116	standard	C12H22O11	[M-H]-	D-(+)-Cellobiose	turquoise	Others	Saccharides and Alcohols	528-50-7	3	18584	26166	37741	22557	37685	51587	72409	54329	48639	46446	47394	79831	15659	13722	21318	8417.1	18819	14028	31856	31476	35805	38378	19604	58072	--	--
pme0519	341.11	341.109	-0.1029	119.03	342.116	standard	C12H22O11	[M-H]-	D-Sucrose	turquoise	Others	Saccharides and Alcohols	57-50-1	1	2024000	2101500	3257400	4366400	3750800	5443200	4030300	3617000	3959500	3734200	4538900	4613200	1051900	982720	729520	964520	1664700	853490	2745900	2539200	2877800	4838400	2253300	2539300	C00089	ko00052,ko00500,ko01100,ko01110,ko02010
mws5038	341.11	341.108	1.34854	89.02	342.116	standard	C12H22O11	[M-H]-	Isomaltulose	grey	Others	Saccharides and Alcohols	13718-94-0	1	1313500	1597000	2184400	3760900	990530	2217800	3950100	1590300	2247400	3969000	2463800	1204700	687120	700470	963160	956760	721010	650640	1173700	2042600	2136300	1854300	2399100	2619800	C01742	--
Lmsn000381	341.11	341.109	0	89.02	342.116	spectrum	C12H22O11	[M-H]-	D-Maltose	turquoise	Others	Saccharides and Alcohols	69-79-4	1	2635300	3415400	3658400	3347100	3235500	4278600	5011200	5115000	5458000	6010000	6292900	6646900	1360600	1437800	1209800	2343900	3038700	1635900	2798600	4029600	3396100	4290000	4592400	4173900	C01971	--
MA10039641	341.11	341.109	1.42183	89.02	342.116	spectrum	C12H22O11	[M-H]-	Lactobiose	grey	Others	Saccharides and Alcohols	63-42-3	1	1059800	3482600	2417000	4111000	1678900	3099100	3347300	3970000	3051700	2317500	4029700	6988800	397630	1129900	981640	1176500	1270400	1429400	1274500	1860900	1509100	2498300	999140	2855700	C00243	ko00052,ko01100,ko02010
mws1333	341.11	341.108	1.34854	113	342.116	standard	C12H22O11	[M-H]-	Melibiose	turquoise	Others	Saccharides and Alcohols	585-99-9	1	620520	1113400	836810	1559500	798610	1022800	2198100	1818400	1576900	2002400	2141400	1083000	392190	408420	464890	603320	416060	435860	1073700	1019300	622930	1041500	749830	905320	C05402	ko00052,ko01100,ko02010
mws0264	341.11	341.109	-0.1029	119	342.116	standard	C12H22O11	[M-H]-	D-Trehalose	turquoise	Others	Saccharides and Alcohols	99-20-7	3	407890	836430	1277800	1601200	1023400	2079100	2699600	2105100	2565900	2582000	2761000	1713200	378770	500710	479760	775050	689820	656320	971950	1017000	885160	1141900	1125600	981520	C01083	ko00500,ko01100,ko01110,ko02010
pmb2211	343.3	343.296	-2.15557	240.7	342.288	spectrum	C19H38N2O3	[M+H]+	Cocamidopropyl betaine	grey	Alkaloids	Alkaloids	4292-10-8	1	41591	51648	33710	30842	30280	42010	29773	38810	38076	30667	25843	22823	31960	18561	17465	33607	26329	20264	23937	17239	20132	16761	17213	15641	--	--
HJAP050	344.15	344.149	0.438182	177.05	343.142	spectrum	C19H21NO5	[M+H]+	N-Feruloyl-3-methoxytyramine	yellow	Alkaloids	Phenolamine	78510-19-7	2	53446	56057	67803	351700	320430	716920	79621	75101	68143	161970	313520	86834	58982	42721	73589	108040	81954	137970	84499	65729	79426	153360	139970	143140	--	--
Hmjp006104	344.15	344.15	-0.0148191	177.05	343.142	spectrum	C19H21NO5	[M+H]+	N-Cis-Feruloyl-3'-O-methyldopamine	yellow	Alkaloids	Phenolamine	-	3	55189	51281	64043	315500	397870	810970	88963	80704	74693	170630	319170	121050	74763	51215	67411	108860	81068	150840	77760	69025	85477	144320	159660	157200	--	--
Hmjp005906	344.15	344.15	-0.121749	177.05	343.142	spectrum	C19H21NO5	[M+H]+	N-Trans-Feruloyl-3'-O-methyldopamine	yellow	Alkaloids	Phenolamine	-	3	68227	51556	63334	351310	370710	785250	98788	95697	82752	169290	313060	111770	75001	54650	69656	118820	83791	149280	86521	58911	86192	164970	163470	154670	--	--
mws1474	345.1	345.097	-1.68068	284	344.09	standard	C18H16O7	[M+H]+	5,7-Dihydroxy-3',4',5'-trimethoxyflavone	grey	Flavonoids	Flavones	18103-42-9	3	7601.1	9	79926	7416.5	14232	26747	9	9	9	14458	30300	20959	7933	14641	5851.4	52680	17609	26656	1971	1723.5	9	15176	14136	11788	C19807	--
Lmjn005592	343.08	343.082	-0.0874426	313.04	344.09	spectrum	C18H16O7	[M-H]-	Cirsilineol (4',5-Dihydroxy-3',6,7-trimethoxyflavone)	grey	Flavonoids	Flavanones	41365-32-6	2	13971	7201.9	141420	17505	19012	37654	3411.7	9	1632.7	26698	58502	34276	10598	21281	16046	89315	28765	54533	4225.7	5102.2	14063	24910	25241	25822	C10032	--
Lmmn000774	343.1	343.103	0	181.05	344.111	spectrum	C15H20O9	[M-H]-	Dihydrocaffeoylglucose	grey	Phenolic acids	Phenolic acids	-	3	6651.1	18936	5433.2	32974	16918	19719	11226	19257	14989	12897	14816	11436	12369	14936	10283	5852.2	9732.9	10709	14659	19214	21444	7830.9	16945	12073	--	--
Zmln000899	343.11	343.103	19.0735	181.05	344.111	spectrum	C15H20O9	[M-H]-	Syringaldehyde-4-O-glucoside	grey	Phenolic acids	Phenolic acids	-	3	51769	50394	54877	149260	93095	73929	53190	53882	86167	58986	63874	43502	62326	54626	55986	34878	44021	65374	111940	81955	89004	46891	59022	61569	--	--
MWSslk074	343.12	343.125	-3.74558	59.01	344.132	standard	C12H24O11	[M-H]-	Lactitol	grey	Others	Saccharides and Alcohols	585-86-4	3	1179100	2519600	1435300	1806100	2457000	2519700	2370100	1888800	2560800	1337800	1446600	1341700	1515100	1314900	2101800	881890	989480	1479200	1831400	1521100	2171900	1522500	1786000	1722200	--	--
Smmp010793	345.16	345.17	-27.9581	299.16	344.162	spectrum	C20H24O5	[M+H]+	Rosmadial	brown	Terpenoids	Ditepenoids	-	3	26926	27530	47111	39803	35339	19883	9	9	9	511630	1012000	198520	9	9	9	80544	66881	36858	9	9	9	84937	81740	83037	--	--
Cmqn010433	343.26	343.264	-12.3928	122.04	344.272	spectrum	C23H36O2	[M-H]-	2-(10Z,13E)-10,13-Heptadecadienyl-1,4-benzenediol	brown	Phenolic acids	Phenolic acids	475561-71-8	3	8915.7	20738	241780	2283.3	1493.2	1661.6	1066.6	759.59	811.36	568010	324780	161140	2782.4	1992.4	2346.3	130450	111140	43009	552.34	9	1032	75476	78707	80603	--	--
Lmtn000940	345.08	345.083	0	139.04	346.09	spectrum	C14H18O10	[M-H]-	1-O-(3,4-Dihydroxy-5-methoxy-benzoyl)-glucoside	turquoise	Phenolic acids	Phenolic acids	-	3	9	9089	8683.4	23575	16231	13474	21833	29139	27537	29126	31398	36616	9	9	9	5611.1	8385.1	4858.9	14436	15382	9457.1	14350	9825.2	10455	--	--
Lmyp003381	347.13	347.134	0.118974	301.13	346.126	spectrum	C15H22O9	[M+H]+	3,4,5-Trimethoxyphenyl-1-O-β-D-glucoside	grey	Phenolic acids	Phenolic acids	-	2	52663	52793	51930	66388	68166	55103	60893	57154	44993	42000	47633	67840	78022	76753	71159	54264	56320	45293	142810	128390	63949	47475	58848	68774	--	--
pmb0981	348.07	348.071	-1.52268	136	347.063	standard	C10H14N5O7P	[M+H]+	Adenosine 5'-monophosphate	brown	Nucleotides and derivatives	Nucleotides and derivatives	61-19-8	3	539510	505160	840060	599700	679420	699750	1873500	1806000	1777000	4110600	3934400	3691100	559410	689140	683190	432870	367180	449680	2448400	2020700	1889100	1097500	1191500	1262300	C00020	ko00230,ko00908,ko01100,ko01110
mws0874	346.06	346.055	1.53155	210.9	347.063	standard	C10H14N5O7P	[M-H]-	3'-Adenylic Acid	brown	Nucleotides and derivatives	Nucleotides and derivatives	84-21-9	2	6725	3583	9	6077.6	3140.7	9	9241.8	7230.2	5494.2	23409	12495	16325	9	4843.2	10112	3764	4949	4886	4609.2	7926.4	12042	4873.2	8474.5	6042.8	C01367	ko00230,ko01100
pmb0532	349.05	349.054	0	137.3	348.047	standard	C10H13N4O8P	[M+H]+	Inosine 5'-monophosphate	brown	Nucleotides and derivatives	Nucleotides and derivatives	131-99-7	3	48209	46984	49022	50264	59499	59443	127290	132070	131920	330760	255650	300230	39607	46536	58209	29710	31632	30013	174450	120550	116300	75944	94467	86164	C00130	ko00230,ko01100,ko01110
pmb1562	351.25	351.254	-1.96439	146.9	350.246	spectrum	C21H34O4	[M+H]+	1-Stearidonoyl-Glycerol	grey	Lipids	Glycerol ester	-	1	47755	33795	83255	58869	50332	53774	30075	33052	36926	63718	59418	44927	43268	39960	50735	78237	117430	81946	40658	42479	64403	51586	57595	51827	--	--
Lmhp011388	353.27	353.269	-0.113228	261.22	352.261	spectrum	C21H36O4	[M+H]+	2-α-Linolenoyl-glycerol	turquoise	Lipids	Glycerol ester	55268-58-1	1	169880	313750	256050	86346	98490	76997	88569	89983	93441	229260	163650	132050	224450	219400	229810	737760	625850	729350	158010	195320	122180	203350	240230	242370	--	--
Lmhp011562	353.27	353.269	-0.113228	261.22	352.261	spectrum	C21H36O4	[M+H]+	1-α-Linolenoyl-glycerol	turquoise	Lipids	Glycerol ester	-	1	1010800	1334500	1066700	529190	688610	542020	265570	249950	289550	737310	491980	416200	1249200	1538700	1845300	4599900	4798100	5809800	873060	896250	761350	1443800	1501000	1462300	--	--
mws0178	353.09	353.087	1.41608	191.01	354.095	standard	C16H18O9	[M-H]-	Chlorogenic acid (3-O-Caffeoylquinic acid)	grey	Phenolic acids	Phenolic acids	327-97-9	1	608610	94384	566250	123380	165670	198670	196990	217360	164040	295300	268920	272870	28063	75238	61397	448340	537350	1493500	525930	534890	674230	274250	329910	326510	C00852	ko00940,ko00941,ko00945,ko01110
mws2108	353.09	353.087	1.41608	191.05	354.095	standard	C16H18O9	[M-H]-	Cryptochlorogenic acid (4-O-Caffeoylquinic acid)	grey	Phenolic acids	Phenolic acids	905-99-7	1	340560	67895	350900	60233	102950	114640	104170	118350	106290	151920	170930	188080	21641	55325	26503	276530	376030	845870	323630	331890	432220	165340	211450	178160	--	--
pmp000638	355.12	355.118	-1.77406	299.06	354.11	spectrum	C20H18O6	[M+H]+	8-Prenylkaempferol	brown	Flavonoids	Flavones	28610-31-3	2	26114	27052	81943	266030	194780	142240	32780	38469	44624	700960	1566400	136120	10770	6900.5	3771.2	247370	341920	160350	14977	7228.1	40705	147640	171410	161700	--	--
pmp000355	355.12	355.118	-1.77406	299.05	354.11	spectrum	C20H18O6	[M+H]+	Licoflavonol	brown	Flavonoids	Flavonols	60197-60-6	3	24182	27894	87491	271910	202890	149880	32682	41786	41923	789500	1682500	153670	8854.7	7102.6	2360.2	267000	381170	172900	15549	7958.6	49831	185520	192540	180820	--	--
mws4113	353.14	353.14	-0.0849523	295.06	354.147	standard	C21H22O5	[M-H]-	3'-Hydroxy-4'-O-methylglabridin	turquoise	Others	Others	175554-11-7	3	7144.9	5372.3	3331.9	2035.7	9	2252.3	2577.8	3021	3244.1	4566.4	3902.2	3553.2	12328	8637.2	12440	21317	17723	16445	9	9	9	5704.7	4995	4438.3	--	--
pmp000358	355.15	355.155	-1.80203	299.06	354.147	spectrum	C21H22O5	[M+H]+	Licoagrochalcone D	brown	Flavonoids	Chalcones	325144-69-2	3	25533	29283	94117	299410	225120	170890	38550	38235	53080	836370	1822200	169560	10730	6255.5	3233.1	281990	401460	175670	18899	9	61367	172520	196180	194160	--	--
Lmhp112042	355.28	355.284	0.0281465	263.24	354.277	spectrum	C21H38O4	[M+H]+	1-Linoleoylglycerol	turquoise	Lipids	Glycerol ester	2277-28-3	1	619670	724720	600610	391830	380720	341910	175530	174170	172050	423410	287180	278910	754150	835490	1143300	1611800	1784600	1984900	537950	537840	465870	719260	823120	836660	--	--
Lmhp012042	355.28	355.284	0.0281465	263.24	354.277	spectrum	C21H38O4	[M+H]+	2-Linoleoylglycerol	turquoise	Lipids	Glycerol ester	3443-82-1	1	155430	264540	205720	65745	76565	63639	88397	87601	92754	164360	108050	121120	188720	199070	175610	377370	423260	406720	167350	197150	128920	180030	186140	211400	--	--
Zmhn002422	355.1	355.103	0.124471	193.05	356.11	spectrum	C16H20O9	[M-H]-	1-O-Feruloyl-D-Glucose	red	Phenolic acids	Phenolic acids	-	1	67156	124080	95546	44583	83723	65041	44058	62007	78604	207180	149570	268840	83721	62446	79946	69573	51116	76097	252130	275990	956090	101440	107960	144920	C17759	--
Hmmn002544	355.1	355.103	1.53251	193.05	356.111	spectrum	C16H20O9	[M-H]-	Ferulic acid-4-O-glucoside	grey	Phenolic acids	Phenolic acids	117405-51-3	1	5330400	4397400	3707500	3499700	4624500	3429200	5968600	7730600	7164300	5214100	5460500	4650900	5390100	5306300	4533900	4832200	3442200	4526100	5277100	4716300	3242600	3549200	3807800	4277500	--	--
mws0097	357.13	357.134	0.106403	151	358.142	standard	C20H22O6	[M-H]-	Pinoresinol	grey	Lignans and Coumarins	Lignans	487-36-5	3	78993	110710	109050	91538	114770	140170	75277	89954	96822	60112	93852	60941	65460	68459	58644	131200	106280	118100	121350	164680	133160	80374	96097	90588	C05366	ko00998,ko01100,ko01110
Zmdp008860	359.22	359.222	-0.517508	219.1	358.214	spectrum	C22H30O4	[M+H]+	Cannabidiolic acid(CBDA)	grey	Others	Others	1244-58-2	2	94604	66035	899000	272570	238600	208250	181560	238350	251690	38232	36885	69121	9	9	9	101350	129230	100870	15319	8969.4	27686	109220	117570	125560	C10784	ko01100,ko01110
Zmdp008582	359.22	359.222	-3.57968	219.1	358.214	spectrum	C22H30O4	[M+H]+	Cannabichromenic acid(CBCA)	yellow	Others	Others	20408-52-0	3	75157	28103	196720	273210	272330	275880	80548	54420	110730	40208	126550	127630	3663.9	3459.6	4349.4	39707	78187	54994	12692	7643.3	23755	84789	92369	104410	--	--
Lmfn004235	359.08	359.077	-0.11446	161.02	360.085	spectrum	C18H16O8	[M-H]-	Myricetin-3,7,3'-trimethyl ether	grey	Flavonoids	Flavonols	-	3	38516	49574	23908	32298	27734	33552	15308	38842	33294	31617	28783	23814	23625	21341	16025	15627	12399	20439	14234	21708	26869	27617	32732	33020	--	--
pmb3107	359.1	359.098	1.47592	182.1	360.106	spectrum	C15H20O10	[M-H]-	Glucosyringic Acid	grey	Phenolic acids	Phenolic acids	-	3	89474	197220	135850	111920	116320	111570	120050	85345	97756	181300	136800	121030	113610	119850	89189	84970	71798	58833	161540	173870	212890	99682	110350	107300	--	--
pmb0998	364.07	364.066	-1.48325	152.1	363.058	standard	C10H14N5O8P	[M+H]+	Guanosine 5'-monophosphate	brown	Nucleotides and derivatives	Nucleotides and derivatives	85-32-5	3	17949	18169	21088	21090	21849	28804	68997	65338	56609	131070	132700	144160	15214	21221	17725	14259	18082	14455	102970	86655	58322	30978	48126	45373	C00144	ko00230,ko01100
Lmmp002023	365.25	365.255	0	163.04	364.247	spectrum	C19H32N4O3	[M+H]+	Caffeoylspermine	red	Alkaloids	Phenolamine	-	2	9006.2	10161	7429.1	5204.2	8808.6	3311.1	12825	12362	8462.2	10728	18554	12000	5989.5	7981.6	4346.3	4895.8	9	5772.5	5491.7	9	9	6635.5	7343.7	7935.3	--	--
mws0179	367.1	367.103	1.19857	190.9	368.111	standard	C17H20O9	[M-H]-	Chlorogenic acid methyl ester	red	Phenolic acids	Phenolic acids	29708-87-0	3	21231	8668	15301	13118	9687	8982.7	9	9	7604.8	18327	16276	17323	9	9	6621.7	16991	31854	67916	32476	49157	51802	15160	14401	14171	--	--
pmb0752	369.12	369.119	-1.67968	177.1	368.111	spectrum	C17H20O9	[M+H]+	3-O-Feruloylquinic acid	red	Phenolic acids	Phenolic acids	1899-29-2	3	19886	9	9	9	9	9	9	9	9	9	25545	9	9	9	9	9954.5	11908	29419	9	21080	18431	24325	24139	40076	C02572	--
pma3724	369.1	369.118	-48.7649	177.1	368.111	spectrum	C17H20O9	[M+H]+	1-O-Feruloylquinic acid*	red	Phenolic acids	Phenolic acids	-	3	17472	9226.2	14382	15024	11580	9	9	9	9	11238	30729	12559	5480	9	9	36880	35373	61300	39557	51048	59060	16910	28108	37240	--	--
Zmdp008437	369.13	369.133	-3.1555	313.08	368.126	spectrum	C21H20O6	[M+H]+	cannflavin B	brown	Others	Others	-	1	247960	255030	1072300	2899700	2238800	2135100	971240	1167100	1185200	6778900	7949200	5106400	67497	66087	61351	2995300	2059800	1072300	271000	146700	900950	1654400	1740200	1770200	--	--
Lmsn004901	367.36	367.358	0.136107	367.36	368.365	spectrum	C24H48O2	[M-H]-	Tetracosanoic Acid (Lignoceric acid)	turquoise	Lipids	Free fatty acids	557-59-5	3	21558	52081	40997	11024	7590	7862.1	6542.9	5215	3402.3	9	9	9	38169	32663	31402	30874	43297	39692	11560	10302	16493	20670	20463	23966	C08320	ko01040
Jmlp004238	371.2	371.206	-4.12089	133.1	370.199	spectrum	C19H30O7	[M+H]+	Byzantionoside A	grey	Others	Others	189109-41-9	3	112750	199850	137390	140340	216700	134070	188420	121410	179450	131760	115450	126210	93132	94460	83040	171280	161840	151760	127780	165580	163650	64734	172400	118980	--	--
Zmnn005066	371.04	371.041	0.389445	327.05	372.048	spectrum	C18H12O9	[M-H]-	Variegatic acid	grey	Others	Others	20988-30-1	3	14569	28269	35677	51132	38716	38363	19362	38510	13420	30471	26728	30303	35352	45242	39114	38693	68642	77198	30083	43302	30030	20398	35820	27206	--	--
pmn001695	371.1	371.098	1.42819	249.06	372.106	spectrum	C16H20O10	[M-H]-	Trihydroxycinnamoylquinic acid	grey	Phenolic acids	Phenolic acids	-	3	9	111060	23594	9	9	9	4118.5	9	9	75315	107490	35250	9	9	9	73901	26912	21002	107750	35821	135790	70386	70218	79052	--	--
MWSHY0027	373.13	373.128	0.0552089	343.09	372.121	standard	C20H20O7	[M+H]+	Tangeretin (4',5,6,7,8-Pentamethoxyflavone)	grey	Flavonoids	Flavones	481-53-8	3	6156.3	1116900	3695.8	2404.4	2150.2	3008.2	2087.5	9474.9	4214.8	5056.6	1748.4	1456.3	36049	14439	16135	6128	7229.6	3874.6	2667.7	1994.5	1861.8	49903	48860	53393	C10190	--
mws0011	371.13	371.134	1.40111	209	372.142	standard	C17H24O9	[M-H]-	Syringin	grey	Phenolic acids	Phenolic acids	118-34-3	3	140280	599100	85170	984950	366470	308150	404270	522070	528390	299270	613940	484210	142930	63775	52035	199700	162530	158440	878220	692450	856400	293990	364390	348620	C01533	ko00940
Zmdp010692	373.2	373.201	-4.95819	327.19	372.194	spectrum	C22H28O5	[M+H]+	7R-cannabicoumarononic acid A	brown	Others	Others	-	2	12447	9	18377	121400	82931	61083	9	9	9	121990	206040	89432	9	9	9	38225	15849	9971.4	9	9	9	21078	23045	21714	--	--
Zmdp009942	373.23	373.237	-19.6548	233.12	372.23	spectrum	C23H32O4	[M+H]+	4-acetoxycannabichromene	grey	Others	Others	-	2	138870	169700	1201300	178920	135650	114980	69554	64076	70503	460720	746270	452830	33321	39180	29021	1365000	1728300	821960	9088.5	7093.3	10849	298160	296420	303860	--	--
pmb0108	375.2	375.107	246.863	137.1	374.1	spectrum	C19H18O8	[M+H]+	Feruloyl syringic acid	yellow	Phenolic acids	Phenolic acids	-	3	310130	306190	271660	740950	364400	770920	178060	203200	184810	305500	240940	285870	125240	171210	103240	218680	294980	391670	241680	268620	230890	255810	265620	288120	--	--
Lmjn005433	373.09	373.093	0.0238546	135.04	374.1	spectrum	C19H18O8	[M-H]-	Rosmarinic acid methyl ester	yellow	Phenolic acids	Phenolic acids	-	3	14273	11718	15158	31668	30341	33731	15212	16190	13410	12550	10991	14049	10878	9419.6	11612	8141.4	14267	14313	23852	25160	23441	12698	13450	18817	--	--
Lmdn001501	373.11	373.114	0	123.05	374.121	spectrum	C16H22O10	[M-H]-	Gardoside	brown	Terpenoids	Monoterpenoids	54835-76-6	3	10849	17316	6932.5	4050	8170.8	8153.6	8857.3	13300	6752.4	32672	36376	26285	12970	8719.3	15994	10700	17130	21830	14519	16639	8183.7	6884.2	12250	13431	C16963	--
mws1574	373.11	373.114	1.25967	123	374.121	standard	C16H22O10	[M-H]-	Geniposidic acid	brown	Terpenoids	Monoterpenoids	27741-01-1	2	11687	12934	14827	8488.4	13384	8265.6	10031	12666	19691	47427	40466	38227	18473	15121	20297	23582	22324	22430	15229	20528	9487.7	16814	14429	24349	C11673	ko00902,ko01110
Zmdp007830	375.21	375.217	-6.66415	219.1	374.209	spectrum	C22H30O5	[M+H]+	Cannabielsoic acid B	grey	Others	Others	55652-62-5	1	166630	167160	1498500	432410	363850	292960	1080000	1048200	1210200	36183	81772	176990	11124	9874.2	8329.6	247110	423850	290990	238220	114400	378470	314810	361360	365210	--	--
Zmdp009956	375.21	375.217	-11.9944	219.1	374.209	spectrum	C22H30O5	[M+H]+	Cannabielsoic acid A	grey	Others	Others	26674-02-2	3	28083	30114	440430	84812	71750	68097	112690	129360	135080	214130	336870	139800	2799.8	2364.1	9	51788	55862	54162	20812	16655	41788	73978	82384	86462	--	--
mws0232	377.15	377.146	-1.51135	243	376.138	standard	C17H20N4O6	[M+H]+	Riboflavin (Vitamin B2)	turquoise	Others	Vitamin	83-88-5	1	33391	88580	21132	48493	59689	74178	58604	40605	35252	22849	14416	30476	61418	56946	170420	35896	36761	34664	10707	23703	30271	66567	83530	79195	C00255	ko00740,ko01100,ko01110,ko02010
pme3337	384.12	384.116	-1.48393	252	383.108	standard	C14H17N5O8	[M+H]+	Succinyladenosine	green	Nucleotides and derivatives	Nucleotides and derivatives	4542-23-8	1	4667500	6804900	6085900	4877800	3789400	4437500	3344300	3476800	3309000	4726800	3861300	4164600	8457300	10086000	8760600	2205600	2242700	2680900	3113700	2927600	2709300	3275400	4270800	4174900	--	--
pme1286	385.13	385.129	-1.48002	250	384.122	standard	C14H20N6O5S	[M+H]+	S-(5'-Adenosy)-L-homocysteine	grey	Amino acids and derivatives	Amino acids and derivatives	979-92-0	1	145600	111770	136880	69113	132020	84464	93031	106710	92234	86905	76521	71896	109660	137630	118670	89023	62319	82021	120660	93236	105570	62833	84321	107160	C00021	ko00270,ko01100,ko01230
Zmhn002227	385.11	385.114	-0.053231	223.06	386.121	spectrum	C17H22O10	[M-H]-	4-O-Glucosyl-sinapate	grey	Phenolic acids	Phenolic acids	-	1	278840	244890	183470	397760	443300	241980	348670	430090	312570	208790	212010	254350	289760	197610	400480	226290	203700	203140	197790	264760	272270	250160	225260	269470	C02919	--
Lmqp003013	387.2	387.201	0	149.1	386.194	spectrum	C19H30O8	[M+H]+	Citroside A	grey	Terpenoids	Terpene	120330-44-1	2	3246.8	12801	5307.5	9533.5	15971	13742	10814	8312.8	14464	16608	18095	6941.9	16605	4138.3	8458	5418.8	8989.8	9158.5	6939.2	9	9	14946	11584	12127	--	--
Hmcn001415	387.13	387.13	0.46496	225.07	388.137	spectrum	C17H24O10	[M-H]-	Majoroside	grey	Others	Others	134140-02-6	3	23791	32532	24856	24307	24442	22054	40036	43070	55653	31399	26157	26926	45374	41699	58084	25107	26660	26299	34941	40879	30196	28580	20778	28743	--	--
mws1565	389.14	389.145	-1.67033	209.08	388.137	standard	C17H24O10	[M+H]+	Geniposide	blue	Terpenoids	Monoterpenoids	24512-63-8	3	39527	50963	33972	23235	35129	24443	23478	18230	16782	33322	24098	35614	36726	20455	20110	15175	22532	22330	90620	81824	153770	37229	43523	33704	C09781	--
Hmln003169	387.14	387.145	-1.73062	329.14	388.153	spectrum	C21H24O7	[M-H]-	Trachelogenin	turquoise	Lignans and Coumarins	Lignans	34209-69-3	2	26749	16558	55469	16010	15392	16358	10074	12326	12974	15276	18248	20232	30213	42669	87400	28553	32041	65529	33456	30980	48311	27422	28836	35411	C10891	--
Lmzn001582	387.17	387.167	-0.309944	207.1	388.174	spectrum	C18H28O9	[M-H]-	5'-Glucosyloxyjasmanic acid	grey	Phenolic acids	Phenolic acids	-	1	2951500	4220800	2638400	2201000	2905200	2026500	6464400	3839100	3949400	3727900	4024700	2805400	1882500	1285000	1351900	3687200	2178500	1482300	5415100	5369200	7123200	2569800	3168000	3035200	--	--
Cmmn005231	391.14	391.14	-3.94053	59.01	392.147	spectrum	C20H24O8	[M-H]-	massoniresinol	grey	Lignans and Coumarins	Lignans	96087-10-4	2	520160	463900	889130	9	9	9	9	42464	27260	9	9	9	9	9	51791	253800	380570	275400	132140	43734	77606	81165	126290	143070	--	--
pmc0281	400.15	400.146	0	136.11	399.139	spectrum	C15H21N5O8	[M+H]+	Ribosyladenosine	red	Nucleotides and derivatives	Nucleotides and derivatives	-	3	32169	41633	47095	34503	34315	23356	32041	37319	40519	37111	33911	22453	60222	48119	53030	26338	37913	56301	45852	62807	57768	35824	34494	38709	--	--
MWSHY0018	403.14	403.139	-0.109392	373.1	402.131	standard	C21H22O8	[M+H]+	Nobiletin (5,6,7,8,3',4'-Hexamethoxyflavone)	grey	Flavonoids	Flavones	478-01-3	3	8786.6	1101600	1676.7	1870.5	2945.4	4058.5	2964.5	6656	2799.5	8679.8	2581.5	1804.1	8407.5	10509	9442.1	6153.6	4392	4514	2172.9	3691.2	9	46125	50590	44600	C10112	--
MWStz085	403.2	403.202	3.42484	117.07	402.194	standard	C25H26N2O3	[M+H]+	Aurantiamide	turquoise	Alkaloids	Alkaloids	58115-31-4	2	15093	15707	4117.9	9	9	9	9	9	9	9	9	9	32486	31090	151290	75778	219510	146830	2885.2	9	9	29646	27692	29853	--	--
Cmhp002511	404.24	404.243	-3.83334	386.23	403.236	spectrum	C23H33NO5	[M+H]+	Daphniglaucin C	grey	Alkaloids	Terpenoid alkaloids	-	3	41784	44076	74521	9	9	9	57545	50218	56432	22173	22860	19771	61008	72628	51638	44721	29084	19258	9	9	9	30799	42779	35107	--	--
pme3007	402.99	402.994	1.31515	159	404.002	standard	C9H14N2O12P2	[M-H]-	Uridine 5'-diphosphate	grey	Nucleotides and derivatives	Nucleotides and derivatives	27821-45-0	3	17569	34729	19045	23616	27591	28346	24950	23310	26926	16320	13776	20541	20945	14370	22563	20330	14502	18464	25425	24437	24510	17623	24534	23884	C00015	ko00240,ko00908,ko01100
pmn001738	403.12	403.124	1.24031	223.1	404.132	spectrum	C17H24O11	[M-H]-	Oleoside 11-methyl ester	grey	Phenolic acids	Phenolic acids	60539-23-3	3	376640	696680	392070	299780	324190	308440	330110	325880	335630	679590	560310	491510	297590	300010	354050	316640	382270	359690	176170	162380	214390	253510	344460	320180	--	--
HJN072	405.21	405.213	3.19289	225.16	406.22	spectrum	C19H34O9	[M-H]-	Litchioside C	grey	Terpenoids	Sesquiterpenoids	-	2	9	12542	7858.4	5299.5	8523.9	3906.6	9	9	9	4259.3	9	4234.6	11655	12697	9	3907.7	10763	7526.2	8933.2	8796.6	12936	7732.7	8197.8	5467.3	--	--
HJN092	409.18	409.177	3.4325	259.11	410.184	spectrum	C23H26N2O5	[M-H]-	p-Coumaroylferuloylputrescine	brown	Alkaloids	Phenolamine	-	1	80530	7325.6	60924	330150	240460	330510	35156	26110	11158	1341600	2262300	1011800	82541	20842	17106	325280	423630	416990	8857.3	7835.4	3378	240400	288490	309910	--	--
pmb0500	411.19	411.192	-1.45917	177.05	410.184	spectrum	C23H26N2O5	[M+H]+	N-p-Coumaroyl-N'-feruloylputrescine	brown	Alkaloids	Phenolamine	380302-96-5	1	1293800	89233	779590	5472000	4179600	5539600	395760	342220	152270	15766000	20610000	11731000	1185600	303910	149430	3577200	4854800	4704600	70038	72797	36030	3524700	3396600	3663500	--	--
Hmhp002580	413.14	413.141	0.00435687	136.07	412.133	spectrum	C19H24O10	[M+H]+	Methylpicraquassioside A	blue	Lignans and Coumarins	Coumarins	-	1	599590	701970	674120	761440	917120	576280	532890	486680	530010	491670	465770	486890	741320	789890	728580	534670	491800	511100	737420	634270	556240	497220	509940	548570	--	--
Lmhn001773	416.06	416.061	-2.93226	179.03	415.054	spectrum	C19H13NO10	[M-H]-	Caffeoylnicotinoyltartaric acid	grey	Phenolic acids	Phenolic acids	-	3	198310	144390	144100	126370	141920	114680	203950	225700	224120	159000	202530	195910	172560	168760	205210	168360	145270	158920	179090	154190	120030	132490	160220	167270	--	--
pmn001316	415.12	415.124	1.20446	235.06	416.132	spectrum	C18H24O11	[M-H]-	Regaloside L	grey	Phenolic acids	Phenolic acids	138797-43-0	3	147880	120390	98014	114410	119180	101960	154990	181350	198320	150920	157370	136970	152150	128350	123070	149060	134150	147470	139600	147330	93574	104210	114920	132710	--	--
Lmbp003668	419.1	419.097	0.0715824	287.05	418.09	spectrum	C20H18O10	[M+H]+	Kaempferol-3-O-arabinoside	brown	Flavonoids	Flavones	-	3	5578.1	9	16684	7157.8	8507.3	20160	9	7526.2	3603.8	23159	64738	31985	3598.2	1563.7	9	11928	15940	20708	36218	4655.3	26908	16343	13338	14303	--	--
Hmsn002948	417.14	417.14	0.155343	109.03	418.148	spectrum	C18H26O11	[M-H]-	2-Hydroxyphenol-1-O-glucosyl(6→1)rhamnoside	blue	Phenolic acids	Phenolic acids	-	2	7463.2	5778.3	6091.4	6423.5	6103.1	6188.1	19310	16278	20322	14558	11155	18547	15227	16918	21362	12236	8475.4	12855	9	9	9	5938.4	6024.8	5022.7	--	--
pmn001663	417.16	417.155	-3.5751	402.1	418.163	spectrum	C22H26O8	[M-H]-	Syringaresinol	blue	Lignans and Coumarins	Lignans	21453-69-0	3	6191.4	11566	7624.9	8246.9	9086.9	9254.9	5034.3	3182	5427.2	5346.4	5499.5	7467	5973.9	5054.2	5822.3	6829.3	7490.1	5277.9	10859	11966	9487.6	5643.4	8286.1	4420.1	C10889	--
mws2523	421.08	421.075	1.28243	241.1	422.083	standard	C12H23O14P	[M-H]-	Trehalose 6-phosphate	green	Others	Saccharides and Alcohols	4484-88-2	1	966150	625000	1031000	1073200	1233200	1461500	684370	698820	750460	566610	749850	528790	1539400	1349200	667830	968810	934450	677510	955420	703710	756020	660470	828590	1275500	C00689	ko00500,ko01100,ko01110
Hmap008864	425.22	425.232	-17.521	163.04	424.225	spectrum	C26H32O5	[M+H]+	badrakemin acetate	blue	Lignans and Coumarins	Coumarins	-	2	48880	30110	63640	130270	182590	109840	41289	43538	49238	12481	9	10871	28591	35821	24746	43076	55972	61100	78281	51290	59880	42102	72114	43539	--	--
Lmhp008337	426.26	426.262	-0.0469196	285.24	425.254	spectrum	C19H40NO7P	[M+H]+	LysoPE 14:0(2n isomer)	blue	Lipids	LPE	-	2	18846	19962	24625	19357	37965	19802	10546	7444.7	13103	5356.6	3937.2	3473.8	8967	4995.3	5070.3	4875.6	7766.1	7708.6	37093	26292	28160	7431.4	9816	12512	--	--
pmb0864	426.26	426.262	-1.71256	285.24	425.254	spectrum	C19H40NO7P	[M+H]+	LysoPE 14:0	blue	Lipids	LPE	-	2	73904	69616	76738	86704	133930	87963	38198	49084	52227	25706	19858	26432	21960	27155	21750	29866	25901	35125	84399	76112	80290	49260	47136	41463	--	--
mad1424	427.05	427.051	-1.35815	295.05	426.043	spectrum	C17H14O13	[M+H]+	Ditartaroyl-hydroxycoumarin	yellow	Lignans and Coumarins	Coumarins	-	3	1322900	1836900	1615900	2033200	2142300	2224200	1736800	1803800	2157400	1788700	1779000	1917700	1653400	1715100	1446700	1431900	1548800	1455200	1766700	1782400	1744800	1375700	1544000	1570500	--	--
pme2117	426	426.022	-51.8752	159	427.029	spectrum	C10H15N5O10P2	[M-H]-	Adenosine 5'-diphosphate	brown	Nucleotides and derivatives	Nucleotides and derivatives	58-64-0	3	75078	50577	86634	64572	66369	77126	88541	89293	83952	217170	278680	202170	53336	60279	45193	79945	72214	61806	124640	95893	93220	61881	91683	75296	C00008	ko00190,ko00195,ko00230,ko00908,ko01100,ko01110
Cmbn007148	429.12	429.119	2.54009	429.12	430.126	spectrum	C22H22O9	[M-H]-	1-O-Feruloyl-3-O-caffeoylglycerol	grey	Lipids	Glycerol ester	-	3	20417	37556	13955	23901	14670	21248	9094.3	7921.5	10283	18197	22480	19286	39956	32082	9	14589	19142	18572	9	19041	9	16226	25079	22315	--	--
MWS20149	433.11	433.113	-0.0537966	271.07	432.106	standard	C21H20O10	[M+H]+	Apigenin-7-O-α-D-glucopyranoside	grey	Flavonoids	Flavones	-	3	9950	10607	26106	9	9	9	9969.5	9	9	86438	68572	43706	32950	20612	9	27433	64932	79822	4984	8733	22438	25468	19376	23708	--	--
mws1434	431.1	431.098	1.22942	311	432.106	standard	C21H20O10	[M-H]-	Apigenin-6-C-glucoside (Isovitexin)	grey	Flavonoids	Flavonoid carbonoside	38953-85-4	1	9	12469	6028.6	79709	76570	176290	79848	58716	61612	107580	599430	11123	4577.5	10152	9	23451	798590	721060	39004	25685	35908	270980	288910	256010	C01714	ko00944
Lmgp003335	433.11	433.113	-0.0537966	271.06	432.106	spectrum	C21H20O10	[M+H]+	4',5-Dihydroxyisoflavone-7-O-galactoside	grey	Flavonoids	Isoflavones	-	3	17069	11242	23101	11121	13727	11243	7485.8	9	9	67606	64915	33794	35268	28780	8527.8	31785	81837	96578	11888	4972.9	19279	18362	23733	27729	--	--
MWSHY0181	433.11	433.113	-0.0537966	313.07	432.106	standard	C21H20O10	[M+H]+	Apigenin-8-C-Glucoside (Vitexin)	grey	Flavonoids	Flavonoid carbonoside	3681-93-4	2	9	9	9	48930	27176	68864	24704	12939	28044	38692	240930	10339	9	9	9	7004	347320	223090	10073	7952	11569	121920	121560	104290	C01460	ko00941,ko00944
Lmgp004731	433.11	433.113	-0.069266	271.06	432.106	spectrum	C21H20O10	[M+H]+	Genistein-7-O-galactoside	grey	Flavonoids	Isoflavones	-	3	12152	5475.3	14941	4985	9179.4	6229.5	5606.2	8716.2	9	34262	52668	34957	27179	18727	9	22728	39982	62324	9355.1	6233.8	14960	16170	18722	24314	--	--
pmp000413	433.11	433.114	-1.45458	283.06	432.106	spectrum	C21H20O10	[M+H]+	Genistein-8-C-glucoside	grey	Flavonoids	Isoflavones	66026-80-0	2	1827.8	3680.8	7370	26928	31064	51489	23620	16918	22483	36020	245000	3610.1	3662.2	4238.9	7889.2	14629	285470	228030	17047	7310.2	11577	133740	152290	135950	C10420	--
Smnn002694	431.15	431.156	-13.6501	149.05	432.163	spectrum	C19H28O11	[M-H]-	Osmanthuside H [2-(4-Hydroxyphenyl)ethyl-β-D-apiosyl-(1→6)-β-D-glucoside]	blue	Phenolic acids	Phenolic acids	-	3	43975	81312	90643	74070	140920	142260	116130	94033	127650	63142	74424	77825	41032	36414	26970	70594	53152	44725	160350	122640	143910	61975	68895	82527	--	--
Lmjn002534	431.16	431.156	0.0340944	149.05	432.163	spectrum	C19H28O11	[M-H]-	Darendoside A	blue	Phenolic acids	Phenolic acids	149596-95-2	1	54284	98833	70109	64301	137390	119780	97197	77923	127360	55639	71468	77296	26504	39107	33557	62143	55445	40081	131790	101200	115520	59795	66889	76675	--	--
Lmfp004055	435.09	435.092	0.0206853	303.05	434.085	spectrum	C20H18O11	[M+H]+	Morin-3-O-xyloside	yellow	Flavonoids	Flavonols	-	2	39665	26547	118430	1452000	627960	3434100	49068	42657	41847	347830	578350	326900	9	9	9	138370	209260	363920	21998	20824	40716	385530	413430	418590	--	--
Lmdp003509	435.09	435.093	-1.37902	303.06	434.085	spectrum	C20H18O11	[M+H]+	Quercetin-3-O-xyloside (Reynoutrin)	yellow	Flavonoids	Flavonols	549-32-6	3	36350	14866	93007	1557600	617770	3389300	53163	43940	45655	302970	547320	308410	8487.2	9070.5	3224.2	152980	219450	371220	27784	30924	40751	331800	415090	448300	--	--
mws2186	435.09	435.093	-1.33305	303	434.085	standard	C20H18O11	[M+H]+	Avicularin(Quercetin-3-O-α-L-arabinofuranoside)	yellow	Flavonoids	Flavonols	572-30-5	2	18949	25232	69870	1105600	505510	2427200	36154	30387	25130	240380	337480	201380	7236.7	9	9	113960	116630	243260	17353	23822	9760.2	264670	307220	283170	--	--
HJN087	433.12	433.114	13.5749	271.06	434.121	spectrum	C21H22O10	[M-H]-	Naringenin-4'-O-glucoside	green	Flavonoids	Flavanones	-	3	11200	6029.7	17380	14980	15539	17123	21674	18186	21581	21818	19527	21765	5977.3	7958.1	6158.9	11311	11481	12791	18946	10608	12100	12483	13132	12451	--	--
Cmzn005970	433.11	433.114	-2.12415	271.06	434.121	spectrum	C21H22O10	[M-H]-	Dunalianoside A	green	Phenolic acids	Phenolic acids	-	3	9803.5	10345	19838	11507	8797.2	13706	27132	22641	21084	13370	16726	17514	5705.2	6681.5	4342.6	12166	10537	10434	16856	15153	12746	10009	13919	8982	--	--
HJN090	433.11	433.114	1.33798	271.06	434.121	spectrum	C21H22O10	[M-H]-	Butin-7-O-glucoside	green	Flavonoids	Flavanones	-	3	9976.4	8794.7	17503	11094	14235	18365	20432	21301	21379	20524	20185	19603	7888.4	4900.8	9	10210	12862	12482	13299	14241	15995	10860	12882	14155	--	--
Lmqn008975	433.23	433.234	1.86966	152.99	434.241	spectrum	C21H39O7P	[M-H]-	PA(18:2/0:0)	turquoise	Lipids	Glycerol ester	-	1	21452	57240	38947	9591.1	10182	8013	4173.7	3007.7	2943.8	7800.2	1534.4	1091	12171	76879	171550	89464	69664	78832	27297	13415	16589	3808	6136.7	9623	--	--
Zmdp010109	437.2	437.196	-1.74979	313.07	436.189	spectrum	C26H28O6	[M+H]+	cannflavin A	brown	Others	Others	-	1	979890	1008500	6752500	7752600	5527700	5541000	2520500	3007100	3363300	27378000	25253000	16228000	248060	212920	175400	8494200	12638000	5997300	335840	230580	1434800	6093700	5941400	6176000	--	--
Zmdp010136	437.2	437.196	-1.74979	313.07	436.189	spectrum	C26H28O6	[M+H]+	cannflavin C	brown	Others	Others	-	1	984470	988980	6687800	7807000	5689600	5484000	2480000	3063400	3316500	28091000	25552000	16244000	257380	214620	188580	8329200	12858000	6007300	342960	227840	1460800	6085900	5861000	6279100	--	--
Lmhp009187	440.28	440.277	0.0681389	299.26	439.27	spectrum	C20H42NO7P	[M+H]+	LysoPE 15:0	blue	Lipids	LPE	-	3	29700	30493	42454	58678	71482	59392	19150	24656	23685	14133	13754	17544	20548	17578	35848	20440	19577	20387	46544	30816	35470	24597	29073	31112	--	--
Lmhp008885	440.28	440.277	0.0681389	299.26	439.27	spectrum	C20H42NO7P	[M+H]+	LysoPE 15:0(2n isomer)	blue	Lipids	LPE	-	3	8536.7	9989.4	8055.4	15184	21142	14333	6258.1	4041.3	6549.2	5107.1	4994.1	4642.8	8532.5	4078.4	5449.6	5326.6	3595.8	4616.1	14238	15372	14777	7205.9	8225.8	6610.8	--	--
pmb0862	440.28	440.277	0	184.07	439.27	spectrum	C20H42NO7P	[M+H]+	LysoPC 12:0	blue	Lipids	LPC	20559-18-6	3	3566.3	3100.3	3966.4	4008.8	3927.5	3667.9	3067.7	1758.8	2947.5	1563.4	2013.3	2663.5	2211.6	2757.8	9	9	2396.2	9	9463.7	7049.3	9539.5	3619.6	4988.9	3176.9	--	--
Lmhp005550	441.2	441.202	-0.0385311	177.05	440.195	spectrum	C24H28N2O6	[M+H]+	N,N'-Diferuloylputrescine	brown	Alkaloids	Phenolamine	42369-86-8	1	202190	61482	87276	2541300	3205600	4539800	269650	317370	182490	4270500	5436100	5485700	430610	186150	116830	2172000	2879900	2219200	44090	49013	38065	1438700	1501600	1478500	--	--
MWSHY0020	443.1	443.097	0.0604833	123.04	442.09	standard	C22H18O10	[M+H]+	Epicatechin gallate	grey	Flavonoids	Flavanols	1257-08-5	1	23257	135760	147920	9	108960	5006	13830	249720	53199	42557	6892	15024	186730	67813	9	13858	10624	77862	36311	6234.3	12514	65895	41814	43181	--	--
MWSHY0177	443.1	443.097	0.0604833	139.04	442.09	standard	C22H18O10	[M+H]+	Catechin gallate	grey	Flavonoids	Flavanols	130405-40-2	1	8159.5	37618	56398	4394	21586	9	9	102230	11246	18147	9	9	57068	19353	9	9	9	33163	10010	5613.1	9	13787	13753	21906	--	--
Lmhn004960	441.08	441.083	0	289.07	442.09	spectrum	C22H18O10	[M-H]-	7-O-Galloyltricetiflavan	grey	Flavonoids	Flavanols	-	2	11715	83683	106410	4452	83762	9	21790	170570	25123	40213	2911.4	11077	126500	48474	5583	12811	17886	55798	36818	7262.5	13713	34608	29586	34576	--	--
pmp000437	443.39	443.389	-1.69152	425.37	442.381	spectrum	C30H50O2	[M+H]+	Myricadoil	yellow	Terpenoids	Triterpene	-	3	9	9	9	63918	37865	35600	9	9	9	31559	35727	19546	9	9	9	6274.5	6498.7	5277.7	9	9	9	10965	7281.3	9318.6	--	--
pmp001226	445.21	445.213	-1.45998	252.1	444.205	spectrum	C27H28N2O4	[M+H]+	Patriscabratine	turquoise	Alkaloids	Alkaloids	912353-09-4	1	24061	8884.3	9	9	9	9	9	9	9	9	9	9	32359	24219	318470	174500	183170	209910	1328.7	2147.2	9	43720	40119	44763	--	--
MWS20186	445.21	445.212	0.0363871	224.12	444.205	standard	C27H28O4N2	[M+H]+	Aurantiamide acetate	turquoise	Alkaloids	Alkaloids	56121-42-7	2	439560	108430	32866	6875.1	5206.5	6424.8	8270.1	6898.4	10554	5431.8	3268	3132.3	444280	436210	4592300	2309900	2728400	3255000	32420	34188	30702	609730	631060	634660	--	--
pme1014	445.3	445.31	-22.6808	341.3	444.303	standard	C31H40O2	[M+H]+	Menatetrenone (Vitamin K2)	grey	Others	Vitamin	11032-49-8	3	525000	558340	513220	461930	504280	486040	480630	508310	652370	475760	510080	464790	385910	384560	397290	402460	481860	426380	532370	575330	453780	584740	520870	551440	--	--
MWSHY0031	447.09	447.092	-4.2224	271.06	446.085	standard	C21H18O11	[M+H]+	Apigenin-7-O-glucuronide	grey	Flavonoids	Flavones	29741-09-1	1	41360	35288	519310	9	9	9	9	9	9	744780	1568000	268140	432400	31872	26699	790750	1367000	3102600	820360	143780	1414700	398520	476740	473940	--	--
pmb1283	448.1	448.222	-273.079	163.5	447.215	spectrum	C18H33N5O6S	[M+H]+	L-Glutaminyl-L-valyl-L-valyl-L-cysteine	grey	Amino acids and derivatives	Amino acids and derivatives	-	3	111060	120570	146740	125060	125480	93174	98053	100330	114770	152450	122640	111360	81160	52824	102340	105120	111320	116180	55942	46948	59546	102270	94678	66760	--	--
Hmcp002316	449.11	449.107	-2.20437	317.06	448.1	spectrum	C21H20O11	[M+H]+	Isorhamnetin-3-O-arabinoside	yellow	Flavonoids	Flavonols	-	2	36006	6994.8	87994	1130600	807540	1690600	53141	25653	30468	205000	213640	258780	9	17158	6556.2	93634	98946	205230	13881	16505	19134	262210	304690	316450	--	--
pme2459	449.11	449.108	-1.42505	287.2	448.101	standard	C21H20O11	[M+H]+	Luteolin-7-O-glucoside (Cynaroside)	brown	Flavonoids	Flavones	5373-11-5	3	134660	36250	144520	359370	465400	878870	33993	37365	23327	570070	706490	264170	96107	67138	19354	178400	388020	566240	55606	32671	104240	209000	244400	267620	C03951	ko00944
mws2209	449.11	449.108	-0.0890655	287.06	448.101	standard	C21H20O11	[M+H]+	Kaempferol-3-O-glucoside (Astragalin)	brown	Flavonoids	Flavonols	480-10-4	3	38436	30756	88403	41718	53924	104070	29828	43604	17316	174640	145240	216170	22160	13799	9	32640	51630	71916	4816.8	9611.5	31131	51680	53930	61223	C12249	ko00944,ko01110
Xmyp005654	449.11	449.108	-4.98299	287.06	448.101	spectrum	C21H20O11	[M+H]+	Kaempferol-4'-O-glucoside	brown	Flavonoids	Flavonols	-	3	150400	38349	147980	359610	470160	939710	29934	34665	13457	618180	683180	262280	92528	55625	9925.5	187510	413220	678110	61661	44911	99589	192540	236470	274160	--	--
Hmpp003270	449.11	449.098	21.9333	287.05	448.101	spectrum	C21H20O11	[M+H]+	Luteolin-4'-O-glucoside	brown	Flavonoids	Flavones	6920-38-3	3	9	9	9895	29121	23709	65681	9	9	4691	73804	55098	22971	9	9	9	14163	15924	31381	4657.5	2346.2	4049.5	10930	15190	24149	--	--
mws1299	449.11	449.108	-1.42505	299.2	448.101	standard	C21H20O11	[M+H]+	Luteolin-8-C-glucoside (Orientin)	yellow	Flavonoids	Flavonoid carbonoside	28608-75-5	1	9	9	9	196150	134130	267060	17558	16412	24241	24380	194690	9	9	9	9	13584	196590	163240	21320	7300.5	23096	54893	62797	75581	C10114	--
mws1608	447.09	447.093	1.16307	357.1	448.101	standard	C21H20O11	[M-H]-	Luteolin-6-C-glucoside (Isoorientin)	yellow	Flavonoids	Flavonoid carbonoside	4261-42-1	1	9	9	9	201480	170430	353680	30878	20129	22967	20112	186850	9	9	9	9	19567	200460	132590	24763	8273.4	23672	43433	80470	62420	C01821	--
pmn001716	447.09	447.093	1.16307	285.04	448.101	spectrum	C21H20O11	[M-H]-	Carthamone	brown	Flavonoids	Chalcones	86579-00-2	1	73683	24477	83719	251270	273730	613490	10673	8390.2	8353	367230	477740	185970	59716	35097	9	139980	252030	366070	27789	20238	69734	125890	157100	120130	C08598	--
mws0913	447.09	447.093	1.16307	285	448.101	standard	C21H20O11	[M-H]-	Kaempferol-3-O-galactoside (Trifolin)	brown	Flavonoids	Flavonols	23627-87-4	3	90438	17602	84885	194200	242970	480820	12829	11184	11728	331280	354250	152540	45507	29010	6731.5	97644	201500	336200	31832	29568	55775	105080	137060	115630	C12626	ko00944
pmb0550	449.11	449.108	-0.0890655	287.06	449.108	standard	C21H21O11+	[M]+	Cyanidin-3-O-glucoside (Kuromanin)	yellow	Flavonoids	Anthocyanidins	47705-70-4	1	140900	83244	926480	13102000	5219700	35454000	496630	214990	337730	4755000	6040000	3735700	9	140910	9	890460	1607000	3450700	83290	146720	90288	3044800	3517100	3390700	C08604	ko00942
pmf0027	449.11	449.108	-0.0890655	287.06	449.108	standard	C21H21O11+	[M]+	Cyanidin-3-O-galactoside	yellow	Flavonoids	Anthocyanidins	142506-26-1	3	138190	99074	976970	15041000	6187200	37955000	564140	220060	401450	4852900	6904400	3887100	9	130490	9	947270	1652100	3713700	99173	179070	90357	2971000	3977600	3599000	C08647	--
Jmgn004021	449.11	449.109	1.03516	269.05	450.116	spectrum	C21H22O11	[M-H]-	6-C-Glucosyl-2-Hydroxynaringenin	red	Flavonoids	Flavanones	-	2	3509700	6052400	3472900	3000900	3245500	2660000	3665500	3205400	3846800	5508900	5220100	5225600	3506900	3395400	4076900	3656400	3649700	3903800	10115000	9543500	10294000	3522100	4060300	4124200	--	--
Lmtn002796	449.1	449.109	-19.8838	287.05	450.116	spectrum	C21H22O11	[M-H]-	Aromadendrin-7-O-glucoside	brown	Flavonoids	Flavanonols	28189-90-4	1	39346	43560	53124	42750	64163	48606	67527	55713	54266	102150	66522	83652	34985	42104	29863	41554	35532	28553	38768	37378	38300	40203	54746	65054	--	--
pmb3023	449.11	449.108	1.02425	287	450.116	spectrum	C21H22O11	[M-H]-	Eriodictyol-8-C-glucoside	brown	Flavonoids	Flavanones	1023271-51-3	3	24116	27270	43098	35290	20882	30289	32804	25660	32232	64952	47335	41184	26031	19230	14924	35111	20245	28610	26676	26356	30159	30642	33612	26012	--	--
Cmzn004594	449.11	449.109	-2.09303	287.06	450.116	spectrum	C21H22O11	[M-H]-	Dunalianoside C	grey	Phenolic acids	Phenolic acids	-	1	37403	30585	55665	46679	70596	57692	63259	69352	63791	111010	62042	56906	44884	33972	37348	38806	34129	42809	53292	52212	52150	44908	47616	38896	--	--
Lmhp009034	452.28	452.277	0.066331	311.26	451.27	spectrum	C21H42NO7P	[M+H]+	LysoPE 16:1	blue	Lipids	LPE	-	2	80120	75969	116190	120210	167130	110580	51610	58255	58628	43407	35421	42435	33506	28971	58448	34316	28256	36167	140740	111690	126180	66771	68860	70534	--	--
Lmhp008763	452.28	452.277	0.066331	311.26	451.27	spectrum	C21H42NO7P	[M+H]+	LysoPE 16:1(2n isomer)	blue	Lipids	LPE	-	2	75673	104680	135740	119540	166230	115890	48954	47317	51243	44656	32682	48718	30716	29472	69567	36696	33786	30252	150940	154410	111570	81283	76032	63008	--	--
HJN093	451.09	451.088	1.77415	313.05	452.095	spectrum	C20H20O12	[M-H]-	2-O-Salicyl-6-O-Galloyl-D-Glucose	yellow	Phenolic acids	Phenolic acids	-	2	137220	180720	127610	441240	256880	488860	78770	88087	66385	205010	132590	175200	49520	89468	53541	155900	148860	182270	81708	77836	66958	87800	142290	133050	--	--
pmd0160	454.29	452.278	0.840191	313.27	453.286	standard	C21H44NO7P	[M+H]+	LysoPE 16:0(2n isomer)	blue	Lipids	LPE	-	3	3302500	2959600	4148600	4196400	6144200	4089900	1874400	2036600	2272000	1187500	1229700	1315900	1345500	1241300	1190600	1628700	1527200	1449200	4192300	3629200	3283100	2254200	2447700	2503700	--	--
pmb0876	454.29	454.294	-1.65091	313.27	453.286	standard	C21H44NO7P	[M+H]+	LysoPE 16:0	blue	Lipids	LPE	53862-35-4	1	11465000	12023000	14640000	14403000	20076000	14330000	6920500	7311900	8343800	4226100	4305400	4796200	5075800	4834300	5292800	6478000	6214100	6156100	14583000	12506000	11993000	8896300	9257200	9773900	--	--
MWS5083	455.1	455.097	-0.0845973	96.97	456.105	standard	C17H21N4O9P	[M-H]-	Flavin Single Nucleotide(FMN)	grey	Nucleotides and derivatives	Nucleotides and derivatives	6184-17-4	1	12964	13482	9	15080	36682	29694	12521	18352	14951	7281.5	6784.5	18702	23427	22867	26222	14046	14347	17718	11986	21733	25988	22128	19000	24415	C00061	ko00190,ko00740,ko01100,ko01110
Lmmn009170	455.35	455.353	0	455.35	456.36	spectrum	C30H48O3	[M-H]-	Mangiferolic acid	turquoise	Terpenoids	Triterpene	4184-34-3	3	23479	28713	29625	26275	35123	22899	15238	13240	14297	21754	13912	13358	26825	27568	49710	37822	40628	36770	28862	27286	26971	28268	30549	42199	--	--
pmn001700	455.35	455.353	0.790596	455.35	456.36	spectrum	C30H48O3	[M-H]-	24,30-Dihydroxy-12(13)-enolupinol	turquoise	Terpenoids	Triterpene	-	3	93420	92534	87408	126000	133070	128390	31963	23955	38071	84227	84714	65174	159060	171420	146130	232030	174570	230600	96248	88157	87910	96524	127660	124470	--	--
HJN110	455.36	455.353	12.1466	455.36	456.36	spectrum	C30H48O3	[M-H]-	Betulinic acid	turquoise	Terpenoids	Triterpene	472-15-1	3	20318	30731	29566	32220	36173	27743	19209	12227	17493	22903	21047	16224	33951	28498	52371	39591	44126	43934	25004	30588	28835	28148	32765	37468	C08619	--
MWSmce052	455.36	455.353	16.978	455.36	456.36	standard	C30H48O3	[M-H]-	3-Epiursolic acid	turquoise	Terpenoids	Triterpene	989-30-0	3	3157.2	10851	10071	9	9	9	9	9	9	9	9	9	10079	8282.2	34449	30284	35950	36642	9	9	9	6870.6	4679	7980.8	--	--
pmb0464	458.1	458.15	-22.7	116.3	457.143	spectrum	C16H27NO14	[M+H]+	L-Aspartic acid-O-diglucoside	yellow	Amino acids and derivatives	Amino acids and derivatives	-	3	1094900	1021700	1144100	2031800	2786700	2566000	1643500	1405700	1785300	1016000	996070	996280	928320	1146400	640100	1216400	1018300	1175800	1117000	1076900	906820	1107900	1118700	998200	--	--
MWSHY0060	459.09	459.092	0.0265742	139.04	458.085	standard	C22H18O11	[M+H]+	Epigallocatechin-3-gallate	grey	Flavonoids	Flavanols	989-51-5	1	7793.6	38899	25005	5433.5	7051.8	5959.8	11910	39642	15769	9	4321.8	4332.8	71412	34146	4848.5	9	10061	35138	19544	4361.7	32534	24551	29223	34625	C09731	--
Zmhp002868	461.11	461.108	2.0865	285.31	460.101	spectrum	C22H20O11	[M+H]+	Oroxylin A-7-O-glucuronide	grey	Flavonoids	Flavones	36948-76-2	3	45939	26901	704180	9	9	9	9	9	9	484830	187260	231780	41494	31644	36114	602590	2751700	3867300	143570	96442	223720	327690	396780	367490	--	--
Hmhp004295	461.1	461.1	0.0876166	285.08	460.101	spectrum	C22H20O11	[M+H]+	Wogonin-7-O-Glucuronide (Wogonoside)	grey	Flavonoids	Flavones	51059-44-0	3	45491	31945	873690	9	9	9	9	9	9	579250	226830	258420	47447	39450	50250	722450	3229300	5002600	172680	120770	269830	419100	490560	469460	--	--
pmb2654	460.1	460.146	-99.9683	117.9	461.153	spectrum	C19H27NO12	[M-H]-	Anthranilate-1-O-Sophoroside	brown	Phenolic acids	Phenolic acids	-	3	371030	434650	588120	889970	736760	934080	965110	785510	788610	1611600	1769400	1878200	230900	255690	216540	206630	209210	164270	859230	874780	1054100	599200	651090	590100	--	--
pmn001702	461.07	461.072	1.23625	285.05	462.08	spectrum	C21H18O12	[M-H]-	Tetahydroxyflavone-7-O-glucuronide	grey	Flavonoids	Flavones	-	3	123510	94817	805840	13029	9	9	6000	9	4467.3	1171400	2849600	488400	994830	70571	16980	1548800	3203900	11611000	2817500	328990	4537400	1208200	1262400	1201700	--	--
MWSslk053	463.09	463.087	5.82525	287.07	462.08	standard	C21H18O12	[M+H]+	Scutellarein-7-O-glucuronide (Scutellarin)	grey	Flavonoids	Flavones	27740-01-8	3	150550	107690	950290	9	9	9	9	11862	9	1314600	3488100	636830	1336800	83354	33634	2296100	4223800	12765000	3531200	410980	5055100	1545200	1497900	1595700	--	--
mws4167	463.09	463.088	-1.27406	287.06	462.08	standard	C21H18O12	[M+H]+	Luteolin-7-O-glucuronide	grey	Flavonoids	Flavones	29741-10-4	1	135140	136160	1040600	11189	6860	3107.8	4374.2	6915.5	9972.2	1314100	3009200	626190	1334600	96462	31147	2261000	4525700	13337000	3496100	359780	5243000	1374600	1577500	1881100	C03515	ko00944
pmp000579	463.12	463.124	-1.29555	301.07	462.116	spectrum	C22H22O11	[M+H]+	Diosmetin-7-O-galactoside	brown	Flavonoids	Flavanones	-	1	833960	247870	729170	3170700	1645200	1832500	449660	249380	229730	11954000	9163500	2095300	389290	354000	125840	1403100	1969400	1507800	57256	43777	73276	1677100	1661200	1645900	--	--
pmp000120	463.12	463.124	-1.29555	427.1	462.116	spectrum	C22H22O11	[M+H]+	Diosmetin-6-C-glucoside	yellow	Flavonoids	Flavanones	-	1	9	14458	9	1260000	965930	688420	385060	257950	297020	154800	724770	5643.8	14501	60124	10121	158260	172520	104290	5645.2	11144	25271	265850	282930	283640	--	--
HJAP011	463.11	463.123	-29.1238	343.08	462.116	spectrum	C22H22O11	[M+H]+	Chrysoeriol-8-C-glucoside (Scoparin)	yellow	Flavonoids	Flavonoid carbonoside	301-16-6	1	9	15008	9	935720	760270	506260	250630	192130	204410	118900	527300	9	6883	30059	14572	89508	112590	94461	15156	18299	8170.8	153420	224350	208710	--	--
Hmmp004965	463.12	463.123	1.75353	301.07	462.116	spectrum	C22H22O11	[M+H]+	Diosmetin-7-O-glucoside	brown	Flavonoids	Flavanones	20126-59-4	1	786390	274660	892440	3192500	1749100	1861500	360690	283780	246740	12155000	9667600	2241100	397540	284670	122170	1330300	2109100	1669200	47947	37179	89788	1649400	1691800	1741900	--	--
Lmnp002845	463.13	463.123	14.0567	343.09	462.116	spectrum	C22H22O11	[M+H]+	Hispidulin-8-C-glucoside	yellow	Flavonoids	Flavonoid carbonoside	-	1	9	14554	9	1037100	776130	511890	247430	216410	203880	120240	494000	8159.5	10061	34982	6312	89771	131310	104400	12065	11000	9791	192470	186800	186720	--	--
pmb3012	461.11	461.108	0.997596	299.2	462.116	spectrum	C22H22O11	[M-H]-	Chrysoeriol-7-O-glucoside	brown	Flavonoids	Flavones	19993-32-9	3	66566	24263	81842	206830	107150	103140	58048	37182	41573	739030	567930	147220	27908	30313	19574	95517	237790	127110	9	9	9	120450	124080	116280	--	--
Lmjp003655	463.12	463.123	0.0215925	301.08	462.116	spectrum	C22H22O11	[M+H]+	6-C-MethylKaempferol-3-glucoside	brown	Flavonoids	Flavones	-	1	801770	231270	889340	2996700	1781700	1781300	450640	287820	272160	12637000	9318100	2283300	450940	296920	104710	1275000	2078700	1793100	63142	45213	100680	1651300	1762400	1780300	--	--
Zmhn002750	461.11	461.109	2.74317	323.08	462.117	spectrum	C22H22O11	[M-H]-	4-O-(6'-O-Glucosylcaffeoyl)-4-hydroxybenzoic acid	yellow	Phenolic acids	Phenolic acids	-	3	25094	32807	21088	64726	53640	51908	20741	22923	15435	13908	23024	15404	51768	43760	21170	19770	22958	23114	29008	47191	31177	25694	29126	30640	--	--
Hmgp002189	463.13	463.126	-0.0421052	301.07	462.118	spectrum	C22H22O11	[M+H]+	Hispidulin-7-O-Glucoside	brown	Flavonoids	Flavones	17680-84-1	1	755320	288550	845950	2886600	1607900	1850300	390500	264650	249560	12403000	9385200	2063100	376620	295300	117790	1382900	2120000	1467500	46092	37440	88010	1659200	1789800	1650100	C17762	--
Hmcn001884	463.09	463.089	0.323912	301.03	464.095	spectrum	C21H20O12	[M-H]-	6-Hydroxyluteolin 5-glucoside	yellow	Flavonoids	Flavones	-	2	153710	183410	554680	4259200	2069100	8824500	182970	165800	160360	1499200	2049000	1259900	52578	49197	21340	330650	874470	1314600	94446	175050	165990	957230	1158300	1133600	--	--
Lmdp003286	465.1	465.102	0	303.06	464.095	spectrum	C21H20O12	[M+H]+	Isohyperoside	yellow	Flavonoids	Flavonols	35589-21-0	1	413860	373550	1655900	11372000	5620900	23670000	509620	458160	422800	4141400	5230700	3396900	152160	159570	66422	941990	1778300	3566500	308690	385900	423030	2694400	3039000	3203000	--	--
pmp001309	465.1	465.103	-1.18253	303.1	464.095	spectrum	C21H20O12	[M+H]+	6-Hydroxykaempferol-7-O-glucoside	yellow	Flavonoids	Flavonols	-	1	442480	374350	1832500	12557000	6171400	25045000	580150	454330	438590	4422600	5914300	3863800	172480	168320	81731	1062600	1867300	4135600	332910	371280	476340	3091800	3520100	3593400	--	--
mws1329	463.09	463.088	1.1013	300.7	464.095	standard	C21H20O12	[M-H]-	Quercetin-7-O-glucoside	yellow	Flavonoids	Flavonols	491-50-9	1	98435	85465	424220	3352800	1527600	7710000	134910	113840	86224	1155300	1423600	974040	37385	39748	25847	216950	487820	910190	91047	87233	102180	727560	833490	840680	C12639	--
mws0061	463.09	463.088	1.1013	300	464.095	standard	C21H20O12	[M-H]-	Quercetin-3-O-galactoside (Hyperin)	yellow	Flavonoids	Flavonols	482-36-0	1	241580	217800	864510	7254300	3270200	16305000	307800	257280	237690	2190900	3332500	2024800	70444	78972	33030	514640	1016600	1875500	187420	195760	232750	1467100	1613700	1647400	C10073	--
Smgp004575	465.1	465.103	-5.91805	303.05	464.095	spectrum	C21H20O12	[M+H]+	Quercetin-5-O-β-D-glucoside	yellow	Flavonoids	Flavonols	-	1	385020	375670	1524800	11202000	5875600	22823000	515000	410380	425150	3763600	5432300	3257700	149380	147830	58465	928570	1764000	3491600	284870	351340	455760	2816000	2907500	2991400	--	--
MWSHY0046	465.1	465.103	0.102128	303.05	464.095	standard	C21H20O12	[M+H]+	Quercetin-3-O-glucoside (Isoquercitrin)	yellow	Flavonoids	Flavonols	482-35-9	1	406830	351200	1500900	11404000	5703700	21918000	544770	458940	410130	3649500	5214500	3447800	150570	156820	74451	1018600	1660200	3572800	283330	382450	407840	2727800	3038500	3372300	C05623	ko00944,ko01100,ko01110
mws0856	463.09	463.088	1.1013	301	464.095	standard	C21H20O12	[M-H]-	Quercetin-4'-O-glucoside (Spiraeoside)	yellow	Flavonoids	Flavonols	20229-56-5	3	134160	156840	615300	4873700	2198800	9301800	186480	118940	165390	1660800	2174600	1213100	59587	57098	36430	341720	670910	1107400	130190	147190	182280	1090200	1112500	1121800	--	--
Lmzp002365	465.14	465.139	-0.081696	303.09	464.131	spectrum	C22H24O11	[M+H]+	Hesperetin-7-O-glucoside	brown	Flavonoids	Flavanones	31712-49-9	3	29217	9	34310	93553	73440	77219	11250	9	9	372080	232790	70030	13593	9	9	38524	67009	45245	9	9	9	45067	55861	64810	C16422	ko00941
pme1598	463.12	463.124	1.07962	301	464.132	standard	C22H24O11	[M-H]-	Hesperetin-5-O-glucoside	yellow	Flavonoids	Flavanonols	69651-80-5	3	173180	139330	585770	4168900	2206300	9181000	213880	139930	166250	1657000	1769500	1208000	57143	64474	37047	353140	649090	1334500	111110	125780	150760	931850	1057800	1076500	--	--
Lmhp009464	466.29	466.293	-0.0428915	325.27	465.286	spectrum	C22H44NO7P	[M+H]+	LysoPE 17:1(2n isomer)	turquoise	Lipids	LPE	-	3	17177	25862	19498	22567	26157	17690	9565.3	9310.9	11267	12679	7117.5	10137	56576	33755	103160	18115	12254	13677	27304	24719	22894	21013	26414	20276	--	--
Lmhp009769	466.29	466.293	-0.0428915	325.27	465.286	spectrum	C22H44NO7P	[M+H]+	LysoPE 17:1	turquoise	Lipids	LPE	-	3	17936	26871	18740	23907	25263	21336	8285.7	10509	11119	7743.3	8831.3	5645.7	45774	28161	87207	14204	10545	12096	26860	29295	16107	26648	27277	25060	--	--
Xmsn002700	465.13	465.104	45.9044	303.06	466.111	spectrum	C21H22O12	[M-H]-	Taxifolin-3'-O-glucoside	yellow	Flavonoids	Flavanonols	31106-05-5	3	29307	9	23380	108910	49216	245730	9	9	9	35494	37104	33076	9	9	9	8785.6	13423	37534	9	9	9	27994	23518	34094	--	--
Lmhp010162	468.31	468.308	0.0640603	327.29	467.301	spectrum	C22H46NO7P	[M+H]+	LysoPE 17:0	blue	Lipids	LPE	-	2	45486	39096	54021	61998	81052	51668	19505	25953	20562	17792	18797	20304	18279	17874	15222	18786	23165	22279	46792	36911	41827	34540	29165	34126	--	--
pmd0130	468.31	468.309	-1.51609	184.07	467.301	standard	C22H46NO7P	[M+H]+	LysoPC 14:0	blue	Lipids	LPC	20559-16-4	1	423980	484070	583170	614230	911820	565740	254270	266910	338410	160460	160020	188470	193870	208360	205840	184310	206490	200390	719360	615070	768700	337840	382210	365020	--	--
Lmmn009932	469.37	469.369	0	469.37	470.376	spectrum	C31H50O3	[M-H]-	Ambolic acid	blue	Terpenoids	Triterpene	13878-93-8	3	15990	18343	18388	25799	25796	27873	27371	21340	20924	17082	15621	11366	16901	20579	20968	21742	18899	21318	35953	46762	38851	14300	16916	17086	--	--
pmn001705	471.35	471.348	0.742552	471.35	472.355	spectrum	C30H48O4	[M-H]-	3,24-Dihydroxy-17,21-semiacetal-12(13)oleanolic fruit	blue	Terpenoids	Triterpene	-	3	9	71209	9	238280	231060	162520	245830	249770	236410	645480	262630	211170	32616	88737	9	88356	121430	157730	1077300	1065400	908210	178110	173090	166290	--	--
pmn001706	471.35	471.348	0.742552	471.35	472.355	spectrum	C30H48O4	[M-H]-	2-Hydroxyoleanolic acid	blue	Terpenoids	Triterpene	26707-60-8	3	9	9	9	247690	251350	173020	273590	233630	222130	671970	234250	193410	48337	73571	9	93230	166200	177480	1098100	1051000	926970	148540	193520	207960	--	--
mws1610	471.35	471.348	0.742552	471.35	472.355	standard	C30H48O4	[M-H]-	Maslinic acid	grey	Terpenoids	Triterpene	4373-41-5	3	86994	85070	96351	158000	130660	110150	175510	127950	129710	647780	108050	165600	46525	102530	130700	58199	114680	185310	599630	585200	437470	157820	164070	173990	C16939	--
Lmzn206284	471.35	471.348	4.49774	471.35	472.355	spectrum	C30H48O4	[M-H]-	Terminic acid	blue	Terpenoids	Triterpene	-	3	33175	71623	9	237120	252120	171430	261670	220920	253640	637960	286450	218730	9	87919	9	92406	107120	177060	968030	1085200	937870	205630	246690	190210	--	--
Smpn011792	471.34	471.348	-16.9378	471.34	472.355	spectrum	C30H48O4	[M-H]-	2,3-dihydroxy-12-ursen-28-oic acid	grey	Terpenoids	Triterpene	-	3	77781	66114	52637	100420	91048	97639	107800	83895	65604	545090	138260	145300	53260	77054	125190	74428	113830	218840	392880	594280	407890	143950	137390	148500	--	--
Zmjn012003	471.34	471.348	-7.81503	471.34	472.355	spectrum	C30H48O4	[M-H]-	Gypensapogenin F	grey	Terpenoids	Triterpene	-	3	73227	116460	110950	132860	108730	147220	124510	122120	71048	637400	160460	187660	92988	115380	115020	96621	151370	265240	648930	728120	597580	201290	202700	222080	--	--
Zmpn008194	471.35	471.348	0.459109	471.35	472.355	spectrum	C30H48O4	[M-H]-	Corosolic acid	grey	Terpenoids	Triterpene	4547-24-4	3	68396	109540	99000	113060	114390	132130	124980	126990	78786	683470	167730	180530	81537	128090	131740	91948	167120	260200	654060	748520	588240	199480	198170	191680	--	--
Lmzn006284	471.35	471.348	4.49774	471.35	472.355	spectrum	C30H48O4	[M-H]-	2α-Hydroxyursolic acid	blue	Terpenoids	Triterpene	-	3	37820	80790	106340	246920	254440	198370	292200	253990	262330	624260	263930	227390	9	84469	9	70609	111290	190910	1090200	1149400	991720	187220	213440	183440	--	--
pmb1912	474.17	474.174	-1.22318	327	473.166	spectrum	C20H23N7O7	[M+H]+	10-Formyltetrahydrofolic Acid	blue	Alkaloids	Alkaloids	2800-34-2	1	6061500	9810700	7988000	6442100	6307700	5120100	4539900	4695800	5866000	4982200	4756600	6489000	5549600	4228000	5755600	5221200	4715900	4692000	8921000	10022000	8259300	4767300	5524400	5197200	C00234	ko00670,ko00970,ko01100,ko01200
Lmhp008233	474.26	474.262	-0.0421708	333.24	473.254	spectrum	C23H40NO7P	[M+H]+	LysoPE 18:4	blue	Lipids	LPE	-	1	7721.3	9193.2	15540	30190	49778	23756	39282	24891	30701	5817.2	6058.1	7596.8	7452.4	5470.6	5258.3	9187.5	7725.3	8329.9	119510	122280	85886	23938	25125	22296	--	--
MWSmce621	473.07	473.073	-0.316231	149.01	474.08	standard	C22H18O12	[M-H]-	Cichoric Acid	brown	Phenolic acids	Phenolic acids	6537-80-0	3	16126	59420	34455	56506	36466	18480	84534	102980	81856	174990	71476	142420	23493	12519	20812	30156	17686	16389	128760	131170	119900	42778	63014	43241	C10437	--
pmn001727	474.18	474.176	1.05446	312.12	475.184	spectrum	C24H29NO9	[M-H]-	N-(4-O-(Glucosyl)-E-feruloyl)-tyramine	grey	Alkaloids	Phenolamine	-	1	4869300	3147500	2465400	2472900	1458100	1804800	1785200	1682500	2572800	1754900	1624300	1483900	1502700	1672600	2708700	2613000	2059600	3525900	4131700	2680700	4015500	2003700	2199100	2468500	--	--
Lmhp008801	476.28	476.277	0.0629885	335.26	475.27	spectrum	C23H42NO7P	[M+H]+	LysoPE 18:3	blue	Lipids	LPE	-	1	2520400	2141400	3955100	2996900	4047700	3201000	2407400	1964800	2542300	1326000	1141600	1263700	943980	864880	818510	1461800	1310000	1273400	2603700	2092600	2228900	1835600	2136100	2233600	--	--
Lmhp008589	476.28	476.277	0.0629885	335.26	475.27	spectrum	C23H42NO7P	[M+H]+	LysoPE 18:3(2n isomer)	blue	Lipids	LPE	-	1	2705600	2342200	4303200	2863000	3851800	3134400	2385800	1914500	2518100	1390100	1142400	1247400	991230	903210	870880	1459200	1265200	1109800	2461600	2170000	2564600	1878100	1837600	1756800	--	--
pmp000583	477.1	477.103	-1.15279	301.07	476.095	spectrum	C22H20O12	[M+H]+	Diosmetin-7-O-glucuronide	grey	Flavonoids	Flavanones	35110-20-4	1	565320	137470	1187700	9	9	9	14164	6138.5	9	5865600	5488900	1804600	2457600	61728	26456	3900800	3437200	7046900	653120	160990	884350	1193100	1290400	1417400	--	--
Hmgp001902	477.14	477.139	-0.0362577	315.09	476.132	spectrum	C23H24O11	[M+H]+	Pectolinarigenin-7-O-glucoside	grey	Flavonoids	Flavones	-	3	1280800	779730	602730	635480	437820	474700	618470	496040	844810	445480	481570	460120	375320	562670	840140	759110	576200	1115600	1063700	714630	1129600	542480	694550	631890	--	--
pmp001181	478.19	478.187	-1.42204	162.1	477.179	spectrum	C27H27NO7	[M+H]+	3-{(2,3-Trans)-2-(4-hydroxy-3-methoxyphenyl)-3-hydroxymethyl-2,3-dihydrobenzo[b][1,4]dioxin-6-yl}-N-(4-hydroxyphenethyl)acrylamide	green	Alkaloids	Alkaloids	-	1	94537	122680	175910	74179	71237	76176	125660	139970	147980	167310	133020	112780	62203	89363	51541	128440	178390	152380	148580	206540	192280	103130	109760	114990	--	--
pmb0881	478.29	478.294	-1.56807	337.27	477.286	spectrum	C23H44NO7P	[M+H]+	LysoPE 18:2	blue	Lipids	LPE	-	3	10746000	10386000	14356000	14940000	17681000	13660000	8193200	8107800	9258500	5671300	4929000	5704200	5309000	5031900	5020600	7232600	6264800	6532300	14830000	14243000	11738000	8702900	9137600	9218200	--	--
pmb0874	478.29	478.294	-1.56807	337.27	477.286	spectrum	C23H44NO7P	[M+H]+	LysoPE 18:2(2n isomer)	blue	Lipids	LPE	-	3	10911000	11431000	14118000	14458000	17741000	14083000	8194300	8245800	9165200	5826100	4887400	5541900	4993500	4866700	5065500	6753100	5686700	6477500	14951000	14409000	11434000	8422500	9236100	9009200	--	--
Lmyp004444	479.12	479.118	-0.0001243	317.06	478.111	spectrum	C22H22O12	[M+H]+	Tricin-4'-methylether-3'-O-glucoside	yellow	Flavonoids	Flavonols	-	3	238860	93756	882420	5053000	3710600	8573900	238270	122150	145420	1993900	1908600	1747900	63710	156980	34936	507230	440420	970160	68658	60191	103490	1230600	1409300	1441800	--	--
Lmjp003295	479.12	479.118	0	317.07	478.111	spectrum	C22H22O12	[M+H]+	6-Methoxykaempferol-3-O-glucoside	brown	Flavonoids	Flavonols	63422-27-5	1	91978	24492	48296	125410	124530	276080	34668	9	12934	220670	355180	233060	38478	30155	9	63902	256780	287350	18798	21782	18809	84765	114620	99475	--	--
Lmjp003044	479.12	479.118	0	317.06	478.111	spectrum	C22H22O12	[M+H]+	Isorhamnetin-3-O-Glucoside	yellow	Flavonoids	Flavonols	5041-82-7	1	301990	101630	1078800	6613900	4343600	10085000	371580	119540	188480	2420200	2552500	2242100	91070	196240	58640	571920	654580	1366700	114350	97746	138300	1622800	1758700	1856900	--	--
Hmcp002207	479.12	479.118	1.12707	317.06	478.111	spectrum	C22H22O12	[M+H]+	Isorhamnetin-7-O-glucoside (Brassicin)	yellow	Flavonoids	Flavonols	6743-96-0	1	336080	128940	1165700	6524000	4671200	10392000	278340	140500	202160	2431900	2462500	2297700	77975	220190	54214	540300	596650	1304500	116640	105080	131810	1443200	1828200	1851500	--	--
Lmjp002906	479.12	479.118	0	317.07	478.111	spectrum	C22H22O12	[M+H]+	Rhamnetin-3-O-Glucoside	yellow	Flavonoids	Flavonols	27875-34-9	1	308680	82243	1177700	6441700	4664400	10068000	269000	137460	191570	2414700	2613000	2184300	74199	167440	43138	537580	649040	1340700	133190	82199	141310	1625900	1819600	1777200	--	--
Hmgp002036	479.12	479.12	0.0503006	317.06	478.112	spectrum	C22H22O12	[M+H]+	Nepetin-7-O-glucoside	yellow	Flavonoids	Flavones	569-90-4	1	326120	98420	1119200	6676600	4820500	10002000	234850	147880	175000	2494900	2622200	2289000	78428	201520	52015	556240	679590	1266800	103800	88840	114490	1666900	1683800	1869700	--	--
Hmqn004129	477.24	477.244	0.0337354	335.22	478.256	spectrum	C26H38O8	[M-H]-	Pharboside G	green	Terpenoids	Ditepenoids	-	1	5145.4	6803.6	4418.1	4945	5276.4	7250.1	3199.1	3737.1	4167.2	4092.6	4335.7	4430.3	8639.9	12244	14636	6087.9	4882.2	6671.7	2563.7	2481	2108.3	6877	6983.4	6364.4	--	--
pmb2260	480.31	480.309	-1.47821	184.07	479.301	spectrum	C23H46NO7P	[M+H]+	LysoPC 15:1	blue	Lipids	LPC	-	3	27976	29887	35894	36681	46333	41441	20432	25123	21148	17331	11850	18854	15719	10039	9	9	9	9	75939	78587	95990	26626	22809	21872	--	--
mws0289	480.31	480.308	0.0624599	339.29	479.301	standard	C23H46NO7P	[M+H]+	LysoPE 18:1	blue	Lipids	LPE	89576-29-4	3	2244200	2799200	2631800	3956800	4550000	2844100	1272100	1511000	1603400	1043500	1030600	1115400	1058700	1123900	1284300	1130700	1007700	1016500	3348900	2943800	2450400	1689700	1762900	1929800	--	--
pmb0856	480.31	480.309	-1.47821	339.29	479.301	spectrum	C23H46NO7P	[M+H]+	LysoPE 18:1(2n isomer)	blue	Lipids	LPE	-	3	1557400	2018300	1671000	2708600	3200700	2091500	886030	972740	1139400	704040	690010	743930	663550	767390	833030	746800	675570	761660	2040100	2025100	1632100	1176400	1269800	1302300	--	--
pmp001265	480.35	480.354	-1.56135	318.3	479.346	spectrum	C24H49NO8	[M+H]+	2-Amino-4-dihydroxy octadecyl galactoside	grey	Others	Others	-	3	3093	5156.1	4087.3	2954.8	2886.4	2955.9	4348.6	3130.7	4799.1	3962	3930.4	3600.5	4457.8	4066.9	3976.3	2347.4	3077.3	3032.5	5464.8	7472.6	5613.1	4476.6	5076.9	6274	--	--
Lmmp003271	481.1	481.098	4.84309	319.05	480.09	spectrum	C21H20O13	[M+H]+	Gossypetin-8-O-glucoside	yellow	Flavonoids	Flavonols	652-78-8	2	9353.6	9	37099	181490	129720	291820	9	9	9	51945	67939	47960	9	9	9	15897	23692	24695	9	7520.2	9	54893	52458	40393	C10051	--
pmb2319	482.32	482.325	-1.59643	184.07	481.317	spectrum	C23H48NO7P	[M+H]+	LysoPC 15:0	blue	Lipids	LPC	108273-89-8	2	299480	317790	402390	472890	544490	496260	207180	276940	248010	272990	226460	245100	205400	206480	175070	215760	214810	209420	404950	349300	444250	259890	267550	268800	--	--
pmb0883	482.32	482.324	0	341.31	481.317	spectrum	C23H48NO7P	[M+H]+	LysoPE 18:0	blue	Lipids	LPE	69747-55-3	3	878790	640030	930640	1022900	1073000	947960	303420	343390	335890	244860	214430	264490	413860	335750	345380	327700	380980	349370	619960	600860	547560	580450	657900	589430	--	--
Lmhp009129	482.32	482.324	-0.0414659	184.07	481.317	spectrum	C23H48NO7P	[M+H]+	LysoPC 15:0(2n isomer)	blue	Lipids	LPC	-	1	94225	102660	118260	117080	171120	148100	88588	74237	82874	79038	53721	73194	64599	69743	60073	64419	58317	65038	242670	295850	298430	94991	99685	80336	--	--
pmb0880	482.32	482.325	-1.59643	341.31	481.317	spectrum	C23H48NO7P	[M+H]+	LysoPE 18:0(2n isomer)	blue	Lipids	LPE	-	3	26418	37227	31518	46900	51962	32667	13481	19991	16003	13403	14128	12039	10777	11818	14745	14043	9073.1	12854	33764	27486	28436	25000	19249	22014	--	--
Hmyn007168	483.27	483.271	2.52447	255.23	484.278	spectrum	C22H45O9P	[M-H]-	LysoPG 16:0	grey	Lipids	Glycerol ester	-	1	29123	38033	33864	45366	35478	46350	41221	27208	20728	30083	21538	16372	20025	23468	19512	23962	19604	20173	23812	58416	49360	4955.2	6365.7	6861.9	--	--
Lmmn000214	487.17	487.167	-0.0901129	341.11	488.174	spectrum	C18H32O15	[M-H]-	Solatriose	brown	Others	Saccharides and Alcohols	528-40-5	3	15182	42394	50207	94816	84919	45290	555090	477380	505300	1489500	1310200	1498700	6533.8	3203.2	8323.5	18132	11699	10780	654450	673050	501810	193270	164360	164380	--	--
Smpn009230	487.34	487.343	-5.94694	487.34	488.35	spectrum	C30H48O5	[M-H]-	2α,3α,23-trihydroxyolean-12-en-28-oic acid	red	Terpenoids	Triterpene	-	3	12440	46829	26630	9	14787	9	20068	41625	13940	115580	35079	33564	16166	32563	68017	22765	25963	37126	269490	142550	238940	41872	43118	47829	--	--
Hmjn003948	487.35	487.342	23.9052	487.35	488.35	spectrum	C30H48O5	[M-H]-	Madasiatic acid	red	Terpenoids	Triterpene	26532-66-1	3	13043	57553	31256	6967.8	17697	10072	20975	39611	9932.8	117820	41286	37891	13169	32606	82149	26091	30898	37514	264120	137280	233620	42786	50688	45293	--	--
pmp001142	492.19	492.187	-1.36127	145	491.179	spectrum	C24H29NO10	[M+H]+	Cimicifugamide A	grey	Alkaloids	Phenolamine	-	2	83010	133410	78909	165780	150150	104640	361650	102390	145110	110030	94674	101990	80262	69059	88687	185970	44923	74589	152210	143110	140480	67096	99308	98788	--	--
pmb0863	492.31	492.309	-1.44218	184.07	491.301	spectrum	C24H46NO7P	[M+H]+	LysoPC 16:2(2n isomer)	blue	Lipids	LPC	-	1	196260	237250	275000	289360	503370	274970	171680	174390	195890	75137	72264	94108	99322	89694	123410	100880	63447	93612	529570	443220	458530	180480	187130	168410	--	--
Lmgp003546	493.13	493.134	0.0961199	331.08	492.127	spectrum	C23H24O12	[M+H]+	4',5'-Dihydroxy-6,8-dimethoxyisoflavone-7-O-galactoside	brown	Flavonoids	Isoflavones	-	1	119140	9	42517	35465	38843	101030	19598	13825	12263	212900	341280	196570	11733	25948	10879	47158	125260	102210	1499.8	4114	5074.1	78340	61063	77940	--	--
Cmyp005222	493.13	493.134	-2.94565	331.08	492.127	spectrum	C23H24O12	[M+H]+	Iristectorin A	brown	Flavonoids	Isoflavones	37744-61-9	2	137550	7104.2	42068	40169	44961	94003	23408	16947	13411	168330	369540	218700	9016.4	42879	12323	39870	139020	147290	9	9	5282.3	72016	80848	73817	--	--
pmb0736	493.13	493.135	-1.15587	331.08	492.127	spectrum	C23H24O12	[M+H]+	Tricin-7-O-Glucoside	brown	Flavonoids	Flavones	32769-01-0	1	133160	6525	36290	49623	38105	100020	21084	18122	19679	172430	361300	226370	7799.2	40898	9094.2	51086	147180	98181	9	9	6511.5	64254	86695	82507	--	--
Lmgp004829	493.13	493.134	0.892252	331.08	492.127	spectrum	C23H24O12	[M+H]+	5,7,4'-Trihydroxy-6,8-dimethoxyisoflavone-7-O-galactoside	brown	Flavonoids	Isoflavones	-	1	128570	8113.5	26020	40592	41557	83060	24293	16482	16590	159600	338780	194950	14286	39667	11618	35200	135570	80860	9	9	9	67523	76623	67640	--	--
Hmgp002238	493.14	493.135	-0.0184533	331.08	492.128	spectrum	C23H24O12	[M+H]+	Jaceosidin-7-O-Glucoside	brown	Flavonoids	Flavones	25474-11-7	1	122610	14710	32764	30367	41797	127310	24088	17331	23768	179090	387650	218270	21812	31147	9698.2	46218	139170	113010	9	9	9	64512	60906	48766	--	--
pmp001270	494.32	494.325	-1.55768	184.07	493.317	spectrum	C24H48NO7P	[M+H]+	LysoPC 16:1	blue	Lipids	LPC	76790-27-7	2	1020100	889060	1286500	1247200	1752100	1250800	594470	528510	633620	474690	434190	474100	419620	495030	495800	500680	410470	461080	1780100	1718400	1615800	684240	725630	683280	--	--
Lmhp008833	494.32	494.324	-0.0404593	184.07	493.317	spectrum	C24H48NO7P	[M+H]+	LysoPC 16:1(2n isomer)	blue	Lipids	LPC	-	1	312380	622340	594000	306470	394660	272660	881160	343170	442640	230590	224220	225830	232210	212630	182090	185660	145140	168360	2568000	3912500	3146000	540870	555150	560780	--	--
HJAP005	495.11	495.113	0.369208	333.07	494.105	spectrum	C22H22O13	[M+H]+	Laricitrin-3-O-glucoside	brown	Flavonoids	Flavonols	39986-90-8	3	22934	4732.7	9	19252	17306	36193	2348.8	2377.5	3569	55426	77340	39968	5352	7148.5	5521.8	10221	22349	36959	9	9	9	19151	12164	19814	--	--
pmb0855	496.34	496.341	-1.47076	184.07	495.332	standard	C24H50NO7P	[M+H]+	LysoPC 16:0	blue	Lipids	LPC	17364-16-8	1	13548000	13437000	16734000	13808000	20646000	14941000	7202200	7000800	8254700	5235000	5437200	5645200	7149500	7314600	6349900	7894800	6892900	7347800	15727000	13534000	14895000	8630400	9389400	9654300	--	--
pmd0132	496.34	496.341	-1.47076	184.07	495.332	standard	C24H50NO7P	[M+H]+	LysoPC 16:0(2n isomer)	blue	Lipids	LPC	-	1	17406000	16574000	22889000	18423000	29497000	20038000	10658000	9612700	11389000	7178000	6914400	7430100	9787200	9670700	7792900	9579500	8705400	8544300	29400000	30782000	29607000	12407000	13566000	13842000	--	--
pma0170	498.26	498.26	0	177.05	497.253	spectrum	C27H35N3O6	[M+H]+	N',N''-Diferuloylspermidine	brown	Alkaloids	Phenolamine	-	3	46040	10122	96286	20293	30696	31640	24390	18613	16667	167240	190850	194000	17287	6756	7387.2	47946	45684	32175	27892	43810	9	55978	52174	58905	--	--
pmb3064	499.15	499.145	0.921575	163.2	500.153	spectrum	C22H28O13	[M-H]-	3-O-p-Coumaroylquinic acid-O-glucoside	grey	Phenolic acids	Phenolic acids	-	3	4938.3	6122.8	3998.9	10015	10334	5169.4	5648.4	4688.8	7535.5	5868	6989.8	10043	9415.1	3769	4230.1	3758.6	4714	5404.3	13195	8677.5	11296	7762.1	3749.7	6455	--	--
Lmhn003799	501.1	501.104	-7.68304	307.05	502.111	spectrum	C24H22O12	[M-H]-	Feruloylferuloyltartaric acid	yellow	Phenolic acids	Phenolic acids	-	3	2656.2	4507.9	17454	24795	38039	31246	2944.5	4380.8	3535.4	7376.1	10526	8724.1	9	2142.4	9	6034.9	6925.5	3522	9	9	2903.5	9354.9	7624.3	6423.5	--	--
Lmhp009802	504.31	504.308	0.0594874	363.29	503.301	spectrum	C25H46NO7P	[M+H]+	LysoPE 20:3(2n isomer)	blue	Lipids	LPE	-	3	6017.9	6290	9971.6	8368.9	10810	7500.7	3445.8	3526.2	2797.2	2883.7	2364.9	3059.6	9	9	9	2743.3	4271.6	9	7436.5	6484.9	7061.9	6684.8	4553.9	3283.3	--	--
Lmsn004970	503.12	503.12	0	179.04	504.127	spectrum	C24H24O12	[M-H]-	3,6-Di-O-caffeoyl glucose	grey	Phenolic acids	Phenolic acids	-	3	37261	26383	20346	30314	35377	22216	37438	29019	39548	15298	20917	20719	40748	23354	44138	30690	25366	23164	26366	38484	20344	25762	17486	18062	--	--
Lmsn004322	503.12	503.119	0.00039752	179.03	504.127	spectrum	C24H24O12	[M-H]-	1,6-Di-O-caffeoyl-β-D-glucose	grey	Phenolic acids	Phenolic acids	-	3	21345	26377	19174	26292	34023	19153	30139	21385	22480	17472	17392	15206	27060	15249	34060	24249	30282	23035	29368	21040	18711	15457	29055	23504	--	--
pme0500	503.16	503.161	1.01359	323	504.169	standard	C18H32O16	[M-H]-	D-Melezitose	brown	Others	Saccharides and Alcohols	597-12-6	1	77236	42871	73926	53448	42441	42616	59969	61143	34823	264380	164760	310650	20997	15557	17469	16179	69044	20221	45464	62052	43520	67469	55594	52259	C08243	--
MWSmce486	503.16	503.162	0.281222	383.12	504.169	standard	C18H32O16	[M-H]-	Manninotriose	blue	Others	Saccharides and Alcohols	13382-86-0	3	12804	3091	2362.8	1933.4	9	6219.4	5817.8	5015.6	9	10498	11976	9760.6	4597.9	9	9	9647.3	9901.4	9319.9	3855.1	2718.1	2679.9	5035.2	5619.7	5368.7	C05404	ko00052,ko01100
mws1589	503.16	503.161	1.01359	179	504.169	standard	C18H32O16	[M-H]-	D-Panose	brown	Others	Saccharides and Alcohols	33401-87-5	1	197950	126910	362670	113670	237520	121220	101500	154000	262120	914200	1154300	642700	45199	32918	36427	77151	135640	83532	188170	368880	301060	85098	239120	145990	C00713	--
pmn001407	503.34	503.337	0.655624	279.2	504.345	spectrum	C30H48O6	[M-H]-	Platycogenic acid C	turquoise	Terpenoids	Triterpene	26121-81-3	1	1730300	906730	196610	61077	123550	123180	17957	16010	18754	62461	24193	26982	2780800	4154100	5492900	11367000	11722000	12751000	256860	241360	168210	2070300	1981600	2016800	--	--
pmp001141	506.2	506.203	-1.24456	145	505.195	spectrum	C25H31NO10	[M+H]+	Cimicifugamide	red	Alkaloids	Phenolamine	-	3	14423	18935	17628	18959	29194	20569	11411	13528	16318	16132	28649	22710	11370	24311	28554	20961	11280	30661	36289	28922	46708	11082	22137	24818	--	--
Lmhp008718	506.32	506.324	-0.0395004	184.07	505.317	spectrum	C25H48NO7P	[M+H]+	LysoPC 17:2	blue	Lipids	LPC	-	1	133070	119460	182510	118760	168740	122610	111720	75358	89094	85557	47126	64142	45411	38352	43400	68224	51340	64372	192540	244690	196180	77684	96543	98077	--	--
Lmhp010514	506.32	506.324	-0.0395004	365.31	505.317	spectrum	C25H48NO7P	[M+H]+	LysoPE 20:2(2n isomer)	blue	Lipids	LPE	-	2	104620	87573	130670	96801	146380	119450	45124	44577	46518	32125	27555	23844	24634	24661	25455	64334	51474	45857	93552	86665	76328	70816	61592	70549	--	--
Lmhp010757	506.32	506.324	-0.0395004	365.31	505.317	spectrum	C25H48NO7P	[M+H]+	LysoPE 20:2	blue	Lipids	LPE	-	2	90170	74407	142460	112210	149030	122670	47495	46662	51040	31130	29146	30296	24872	27647	22982	64143	58168	57802	91373	87453	75300	65279	58802	62943	--	--
Hmln002199	505.1	505.099	2.75193	300.03	506.107	spectrum	C23H22O13	[M-H]-	Quercetin-3-O-(6''-acetyl)galactoside	brown	Flavonoids	Flavonols	-	2	4176.5	2388.5	7764.5	22108	7836.8	19690	11943	9021.5	5908.2	65753	61930	26905	9	9	9	9	7151.5	5973.2	2986.8	9	9	8353.2	8358	8363.8	--	--
Lmhp009590	508.34	508.34	0.0590156	184.07	507.332	spectrum	C25H50NO7P	[M+H]+	LysoPC 17:1	blue	Lipids	LPC	-	1	170680	211570	175840	245150	288370	219650	111140	104720	118150	113020	84794	85256	148850	149730	183690	106490	99464	124480	267010	306050	251780	123420	143460	144000	--	--
Hmcn000773	507.17	507.172	1.8337	179.05	508.179	spectrum	C21H32O14	[M-H]-	6'-O-Glucosylaucubin	blue	Others	Others	-	3	12685	15436	22699	31483	49351	27089	22623	18831	25360	12555	11013	15477	8456.3	11036	12955	9890.6	8728.8	16697	48612	33639	36411	17830	16318	17546	--	--
Lmhp010515	510.36	510.355	-0.0391884	184.07	509.348	spectrum	C25H52NO7P	[M+H]+	LysoPC 17:0(2n isomer)	blue	Lipids	LPC	-	1	346460	299440	431660	483200	605600	520160	191240	241430	228230	224900	181910	195850	215620	226440	146260	209530	205620	217530	404860	418630	417490	257570	282600	262260	--	--
pmb2406	510.36	510.356	-1.54794	184.07	509.348	spectrum	C25H52NO7P	[M+H]+	LysoPC 17:0	blue	Lipids	LPC	50930-23-9	3	269660	243360	342840	357160	484790	385450	159950	200090	171960	167840	100720	117270	178960	155320	125560	145140	168930	145570	327870	335210	318290	196750	220370	186070	--	--
Hmqp006235	516.3	516.304	1.16211	184.07	515.297	spectrum	C26H46NO7P	[M+H]+	LysoPC 18:4	blue	Lipids	LPC	-	1	200450	165280	259080	528660	813520	451490	679500	458040	588970	77656	88056	123500	83873	71906	86036	126350	106750	151430	2135100	2539900	2658200	429640	426270	461060	--	--
pmb0865	518.32	518.325	-1.48555	184.07	517.317	spectrum	C26H48NO7P	[M+H]+	LysoPC 18:3(2n isomer)	blue	Lipids	LPC	-	1	32308000	25221000	43680000	33994000	47438000	38500000	29627000	24735000	30360000	15375000	13417000	14953000	12117000	11725000	12399000	17093000	14212000	16590000	29913000	30425000	28132000	21814000	24594000	23640000	--	--
pmb0854	518.32	518.325	-1.48555	184.07	517.317	spectrum	C26H48NO7P	[M+H]+	LysoPC 18:3	blue	Lipids	LPC	-	1	31577000	24961000	43378000	32315000	45546000	38005000	30717000	24647000	30781000	14562000	13481000	15083000	11679000	11279000	12331000	16344000	13910000	15741000	30084000	28552000	26387000	21746000	23198000	23876000	--	--
pmp001251	520.34	520.341	-1.40293	184.07	519.332	spectrum	C26H50NO7P	[M+H]+	LysoPC 18:2(2n isomer)	blue	Lipids	LPC	-	1	491550	423730	590530	612180	694330	572660	359390	305540	361370	197820	163530	208380	253710	223760	263280	288820	230510	267100	523260	428080	469660	323330	344340	359620	--	--
pmp001273	520.34	520.341	-1.40293	184.07	519.332	spectrum	C26H50NO7P	[M+H]+	LysoPC 18:2	blue	Lipids	LPC	-	1	19887000	15328000	22309000	23854000	28232000	21728000	11340000	12283000	12885000	7701300	7065400	8196700	8480000	8717300	10147000	11398000	9424800	9998700	16134000	11409000	16017000	12273000	12570000	12096000	--	--
Li512111	519.11	519.114	0.924653	315.05	520.122	spectrum	C24H24O13	[M-H]-	Isorhamnetin-3-O-(6''-acetylglucoside)	brown	Flavonoids	Flavonols	-	3	18657	9916.3	46463	86019	43420	60398	17247	16838	16847	245780	233300	200570	5771.9	8558.7	2979.1	10418	15076	14869	6733.1	10045	9764.5	34514	41988	42796	--	--
pmn001378	519.19	519.187	0.886001	357.14	520.194	spectrum	C26H32O11	[M-H]-	Pinoresinol-4-O-glucoside	turquoise	Lignans and Coumarins	Lignans	41607-20-9	3	37173	49314	45080	23449	55724	23964	19821	23911	24014	38413	36712	41619	41463	40246	52786	100180	80477	88846	46834	37391	55777	31491	36603	41687	C17529	--
Lmsp003655	521.2	521.202	-0.073484	131.05	520.194	spectrum	C26H32O11	[M+H]+	Dehydrodiconiferyl alcohol-gamma'-O-glucoside	grey	Phenolic acids	Phenolic acids	-	2	14412	9188	9	15818	14276	13191	9322.7	2884.5	9531.5	9	12227	11596	8272	6293.8	8497.8	7987.8	12412	15479	9148.4	4799.8	21864	7124.3	12785	10056	--	--
pmp001281	522.36	522.356	-1.51238	184.07	521.348	spectrum	C26H52NO7P	[M+H]+	LysoPC 18:1	blue	Lipids	LPC	-	2	23802000	27253000	24939000	36159000	43963000	31371000	11803000	13624000	15082000	10616000	10692000	11116000	13541000	17183000	15746000	10541000	10558000	9992500	30600000	25854000	24376000	16062000	17159000	18126000	--	--
Lmhp010190	522.36	522.355	-0.0382881	184.07	521.348	spectrum	C26H52NO7P	[M+H]+	LysoPC 18:1(2n isomer)	blue	Lipids	LPC	-	1	8220200	23550000	15620000	10888000	13771000	9590300	17222000	7883000	10910000	5968000	4705200	5330600	9499200	10628000	7425000	4771200	3704000	4015900	56146000	60813000	46216000	16421000	17818000	18426000	--	--
Cmbn003683	521.17	521.167	2.68628	163.04	522.174	spectrum	C25H30O12	[M-H]-	Marinoid C	grey	Terpenoids	Monoterpenoids	1048964-51-7	2	48881	19766	82950	30402	27407	30820	19205	19438	17046	63441	48979	66488	11659	9871	8200	53279	32215	63538	15899	19029	43994	29120	31860	26402	--	--
pmd0136	524.37	524.372	-1.43028	184.07	523.364	standard	C26H54NO7P	[M+H]+	LysoPC 18:0(2n isomer)	blue	Lipids	LPC	-	1	2953900	2020800	3044000	2949000	3581900	3142500	1021700	1054700	1244400	1282600	1099800	1144900	1928400	1840300	1368800	1271400	1277200	856880	3031600	2782300	2799800	1587600	1894400	1796400	--	--
mws0126	524.37	524.372	-1.43028	184.07	523.364	standard	C26H54NO7P	[M+H]+	LysoPC 18:0	blue	Lipids	LPC	19420-57-6	2	11157000	8158600	11112000	10839000	13202000	11696000	4076400	4113100	4752900	4691400	3994500	4368100	6800600	6325000	5450700	4869900	4875000	4521900	10049000	8754200	9139200	6322200	7006800	7143200	--	--
Lmtn003096	523.21	523.218	-16.2074	361.14	524.226	spectrum	C26H36O11	[M-H]-	Secoisolariciresinol 4-O-glucoside	turquoise	Lignans and Coumarins	Lignans	-	3	36515	31739	34389	24572	37168	35430	21174	30440	21965	15367	17987	19838	26759	27657	28224	63667	68372	37601	31852	38802	37471	28092	39524	25628	--	--
Lmhn003801	531.12	531.114	10.525	337.06	532.122	spectrum	C25H24O13	[M-H]-	Feruloylsinapoyltartaric acid	grey	Phenolic acids	Phenolic acids	-	3	4204.2	5243.4	5433	10916	6891.2	3993.9	3992.7	3967.4	2311.9	7695.2	7136.4	5871.9	9	9	1040.3	6418.4	5871.8	2512.3	9	2929.4	1872.6	4190.7	3565.5	3777.1	--	--
Lmhp007840	534.36	534.355	-0.0374283	184.07	533.348	spectrum	C27H52NO7P	[M+H]+	LysoPC 19:2	blue	Lipids	LPC	-	3	55681	47796	72628	99084	90160	113190	46899	69819	54241	82575	72360	73818	51707	52699	34108	50449	54198	75285	100830	107410	130440	62441	57516	57985	--	--
Lmhp007598	534.36	534.355	-0.0374283	184.07	533.348	spectrum	C27H52NO7P	[M+H]+	LysoPC 19:2(2n isomer)	yellow	Lipids	LPC	-	3	61433	46843	51704	133190	141010	131000	33983	58369	57710	106500	67940	70864	63441	43048	33450	33794	33769	50027	66198	84064	103680	57027	56064	49778	--	--
Lmdp004892	535.11	535.108	-0.0747512	287.05	534.101	spectrum	C24H22O14	[M+H]+	Kaempferol-3-O-(6''-malonyl)galactoside	grey	Flavonoids	Flavonols	-	3	26014	39196	34018	16072	20900	17505	25825	22855	38106	25473	9	9	21331	19533	11689	17154	9	9	9	11265	9313.2	16547	23717	20094	--	--
Zmfn000481	535.04	535.037	-1.0831	323.03	536.044	spectrum	C14H22N2O16P2	[M-H]-	Uridine-5'-Diphosphate-D-Xylose	grey	Nucleotides and derivatives	Nucleotides and derivatives	3616-06-6	3	5507.1	18196	5390.7	7393.8	5938.3	7328.8	4184	6364.5	4471.9	16263	14933	13646	7913.1	8422.4	11121	7984.9	6762.8	7441.9	5667.9	6324.9	4277.2	10493	6997.9	8977.6	C00190	ko00520,ko00908,ko01100
pmb2228	538.39	538.387	0	184.07	537.379	spectrum	C27H56NO7P	[M+H]+	LysoPC 19:0	grey	Lipids	LPC	108273-88-7	3	54358	34591	55704	28270	18765	37046	15189	12566	18659	45123	31961	42107	37811	24069	38691	9	9	19499	37891	52025	71543	25931	21597	28198	--	--
Cmbn003318	537.16	537.161	1.86164	161.03	538.169	spectrum	C25H30O13	[M-H]-	5-Hydroxy-10-O-(p-methoxycinnamoyl)adoxosidic acid	grey	Terpenoids	Monoterpenoids	-	3	13017	8276	15399	18770	13902	15351	6373.2	16100	6612	16866	14712	16002	9	9	4709.5	13406	10162	15218	11224	6095.5	13846	10081	11114	11398	--	--
Hmlp007483	543.23	543.238	-6.68179	137.06	542.23	spectrum	C33H34O7	[M+H]+	COCHINCHINENIN B	#N/A	Others	Others	-	1	9	3916	9	1138600	9	9	9	10361	9	3230.8	9	9	9	9	1095600	1329900	9	9	27043	9	9	154510	142640	166010	--	--
Lmhp009890	546.36	546.355	-0.0366062	184.07	545.348	spectrum	C28H52NO7P	[M+H]+	LysoPC 20:3	blue	Lipids	LPC	1199257-41-4	3	40992	51023	78325	49490	83266	53926	31509	24877	34707	26613	15892	20205	13204	12576	14175	18775	19305	18774	52776	51699	63026	30972	34811	36585	--	--
pmd0147	548.37	548.371	0	184.07	547.364	spectrum	C28H54NO7P	[M+H]+	LysoPC 20:2	blue	Lipids	LPC	-	3	465910	512670	850800	606870	928020	638140	269910	284390	326610	155900	166290	180050	231310	182040	186100	358890	323240	284100	688550	562440	625930	347310	375320	408410	--	--
pmd0146	548.37	548.371	0	184.07	547.364	spectrum	C28H54NO7P	[M+H]+	LysoPC 20:2(2n isomer)*	blue	Lipids	LPC	-	3	112270	133750	210850	93259	182100	123380	78525	58094	78959	41207	32903	45559	54088	46407	38987	67184	61908	62628	287060	341020	264670	96705	109150	104480	--	--
pmb2961	547.11	545.094	-0.0991688	503.1	549.124	spectrum	C25H25O14+	[M-2H]-	Peonidin-3-O-(6''-O-malonyl)glucoside	brown	Flavonoids	Anthocyanidins	-	3	31357	62546	55999	29497	15248	13024	34573	43248	50705	101350	79322	72443	36558	30318	30712	20123	21399	17524	40065	46877	45339	31523	34410	45032	--	--
Lmhp011549	550.39	550.387	-0.0363381	184.07	549.379	spectrum	C28H56NO7P	[M+H]+	LysoPC 20:1	blue	Lipids	LPC	-	3	253600	329080	306970	331330	511040	351460	129930	121010	129170	80590	85046	101360	155210	183290	154440	158520	162610	123840	300000	218680	299960	170140	222930	209430	--	--
pmp000589	551.1	551.104	-0.979852	303.05	550.096	spectrum	C24H22O15	[M+H]+	Quercetin-7-O-(6''-malonyl)glucoside	brown	Flavonoids	Flavonols	-	3	12356	9	35263	55226	20855	53104	21949	14866	26862	157950	270050	136870	7898.5	9	6593.5	10578	22280	24945	9182.2	15150	9	33000	45236	37129	--	--
mws1138	551.15	551.151	-1.05234	303.04	550.143	standard	C24H26N2O13	[M+H]+	Betanin (Betanidin-5-O-glucoside)	brown	Alkaloids	Plumerane	7659-95-2	3	9753.5	9216.2	58931	59743	22201	56791	22631	20941	22122	166480	254300	119070	7218.5	9	9	7230.7	17716	17012	9	7899.7	6594.5	30304	38578	33475	C08540	ko00965,ko01110
pmd0143	552.4	552.402	0	184.07	551.395	spectrum	C28H58NO7P	[M+H]+	LysoPC 20:0	yellow	Lipids	LPC	108341-80-6	3	100690	61566	124130	323480	216620	271900	66973	68947	48635	90700	104710	58534	129130	113750	80858	88137	121690	101350	29562	38645	26105	88252	101440	105360	--	--
Lmmn002260	551.21	551.213	0	389.17	552.221	spectrum	C27H36O12	[M-H]-	5'-Methoxyisolariciresinol-9'-O-glucoside	grey	Lignans and Coumarins	Lignans	-	3	91854	87610	92248	34079	40106	43276	74131	50174	80360	145220	144460	160150	48044	71072	77643	127520	107550	121720	152240	132140	167940	85074	95984	92257	--	--
Hmyn007087	555.29	555.291	0.0360171	225	556.299	spectrum	C25H49O11P	[M-H]-	LysoPI 16:0	yellow	Lipids	Glycerol ester	-	3	39736	29072	47715	2964.9	3251.5	3041.7	34081	10070	45260	47635	51552	55220	44712	34462	27261	32035	30599	36344	40869	44069	38362	44458	42045	42557	--	--
HJAP064	565.12	565.119	-0.701622	317.08	564.088	spectrum	C25H24O15	[M+H]+	Isorhamnetin-3-O-(6''-malonylglucoside)	brown	Flavonoids	Flavonols	-	1	19910	10280	73867	113180	50462	93648	25517	27473	34582	314450	365290	278880	12332	7696.2	9902.2	16770	18022	33868	9884	14694	12110	65094	41427	73265	--	--
Zmhp005139	565.12	565.119	1.24487	317.07	564.112	spectrum	C25H24O15	[M+H]+	Tamarixetin-3-O-(6''-malonyl)glucoside	brown	Flavonoids	Flavonols	-	1	30948	10179	54169	107270	55492	98597	41448	24819	24764	401530	425850	298470	12018	14110	11356	28416	20174	24601	8786.5	8213.2	12449	76328	86858	79414	--	--
pmb2922	565.05	565.047	0.849487	323.1	566.055	spectrum	C15H24N2O17P2	[M-H]-	Uridine 5'-diphospho-D-glucose	brown	Nucleotides and derivatives	Nucleotides and derivatives	133-89-1	3	6206.5	35261	13480	7934.7	6474.7	5386.3	13128	14851	7349.4	72534	38651	44377	14335	7725.2	14108	6004.9	2752.1	5966	6747.5	9270.3	8665.6	26358	28416	30067	C00029	ko00040,ko00052,ko00053,ko00240,ko00500,ko00520,ko00561,ko00908,ko01100,ko01110
mws0836	577.14	577.135	0.0866348	425.1	578.142	standard	C30H26O12	[M-H]-	Procyanidin B1	brown	Tannins	Proanthocyanidins	20315-25-7	1	20790	13290	53118	16177	17999	26817	21630	28600	27857	109540	89821	105080	4752.4	6221.3	4175.1	46587	44650	55138	20418	34192	65108	49304	53211	42405	--	--
Lmpp003930	579.15	579.15	0	271.06	578.142	spectrum	C30H26O12	[M+H]+	Apigenin-7-O-(6''-p-Coumaryl)glucoside	grey	Flavonoids	Flavones	-	1	11343	53970	671080	9	9	9	9	9	9	329830	720480	122670	349170	84578	59162	202580	275110	263280	8178.8	11963	14492	102030	114690	137870	--	--
pme0434	577.14	577.135	0.0866348	407.1	578.142	standard	C30H26O12	[M-H]-	Procyanidin B2	grey	Tannins	Proanthocyanidins	29106-49-8	1	366640	83875	515700	370160	269470	603050	722670	757090	585270	612700	314950	338740	30310	29915	47844	265920	672580	652190	165250	184160	368000	330230	415720	355710	C17639	--
pme0436	577.14	577.135	0.0866348	407.1	578.142	standard	C30H26O12	[M-H]-	Procyanidin B3	grey	Tannins	Proanthocyanidins	23567-23-9	1	125950	43060	305340	37932	30578	52840	148200	136560	114730	402130	280080	397760	21803	12825	11365	276270	190380	416900	118790	338370	520450	175120	208540	217070	--	--
pme3227	579.17	579.171	-1.15682	433	578.164	standard	C27H30O14	[M+H]+	Vitexin-2''-O-rhamnoside	red	Flavonoids	Flavonoid carbonoside	64820-99-1	3	7755.2	51608	9	79934	69634	73438	56930	41521	54942	26751	9656.5	16698	125740	121310	126370	9	7801.2	14871	475880	84013	743570	193760	214840	227650	C12628	ko00944
Lmgp004474	579.17	579.171	-0.414386	271.06	578.164	spectrum	C27H30O14	[M+H]+	Genistein-7-O-galactoside-rhamnose	grey	Flavonoids	Isoflavones	-	2	9	47649	651450	9	9	9	9	9	9	344920	727140	130570	347540	64240	65475	197980	340060	287530	9	8821	11966	129420	133070	127420	--	--
pme0368	579.17	579.171	-0.984164	271.01	578.164	standard	C27H30O14	[M+H]+	Apigenin-7-O-rutinoside (Isorhoifolin)	grey	Flavonoids	Flavones	552-57-8	2	9	44005	529850	9	9	9	9	9	9	304180	683700	131920	373420	55426	61113	170560	286350	249760	9959.3	9	9	117630	118670	139880	--	--
Zmhn001446	579.21	579.208	0.147097	417.16	580.216	spectrum	C28H36O13	[M-H]-	Syringaresinol-4'-O-glucopyranosid	red	Lignans and Coumarins	Lignans	-	3	3606.5	6637.4	9658.5	9	6154	5412.2	6645.8	6788.8	9	5420.3	5546.8	9	3013.5	5422.2	7846.7	9	6036	16265	12051	6759	15072	7266.5	6631	8440.5	--	--
pmb0492	584.28	584.276	-1.21518	325	583.268	spectrum	C34H37N3O6	[M+H]+	N',N'',N'''-p-Coumaroyl-cinnamoyl-caffeoyl spermidine	brown	Alkaloids	Phenolamine	-	3	51700	60495	52714	58658	79740	48671	20904	28723	35245	19336	11242	13446	60129	35255	63480	42282	25264	58623	41437	35268	38484	33641	38999	39904	--	--
pmp001288	593.19	593.187	-1.06206	285.1	592.179	spectrum	C28H32O14	[M+H]+	Acacetin-7-O-rutinoside (Linarin)	turquoise	Flavonoids	Flavones	480-36-4	3	20298	55183	567510	9	9	9	9	9	9	289990	158560	192570	382380	220120	332650	294760	778590	730780	16032	20537	17197	118030	155830	149170	--	--
mws1290	593.13	593.13	0.876706	285	594.137	standard	C30H26O13	[M-H]-	Kaempferol-3-O-(6''-p-Coumaroyl)glucoside (Tiliroside)	brown	Flavonoids	Flavonols	20316-62-5	3	9	9	9	20325	12352	15105	5946.2	2831	3445	25298	24372	38448	9	9	9	3113.6	12514	9	9	9	9	5885.4	6216.9	7495.2	C17140	--
Lmyp004407	595.14	595.145	-0.0336053	287.05	594.137	spectrum	C30H26O13	[M+H]+	Kaempferol-3-O-(2''-p-Coumaroyl)galactoside	brown	Flavonoids	Flavones	-	3	9	9	9	5081.9	2680.2	2776	2667.4	1354	9	7778	8303.2	8760.5	9	9	9	9	3206.9	9	9	9	9	4049.3	3648.5	2757.9	--	--
Zmcp003989	595.16	595.166	-4.95106	287.05	594.158	spectrum	C27H30O15	[M+H]+	Kaempferol-3-O-rhamnosyl(1→2)glucoside	grey	Flavonoids	Flavonols	-	3	9	22082	9	9	19857	34164	39928	62461	9	9	9	9	53357	55062	10305	9	9	9	7072.8	20482	33138	24294	29428	34551	--	--
MWSslk254	595.17	595.166	0.425596	287.06	594.158	standard	C27H30O15	[M+H]+	Kaempferol-3-O-glucorhamnoside	grey	Flavonoids	Flavonols	40437-72-7	3	9760	21999	48318	16737	21091	16064	53796	46364	21062	20788	25757	32767	37415	86408	8715	12088	22154	72356	10066	24646	10422	41738	44096	50670	--	--
pme1605	593.15	593.151	0.809238	285	594.158	standard	C27H30O15	[M-H]-	Kaempferol-3-O-robinobioside(Biorobin)	grey	Flavonoids	Flavonols	17297-56-2	3	9	9	297690	9	9	9	9	9	9	78415	346820	51636	141220	23121	8361.8	69856	471670	1055800	9	9	9	76624	87646	109440	--	--
Lmlp002990	595.17	595.166	0.0840102	313.07	594.158	spectrum	C27H30O15	[M+H]+	Isosaponarin(Isovitexin-4'-O-glucoside)	yellow	Flavonoids	Flavonoid carbonoside	19416-87-6	3	9	6742.5	9	103700	84594	132030	46985	57088	42180	7316.2	59010	13542	9	5677.2	9	9	5627.2	9350.9	84478	35657	115600	64856	62259	72132	--	--
pmp001106	595.17	595.166	-1.14254	577.16	594.158	spectrum	C27H30O15	[M+H]+	Vitexin-2''-O-glucoside	grey	Flavonoids	Flavonoid carbonoside	61360-94-9	2	116830	90761	131340	15648	29976	19024	104640	101450	103320	59386	63479	74224	51680	91327	76263	41595	42214	38819	12506	9	9	47987	59178	63492	C04024	ko00944
mws1073	595.17	595.166	-1.14254	457.2	594.158	standard	C27H30O15	[M+H]+	Apigenin-6,8-di-C-glucoside (Vicenin-2)	brown	Flavonoids	Flavonoid carbonoside	23666-13-9	2	33859	35154	63293	74613	62052	72167	31942	37313	47270	143020	176610	125670	58138	30954	16824	72786	119770	114790	74140	76620	91459	67845	79334	68077	C10195	--
Lmnp002413	595.17	595.166	-0.134416	449.11	594.158	spectrum	C27H30O15	[M+H]+	Luteolin-6-C-rhamnoside-7-O-glucoside	red	Flavonoids	Flavonoid carbonoside	-	3	9	9	9	69160	61732	64501	32031	40993	44718	18394	15348	6796.5	6877	19178	6837.8	2900.8	9161.8	14170	837120	62249	1341000	113580	130100	105540	--	--
Lmsp004670	595.17	595.166	-0.0784655	287.06	594.158	spectrum	C27H30O15	[M+H]+	Kaempferol-3-O-glucoside-7-O-rhamnoside	grey	Flavonoids	Flavonols	-	3	27115	26483	40678	20440	28312	19510	49232	56385	10448	23885	27626	26436	36161	95302	30792	13347	24785	51832	10068	27702	9432.2	38558	32023	33978	--	--
MWSHY0061	595.16	595.166	-3.60689	287.06	594.158	standard	C27H30O15	[M+H]+	Kaempferol-3-O-neohesperidoside	grey	Flavonoids	Flavonols	32602-81-6	3	8933.6	9	466090	9	9	9	9	9	9	103950	548370	77206	220910	43889	8294	81988	630450	1159300	9	9	9	111940	133480	152210	--	--
pme1773	595.17	595.166	0.0840102	287.06	595.166	standard	C27H31O15+	[M]+	Cyanidin-3-O-rutinoside (Keracyanin)	yellow	Flavonoids	Anthocyanidins	28338-59-2	3	95699	9	89780	747130	858760	1425100	9	9	9	238270	507490	180500	9	9	9	182090	314040	249090	9	9	9	212580	230110	205280	C08620	ko00942
HJN010	597.22	597.219	-1.80755	387.14	598.226	spectrum	C28H38O14	[M-H]-	Ligraminol B	red	Others	Others	1335126-25-4	3	36498	101340	42352	59750	62543	44304	36402	24200	46663	9	9	9	28920	33233	38956	67861	53185	68533	101620	79700	110630	40052	49344	41150	--	--
Lmqn000780	606.08	606.074	2.47824	384.98	607.082	spectrum	C17H27N3O17P2	[M-H]-	Uridine 5'-diphospho-N-acetylglucosamine	brown	Nucleotides and derivatives	Nucleotides and derivatives	528-04-1	2	16105	73723	199360	26033	18194	15875	78206	80296	90104	263300	200190	194000	21668	17311	43725	15592	20502	32877	117210	137820	110100	62820	66023	72342	C00043	ko00520,ko01100
Hmjp003008	609.14	609.137	13.5421	287.06	608.138	spectrum	C27H28O16	[M+H]+	Luteolin-7-O-glucuronide-5-O-rhamnoside	grey	Flavonoids	Flavones	-	3	9	9	233890	9	9	9	9	9	9	64813	361790	60118	134350	20448	9611.2	94573	331260	642640	9	9	9	66536	80694	68566	--	--
MWSHY0190	609.18	609.181	0.00541711	301.08	608.174	standard	C28H32O15	[M+H]+	Diosmetin-7-O-rutinoside (Diosmin)	grey	Flavonoids	Flavanones	520-27-4	3	22930	47050	216290	177800	107130	86463	172580	148470	92296	88706	360460	294450	312200	50513	49963	35579	226320	51493	9	4711	12217	97329	85149	86127	C10039	--
pmb3002	607.17	607.166	0.856437	299	608.174	spectrum	C28H32O15	[M-H]-	Chrysoeriol-7-O-rutinoside	brown	Flavonoids	Flavones	-	2	65232	67270	1158600	9	9	9	9	9	9	738530	1995600	476210	599250	79119	49119	379930	787010	491080	9	9	9	224340	314120	276040	--	--
Lmpp003929	609.16	609.16	4.32169	301.07	609.16	spectrum	C31H29O13+	[M]+	Peonidin-3-O-(6''-O-p-coumaroyl)glucoside	grey	Flavonoids	Anthocyanidins	-	2	30064	63978	151440	157050	99826	75451	136960	141040	99341	84235	302730	309090	350080	31049	44978	88592	171490	57558	9	9	9	90162	60916	107780	--	--
Lmmp000897	611.14	611.14	6.31607	287.05	610.132	spectrum	C30H26O14	[M+H]+	Gallocatechin-(4α→8)-gallocatechin	yellow	Flavonoids	Flavanols	-	3	4934.7	9	9	320350	222340	512120	54714	58836	44038	9	25077	11429	15216	13555	2716.2	9	23166	48287	88154	21581	121280	76877	76901	67595	--	--
Hmpp002612	611.16	611.152	14.3779	287.05	610.153	spectrum	C27H30O16	[M+H]+	Luteolin-7-O-gentiobioside	grey	Flavonoids	Flavones	-	3	8006.8	41158	35257	22812	48604	22740	66081	67913	7930.8	33663	35536	25702	55278	46384	19897	14254	43248	104690	17613	21654	9	24489	19244	30893	--	--
pmn001583	609.15	609.146	0.771572	300	610.153	spectrum	C27H30O16	[M-H]-	Quercetin-3-O-robinobioside	yellow	Flavonoids	Flavonols	52525-35-6	1	122040	63334	224320	861220	465880	484290	144200	121590	101240	265710	324990	281170	103950	360590	56816	109000	251950	300860	71479	67143	100610	337690	398660	432990	--	--
Lmbp002592	611.16	611.161	0.0654492	287.05	610.153	spectrum	C27H30O16	[M+H]+	Kaempferol-3,7-di-O-glucoside	yellow	Flavonoids	Flavonols	-	3	9	9	9	262660	216080	599010	49123	68843	53512	21270	23196	9	21483	9	9	9	20312	72674	76315	17494	103580	48028	67736	71446	--	--
Lmmp003091	611.16	611.161	-1.09627	303.05	610.153	spectrum	C27H30O16	[M+H]+	Quercetin-3-O-(4''-O-glucosyl)rhamnoside	yellow	Flavonoids	Flavonols	59262-54-3	3	440320	361600	662290	2098800	1070800	1494500	440870	317140	231760	605940	877960	691200	295310	1055700	96846	361890	573980	652410	196380	215540	238190	969150	1047900	1058600	C17563	--
Zmxp003107	611.16	611.161	0.0633221	287.06	610.153	spectrum	C27H30O16	[M+H]+	Luteolin-7,3'-di-O-glucoside	grey	Flavonoids	Flavones	52187-80-1	2	9	36769	40358	23599	48991	48324	55374	99335	7880.8	52525	60523	27214	64813	58749	19846	17208	56694	145740	20802	36461	18114	32835	21919	27984	--	--
mws0059	609.15	609.146	0.771572	301	610.153	standard	C27H30O16	[M-H]-	Quercetin-3-O-rutinoside (Rutin)	yellow	Flavonoids	Flavonols	153-18-4	1	71536	49630	184850	770150	370190	462770	107120	76321	62453	190140	256320	190770	96542	291980	44083	95103	197330	259370	62514	49662	73942	274610	292580	286620	C05625	ko00944,ko01100,ko01110
Lmpp003662	611.14	611.139	0	303.05	611.14	spectrum	C30H27O14+	[M]+	Delphinidin-3-O-(6''-O-p-coumaroyl)glucoside	yellow	Flavonoids	Anthocyanidins	-	3	233520	177440	337430	1247600	794750	651400	230000	180790	132950	315120	466980	385620	155970	619100	73796	231240	331510	408440	112040	117550	145310	639780	613840	539860	C16370	ko00942
Lmcp004436	611.14	611.139	0	287.06	611.14	spectrum	C30H27O14+	[M]+	Cyanidin-3-O-(6''-O-caffeoyl)glucoside	grey	Flavonoids	Anthocyanidins	-	3	10771	32730	32013	14170	33824	9	60568	85266	6171.2	44406	42511	25524	43016	48835	23755	22013	40559	137780	12399	40989	9	38340	32294	40081	--	--
MWS0132	611.15	611.145	4.60431	306.07	612.152	standard	C20H32N6O12S2	[M-H]-	Oxiglutatione	blue	Amino acids and derivatives	Amino acids and derivatives	27025-41-8	1	1183100	1165600	2474800	2419200	2181900	2296900	956150	1077600	1656000	881970	987870	1141600	477660	477690	299200	1099200	949230	1097300	1376500	1094000	1053300	969780	903510	974470	C00127	ko00480,ko01100
Zmgp003335	613.17	613.176	-2.46487	289.07	612.169	spectrum	C27H32O16	[M+H]+	okanin 3',4'-di-O-glucoside*	blue	Flavonoids	Chalcones	-	3	19951	23720	35812	13497	16822	28548	43038	44085	36883	22509	38711	39533	13379	12159	19490	21883	17436	15558	72348	68616	61781	28477	32690	16392	--	--
Zmxp002867	625.17	625.176	-15.2139	301.07	624.168	spectrum	C28H32O16	[M+H]+	Chrysoeriol-5,7-di-O-glucoside	brown	Flavonoids	Flavones	-	2	35213	28211	44223	40635	30193	21964	79685	52166	39548	293520	202900	90548	53393	22507	15870	109820	114650	83764	9	9729.1	3537.2	46915	55776	66448	--	--
Zmxp004480	625.18	625.176	-0.0182349	301.07	624.169	spectrum	C28H32O16	[M+H]+	Chrysoeriol-7-O-gentiobioside	brown	Flavonoids	Flavones	-	2	26468	69278	74059	36476	22102	13500	20474	7564.5	9	130550	293840	154650	188210	24622	24106	92213	218530	114720	9	9	9	49291	66440	63030	--	--
Lmnp002584	625.18	625.176	5.95032	463.13	624.169	spectrum	C28H32O16	[M+H]+	Hispidulin-8-C-(2''-O-glucosyl)glucoside	yellow	Flavonoids	Flavonoid carbonoside	-	2	7515.5	28201	9	4252700	3485300	3492500	1222000	1166400	1033100	132580	111330	181030	9	49121	14640	69780	109900	185250	114110	78166	169650	581500	763880	718790	--	--
Lmhp003217	625.17	625.176	-10.1091	317.06	624.169	spectrum	C28H32O16	[M+H]+	2'-Hydoxy,5-methoxyGenistein-O-rhamnosyl-glucoside	yellow	Flavonoids	Isoflavones	-	3	121270	137770	196960	1016300	373570	446820	96841	121450	109180	200150	379670	405320	52162	44226	69516	181230	217030	202880	105270	84676	72768	261460	265000	223910	--	--
HJAP026	625.18	625.176	0.14172	463.13	624.17	spectrum	C28H32O16	[M+H]+	Chrysoeriol-6-C-glucoside-4'-O-glucoside	grey	Flavonoids	Flavonoid carbonoside	-	2	24787	20917	213270	9	9	9	48097	49262	16082	242100	355910	111230	177660	52736	14682	117150	373710	531430	9	9	9	97393	104920	105580	--	--
pmp001253	625.25	625.255	-1.00759	488.17	624.247	spectrum	C36H36N2O8	[M+H]+	Cannabisin F	yellow	Alkaloids	Phenolamine	163136-19-4	1	20751000	21031000	17727000	27957000	29959000	32135000	19286000	19732000	18992000	16931000	15218000	19737000	20984000	18763000	15270000	13830000	16044000	18071000	20742000	23902000	21729000	19543000	20892000	21852000	C17910	--
MWStz038	625.26	625.254	2.33105	325.11	624.247	standard	C36H36N2O8	[M+H]+	Grossamide	yellow	Alkaloids	Phenolamine	80510-06-1	1	7374200	7886500	6402000	10084000	10275000	10591000	6237500	6643900	6480200	5388500	4652200	6369700	6207000	6154900	4956600	4568500	5597100	5852000	6894200	7269000	6443700	6549600	6935700	6726500	--	--
pmp001311	627.16	627.156	-0.956699	303.1	626.148	spectrum	C27H30O17	[M+H]+	6-Hydroxykaempferol-7,6-O-Diglucoside	grey	Flavonoids	Flavonols	-	3	51661	58088	49918	93530	41203	33452	46046	42704	20699	36695	12100	24284	24020	47148	23284	39356	27431	29619	11411	25564	9	71299	46939	35195	--	--
Zmhp002730	627.16	627.156	0.197878	303.05	626.148	spectrum	C27H30O17	[M+H]+	6-Hydroxykaempferol 6,7-Diglucoside	yellow	Flavonoids	Flavonols	142674-16-6	3	74408	39262	75409	341420	134350	226170	81367	115340	96589	114320	144390	102660	19654	31066	38064	65557	78234	102560	91958	52206	46876	65422	63911	70515	--	--
Lmtp003677	627.16	627.156	0.03189	303.04	626.148	spectrum	C27H30O17	[M+H]+	Quercetin-3-O-sophoroside (Baimaside)	yellow	Flavonoids	Flavonols	18609-17-1	3	75643	53882	99114	260750	147500	282030	96786	113680	80973	111200	143860	92816	14333	28871	40636	66658	85873	123510	61324	50877	61408	69708	66923	78266	C12667	ko00944
pmp001310	627.16	627.156	-0.956699	303.1	626.148	spectrum	C27H30O17	[M+H]+	6-Hydroxykaempferol-3,6-O-Diglucoside	yellow	Flavonoids	Flavonols	-	3	74974	61673	81697	324630	155320	270050	91951	106980	74189	117130	152240	81382	20724	31418	47395	81280	96637	98858	79229	47332	52284	63387	95026	76599	--	--
Zmcp002666	627.14	627.156	-18.4578	303.05	626.148	spectrum	C27H30O17	[M+H]+	Quercetin-3,7-Di-O-glucoside	grey	Flavonoids	Flavonols	-	3	41910	52283	55365	71282	19792	27942	34684	32783	18442	31430	18814	12376	17694	27964	19990	26339	25881	12210	9813.8	17559	4093.2	34711	40275	27667	--	--
Lmsp012858	631.37	631.369	0	469.32	630.362	spectrum	C32H54O12	[M+H]+	Goshonoside F7	yellow	Terpenoids	Ditepenoids	-	3	17670	10581	11105	25638	20549	20034	4182.2	3965.2	4773.8	2460.5	9	1833.1	8595.9	9067.2	5733.9	11487	16874	14326	5291.1	6488.1	4066.3	16376	8700.7	8567	--	--
Lmsp012988	631.37	631.369	0	451.31	630.362	spectrum	C32H54O12	[M+H]+	Goshonoside F4	turquoise	Terpenoids	Ditepenoids	90851-27-7	3	4041.6	2910.8	4882.1	5999.5	2423.6	4104.3	1465.6	1231.7	1327.5	9	9	820.66	6123	4806.6	2283.4	3491.8	8269.3	6551.7	1706.7	1747.2	1287.6	6222.4	3477.8	3434.4	--	--
Hmgp003086	639.19	639.192	0.86625	331.08	638.184	spectrum	C29H34O16	[M+H]+	Tricin-7-O-rutinoside	grey	Flavonoids	Flavones	-	3	8834.5	10822	32879	11181	27099	52883	26944	24715	19684	34597	45806	107220	9	8866.5	12085	8742.8	22918	8161.2	9	11349	3166.9	15616	32874	22191	--	--
Lmnp002762	639.2	639.192	12.5471	477.14	638.185	spectrum	C29H34O16	[M+H]+	Cirsimaritin-8-C-[glucosyl-(1-2)]-glucoside	brown	Flavonoids	Flavonoid carbonoside	-	3	49526	63008	588340	9	9	9	9	9	9	632360	2552200	531250	1328400	148740	87848	449470	1134100	679910	9	9	9	269430	365650	298490	--	--
Cmhp002692	641.17	641.171	-3.7837	317.06	640.164	spectrum	C28H32O17	[M+H]+	Madreselvin A	yellow	Flavonoids	Flavones	188682-83-9	3	50280	49419	42822	76695	53044	53402	34296	42131	27624	39995	21325	22863	17626	35707	19601	22385	34211	27921	23320	25274	17255	55304	35335	29029	--	--
Lmsp003252	641.17	641.171	-0.0405508	317.07	640.164	spectrum	C28H32O17	[M+H]+	Isorhamnetin-3-O-sophoroside	yellow	Flavonoids	Flavonols	-	2	37679	27271	36837	86298	51783	63465	31579	26581	25848	40253	21837	22270	15244	22712	11803	26275	31255	26497	20072	14703	13415	48819	36154	27388	--	--
Lmhp002800	641.16	641.171	-17.5148	317.06	640.164	spectrum	C28H32O17	[M+H]+	2'-Hydoxy,5-methoxyGenistein-4',7-O-diglucoside	grey	Flavonoids	Isoflavones	-	3	17136	39463	45326	53884	94104	92138	41307	32226	20516	83756	62169	86000	27756	46688	23609	36286	38874	29025	60224	53039	78417	29993	43882	39298	--	--
Hmgp001888	641.17	641.174	0.0205872	317.06	640.167	spectrum	C28H32O17	[M+H]+	Patuletin-3-O-rutinoside	grey	Flavonoids	Flavonols	-	3	14166	33610	37112	52736	101000	91202	28627	35056	22463	58946	71131	71187	24272	39748	10908	46679	9937.5	27539	59772	50507	65956	39975	54704	47230	--	--
Lmpp003228	641.15	641.15	3.43664	317.07	641.15	spectrum	C31H29O15+	[M]+	Petunidin-3-O-(6''-O-caffeoyl)glucoside	yellow	Flavonoids	Anthocyanidins	-	3	5963.8	45902	22407	60811	95803	100470	15390	27514	22914	72852	79018	68545	22383	28252	13952	41092	37104	25113	56565	54935	55570	47085	37746	41055	--	--
pmb2653	649.1	649.22	-184.375	145	650.227	spectrum	C24H42O20	[M-H]-	D(+)-Melezitose O-rhamnoside	brown	Others	Saccharides and Alcohols	-	3	35648	21161	60546	65223	35317	23745	271840	238050	227510	1489300	2193400	1717400	7417.6	8879.7	6344.1	10428	11255	13556	601140	823480	622190	278390	254580	215450	--	--
Lmgp003803	655.19	655.187	0.633407	331.08	654.18	spectrum	C29H34O17	[M+H]+	5,7,4'-Trihydroxy-6,8-dimethoxyisoflavone-7-O-galactoside-rhamnose	brown	Flavonoids	Isoflavones	-	2	40989	10328	9	21490	13747	63132	8466.2	21504	11404	35662	77561	39624	19774	22196	7538.8	25098	17009	68643	9	9	6943.8	22700	20249	25095	--	--
pmb0713	655.19	655.188	-0.946294	331.08	654.18	spectrum	C29H34O17	[M+H]+	Tricin-7-O-(2''-O-glucosyl)glucoside	brown	Flavonoids	Flavones	-	2	64005	11311	8981.8	23230	35615	86149	23928	19991	33678	56282	129810	53653	21764	31508	8763	47982	45256	125160	5068.9	6335.2	9	24916	38292	33806	--	--
pmb0530	664.12	664.117	-0.888398	136.2	663.109	standard	C21H27N7O14P2	[M+H]+	Nicotinic acid adenine dinucleotide	brown	Nucleotides and derivatives	Nucleotides and derivatives	53-84-9	2	118100	103880	175130	173250	187870	187970	159390	170090	168540	345180	360370	288600	82126	57531	66964	117130	112490	111110	184340	173110	154300	131230	151330	161340	C00003	ko00190,ko00730,ko00760,ko01100
mws1593	665.21	665.214	0.691507	161	666.222	standard	C24H42O21	[M-H]-	D-Maltotetraose	brown	Others	Saccharides and Alcohols	34612-38-9	3	30828	14360	32517	39580	34913	44125	17690	29453	22950	79435	79576	63296	9	9	9	9381.2	27364	7029.4	26508	30897	24633	25667	25767	38362	C02052	--
Lmqn000213	665.21	665.215	0	341.11	666.222	spectrum	C24H42O21	[M-H]-	Stachyose	brown	Others	Saccharides and Alcohols	470-55-3	2	231570	118620	195060	299540	299260	316340	167670	194600	147560	584650	664130	787480	22770	13278	9615.8	100460	240090	77919	334750	302130	224350	206970	213370	233340	C01613	ko00052,ko01100
mws4163	665.21	665.214	0.691507	485.3	666.222	standard	C24H42O21	[M-H]-	Nystose	brown	Others	Saccharides and Alcohols	13133-07-8	3	223430	132270	215250	245480	214860	243960	183610	152140	146430	751570	817530	735650	19792	17638	4916.2	97851	294000	68724	289920	256460	229480	194370	268080	370990	--	--
Lmxp010913	676.45	676.455	0	184.08	675.448	spectrum	C35H66NO9P	[M+H]+	1-(9Z-Octadecenoyl)-2-(9-oxo-nonanoyl)-sn-glycero-3-phosphocholine	turquoise	Lipids	Glycerol ester	-	3	7082.4	12143	8401.1	9298.7	15011	7888	32800	20372	26252	6705.2	16432	14375	4355.6	9	9	9	5335.5	9	17186	12811	9	13277	15628	11002	--	--
pmp001276	677.37	677.375	-1.10722	677.37	676.367	spectrum	C33H56O14	[M+H]+	1-Linolenoyl-rac-glycerol-diglucoside	grey	Lipids	Free fatty acids	-	3	167190	156130	168600	137590	167350	156340	114110	87028	150430	107390	120610	116970	170750	154420	9	196360	258250	172410	133500	109940	110840	127420	114520	184380	--	--
pmp001271	679.39	679.391	-1.19224	263.24	678.383	spectrum	C33H58O14	[M+H]+	1-Linoleoyl-sn-glycerol-diglucoside	turquoise	Lipids	Free fatty acids	-	3	6878.6	2893.7	4288.5	4511.4	11889	4578.9	9	2789.7	9	1340.8	1297.7	1579.1	15301	5374.3	7949.5	12246	21804	13326	4231.7	4691.3	9	5662.7	5570	5354.2	--	--
Lmhp009190	679.39	679.39	-0.0441573	263.24	678.383	spectrum	C33H58O14	[M+H]+	2-Linoleoylglycerol-1,3-di-O-glucoside	turquoise	Lipids	Glycerol ester	-	3	6933.2	4710.1	4478.4	4759.4	5703.4	4115.6	3127.1	9	2876.6	9	9	9	11033	8352	6535.6	13900	11495	11115	5435.9	6770.6	3460.3	5332.4	3887.2	5928.5	--	--
Lmhp009384	679.39	679.39	-0.0441573	263.24	678.383	spectrum	C33H58O14	[M+H]+	1-Linoleoylglycerol-2,3-di-O-glucoside	turquoise	Lipids	Glycerol ester	-	3	5455.1	2648	3726.4	5904.4	5708.8	5938.1	2443.1	3685.9	2164	1916.7	2246.6	1421.6	8519.8	6517.8	10061	8714.2	14770	17686	5833.7	4254.6	3644.3	5607.2	4952.4	3230.6	--	--
Lmyn006011	677.38	677.375	0	397.13	678.383	spectrum	C33H58O14	[M-H]-	Gingerglycolipid B	turquoise	Lipids	Glycerol ester	88168-90-5	1	148360	94973	75696	133340	154670	132210	57264	61082	53502	38745	26399	32066	209100	192210	203270	251930	320320	369830	113540	99580	111320	119710	123680	127920	--	--
Lmyn006221	679.39	679.391	0	397.13	680.398	spectrum	C33H60O14	[M-H]-	Gingerglycolipid C	turquoise	Lipids	Glycerol ester	-	3	3923.4	3292.8	4122.1	5050.9	5063.2	3617.5	1695	1975.6	2208.6	2785.8	2401.2	1676.6	4608.6	5193	4860.1	6340.9	7471.6	7246.7	4646.5	3713.3	4281.8	5154	3445.3	4279.3	--	--
pmn001370	681.24	681.24	0.601844	519.19	682.247	spectrum	C32H42O16	[M-H]-	Pinoresinol-4,4'-O-di-O-glucoside	grey	Lignans and Coumarins	Lignans	63902-38-5	1	183920	205950	171950	129360	148400	126420	222640	202470	208870	179920	212200	156820	111160	111130	119570	180980	194760	221130	248190	202310	295620	159590	161230	149610	--	--
pmb1312	689.21	689.208	-0.97213	331.08	688.2	spectrum	C33H36O16	[M+H]+	Tricin-4'-O-(guaiacylglycerol)ether-7-O-glucoside	brown	Flavonoids	Flavones	-	3	17727	9	3465.4	7408.3	5612.9	15991	9	9	9	27981	55335	34815	9	9	9	4356.2	11765	11931	9	9	9	16694	8741.5	12162	--	--
pmn001372	711.25	711.25	0.618629	549.2	712.258	spectrum	C33H44O17	[M-H]-	Medioresinol-4,4'-di-O-glucoside	grey	Lignans and Coumarins	Lignans	88142-63-6	3	8130.2	9897.5	7203	7212.5	5768.2	6713.8	4294.8	11040	9801.5	6220.5	5267.5	4784.2	4317.5	4791.5	2919.2	7249.5	5238.2	6780.2	10598	13855	15800	6710.3	6244.2	10541	--	--
Hmcp001658	727.17	727.171	-0.247535	479.11	726.164	spectrum	C31H34O20	[M+H]+	Isorhamnetin-3-O-(6''-malonylglucoside)-7-O-glucoside	grey	Flavonoids	Flavonols	-	3	18566	12015	15221	27373	14166	6564.8	9759	15262	7080.2	16320	4430.5	11462	9256.8	12469	7069.1	10132	7752	9302	5446	8743.5	9	13847	15858	5886.5	--	--
pme2651	742.1	742.068	42.8532	620.1	743.075	standard	C21H28N7O17P3	[M-H]-	NADP (Nicotinamide adenine dinucleotide phosphate)	green	Nucleotides and derivatives	Nucleotides and derivatives	53-59-8	3	63305	73810	107380	88665	103870	101030	78987	75190	102870	170720	129800	116370	29581	30727	31405	55929	47987	47398	122300	129980	105330	71473	95234	59658	C00006	ko00195,ko00480,ko00760,ko01100
Lmsp002982	773.21	773.213	0	303.05	772.206	spectrum	C33H40O21	[M+H]+	Quercetin-3-O-sophoroside-7-O-rhamnoside	grey	Flavonoids	Flavonols	-	3	86003	108620	107230	107680	45707	44883	56978	68720	45391	51421	33154	27999	26588	82943	27489	45558	49273	31876	18017	33503	7862.5	119340	60448	52248	--	--
Zmhp002640	773.21	773.213	0.407779	303.05	772.206	spectrum	C33H40O21	[M+H]+	6-Hydroxykaempferol 3-Rutinoside-6-glucoside	grey	Flavonoids	Flavonols	-	3	90632	102460	94132	105730	49197	46430	47835	71238	42228	55960	35194	19192	19667	58414	33805	40503	53216	26678	26364	37784	14702	136210	69808	59300	--	--
Zmqp002952	773.21	773.215	-1.39677	465.1	773.213	spectrum	C33H41O21+	[M]+	Delphinidin-3-O-rutinoside-7-O-glucoside	grey	Flavonoids	Anthocyanidins	-	3	286630	362610	318590	367560	173580	166800	172750	234340	158830	178930	95588	69671	102530	249630	111930	179280	209760	112790	60224	126670	40304	431170	272850	160260	--	--
pme2746	784.15	784.149	0.688644	437	785.157	standard	C27H33N9O15P2	[M-H]-	Riboflavin 5'-Adenosine Diphosphate	yellow	Nucleotides and derivatives	Nucleotides and derivatives	146-14-5	1	50397	58857	60822	103620	125530	130990	86815	90189	99435	52677	27146	62062	76407	71342	83477	72085	41061	59137	52937	57609	76518	74906	95877	95507	C00016	ko00740,ko01100,ko01110
Zmhn000593	785.25	785.251	3.22521	785.25	786.258	spectrum	C35H46O20	[M-H]-	Magnoloside B	grey	Phenolic acids	Phenolic acids	-	3	52430	41553	48160	43315	80005	81492	56749	54218	63749	33169	34949	36705	53837	27429	43208	38326	27837	43391	28778	44670	48863	31214	48073	51283	C17679	--
pmn001646	865.2	865.199	-0.0462322	577.1	866.206	spectrum	C45H38O18	[M-H]-	Procyanidin C1	yellow	Tannins	Proanthocyanidins	37064-30-5	2	14921	9	18794	36216	25586	56173	16027	16462	16528	45495	17099	27308	3405.8	9	9	22750	24603	17129	9	9604.5	13069	11460	16160	20108	C17624	--
pmp000201	943.53	943.527	-0.900875	599.39	942.519	spectrum	C48H78O18	[M+H]+	Soyasaponin βb (Soyasaponin I)	grey	Terpenoids	Triterpene Saponin	-	1	12200	20661	18169	12395	18929	17131	11067	20907	16845	20693	15836	12465	24480	15312	803.45	3707.8	18551	10061	9863.8	21685	19142	8600.3	12519	12210	C08983	--
Lmmn005092	955.46	955.454	6.88678	955.46	956.462	spectrum	C47H72O20	[M-H]-	Medicagenic acid-3-O-glucuronide-28-O-rhamnosyl(1,2)-arabinoside	grey	Terpenoids	Triterpene Saponin	-	3	137540	137600	92527	137360	149900	177480	95709	112810	108560	155290	125890	140150	126660	135800	80239	86142	85223	84675	86720	109250	80505	103250	119010	115980	--	--
Hmsn004349	1077.6	1077.6	0.0241277	1077.6	1078.61	spectrum	C53H90O22	[M-H]-	Notoginsenoside L	grey	Terpenoids	Triterpene Saponin	-	3	23150	27416	24875	19294	16951	30173	23166	28216	19082	30124	38898	21526	28190	27481	28121	21436	27634	29725	23068	13869	13362	17595	17652	23083	--	--
