# Supplementary material for: Metabolomics Analysis Revealed the Characteristic Metabolites of Hemp Seeds Varieties and Metabolites Responsible for Antioxidant Properties
Source: Front Plant Sci. 2022 Jun 21;13:904163. doi: 10.3389/fpls.2022.904163 (PMC9253560; doi:10.3389/fpls.2022.904163)
Supplement: Supplementary file 4 [file Table_4.XLSX]

## Sheet: A vs B
Supplementary Table 2: Comparison of A and B in detail.
Index	Compounds	Class I	Class II	A1	A2	A3	B1	B2	B3	VIP	p-value	FDR	Fold_Change	Log2FC	Type
mws0251	Thymine	Nucleotides and derivatives	Nucleotides and derivatives	11725	10007	10934	9	9	9	1.52468	0.0020758	0.109184	0.000826547	-10.2406	up in A
pme0033	Hypoxanthine	Nucleotides and derivatives	Nucleotides and derivatives	96664	140890	182160	47050	21809	26186	1.42893	0.0382645	0.281318	0.226452	-2.14272	up in A
pme1173	Allopurinol	Nucleotides and derivatives	Nucleotides and derivatives	83997	126430	141280	41866	17719	14199	1.40419	0.017552	0.211681	0.209788	-2.25299	up in A
Lmcp000611	2-Amino-4,5-dihydro-1H-imidazole-4-acetic acid	Alkaloids	Alkaloids	249160	391130	292640	126920	126360	158400	1.42822	0.0464974	0.297109	0.441276	-1.18025	up in A
Lmbn001609	2-Acetyl-2-Hydroxybutanoic Acid	Organic acids	Organic acids	19292	28826	28861	12406	8230.2	13273	1.379	0.0287944	0.252532	0.440499	-1.18279	up in A
pme1109	Guanine	Nucleotides and derivatives	Nucleotides and derivatives	630680	735830	621730	268520	123700	163960	1.44616	0.00121333	0.0895134	0.279735	-1.83787	up in A
pme0183	Isoguanine	Nucleotides and derivatives	Nucleotides and derivatives	186900	207550	167350	85480	70356	64633	1.49196	0.00301652	0.129613	0.392433	-1.34948	up in A
MWS2984	8-Azaguanine	Nucleotides and derivatives	Nucleotides and derivatives	255310	176840	222580	132430	57594	103070	1.29752	0.0187209	0.223091	0.447656	-1.15954	up in A
Lmmn001643	2-Hydroxycinnamic acid	Phenolic acids	Phenolic acids	613310	712230	822660	157820	124320	180330	1.50372	0.00787086	0.175083	0.215283	-2.2157	up in A
Lmbn002648	α-Hydroxycinnamic Acid	Phenolic acids	Phenolic acids	576470	785060	741780	204360	151410	211710	1.49405	0.0100936	0.188574	0.269803	-1.89002	up in A
mws1014	Fraxetin (7,8-Dihydroxy-6-methoxycoumarin)	Lignans and Coumarins	Coumarins	42563	40674	38708	9	9	20758	1.13821	0.0366734	0.281318	0.170372	-2.55324	up in A
pme1654	Jasmonic acid	Organic acids	Organic acids	30098	24924	37478	7102.1	10409	8165.1	1.47519	0.0199311	0.226596	0.277581	-1.84902	up in A
MWS2910	5-Methyl-2'-Deoxycytidine	Nucleotides and derivatives	Nucleotides and derivatives	149520	168990	202850	22100	22171	7897.5	1.46444	0.00598434	0.153598	0.100062	-3.32103	up in A
MWSmce295	1-beta-D-Arabinofuranosyluracil	Nucleotides and derivatives	Nucleotides and derivatives	798270	573750	754930	368400	377900	312740	1.44232	0.0273845	0.251149	0.497915	-1.00603	up in A
pmn001491	Dendrobiumane D	Others	Others	897680	675260	891500	130720	192900	85488	1.46864	0.00485007	0.14287	0.166004	-2.59071	up in A
Zmhn001926	1-O-Salicyl-D-glucose	Phenolic acids	Phenolic acids	10087000	11093000	9721500	4649000	4172100	5267700	1.49675	0.000571676	0.071531	0.455926	-1.13313	up in A
Hmtn001302	Glucosyloxybenzoic acid	Phenolic acids	Phenolic acids	10534000	12358000	9386300	4336100	4096500	5211300	1.4785	0.010548	0.188574	0.422696	-1.24231	up in A
Lmhp012042	2-Linoleoylglycerol	Lipids	Glycerol ester	155430	264540	205720	65745	76565	63639	1.46114	0.0452252	0.297109	0.329155	-1.60316	up in A
Cmmn005231	massoniresinol	Lignans and Coumarins	Lignans	520160	463900	889130	9	9	9	1.52418	0.0427165	0.29314	1.44139e-05	-16.0822	up in A
Cmhp002511	Daphniglaucin C	Alkaloids	Terpenoid alkaloids	41784	44076	74521	9	9	9	1.52392	0.0368264	0.281318	0.000168349	-12.5363	up in A
Lmmn002260	5'-Methoxyisolariciresinol-9'-O-glucoside	Lignans and Coumarins	Lignans	91854	87610	92248	34079	40106	43276	1.49965	0.000379113	0.0632487	0.4323	-1.2099	up in A
Hmyn007087	LysoPI 16:0	Lipids	Glycerol ester	39736	29072	47715	2964.9	3251.5	3041.7	1.51435	0.0220374	0.22763	0.079453	-3.65375	up in A
pmp001106	Vitexin-2''-O-glucoside	Flavonoids	Flavonoid carbonoside	116830	90761	131340	15648	29976	19024	1.47029	0.0095061	0.188574	0.190741	-2.39031	up in A
Lmgn002679	Phenol	Phenolic acids	Phenolic acids	55567	16506	46050	101330	75832	93286	1.17842	0.0290213	0.252532	2.28955	1.19506	up in B
pma0134	D-(-)-Threose	Others	Saccharides and Alcohols	98131	123430	104600	235740	213670	228170	1.49215	0.000344812	0.0632487	2.07744	1.05481	up in B
Zmdp000376	4-Guanidinobutanal	Others	Others	20687000	16827000	18332000	35612000	42099000	44551000	1.49074	0.00674061	0.160651	2.18927	1.13045	up in B
Lmbn001718	3-Methyl-2-oxopentanoic acid	Organic acids	Organic acids	11933	8413.2	20637	43038	29338	40546	1.33734	0.0131392	0.196304	2.75532	1.46222	up in B
mws1167	Oxaloacetic acid	Organic acids	Organic acids	43459	36766	49086	108080	98954	78282	1.44766	0.0166976	0.209312	2.20643	1.14172	up in B
Lmbn001288	2-Hydroxy-2-methyl-3-oxobutanoic acid*	Organic acids	Organic acids	58662	102060	46580	139630	175920	179530	1.34848	0.0123619	0.196001	2.38821	1.25593	up in B
mws0473	2-Methylsuccinic acid	Organic acids	Organic acids	976340	1393100	785510	1897800	2583100	2417900	1.38206	0.0107963	0.189598	2.18666	1.12873	up in B
mws0183	3,4-Dihydroxybenzoic acid (Protocatechuic acid)	Phenolic acids	Phenolic acids	2850600	3198700	4207100	8458500	5463800	9011200	1.36062	0.0482434	0.297109	2.23602	1.16093	up in B
mws0639	2,3-Dihydroxybenzoic Acid	Phenolic acids	Phenolic acids	3418500	3820800	5190000	10790000	6657000	11046000	1.35247	0.0498506	0.297109	2.29241	1.19686	up in B
pme2914	3-Hydroxy-3-methylpentane-1,5-dioic acid	Amino acids and derivatives	Amino acids and derivatives	403910	362440	836000	1663300	1665200	2078800	1.40104	0.00356416	0.129613	3.37461	1.75472	up in B
mws2125	Phosphoenolpyruvate	Organic acids	Organic acids	14568	11212	17750	35360	49674	29468	1.40715	0.0480841	0.297109	2.63042	1.39529	up in B
mws0028	Vanillic acid	Phenolic acids	Phenolic acids	692370	693330	860170	1573700	1442400	1717100	1.48185	0.00164004	0.102605	2.10751	1.07554	up in B
Lmbn003524	9-Oxononanoic acid	Organic acids	Organic acids	176360	155110	178920	383400	365950	428870	1.50653	0.00284008	0.129223	2.30847	1.20694	up in B
pmb3101	2-Isopropylmalic Acid	Organic acids	Organic acids	325470	492480	436090	1517900	1257800	1470500	1.48537	0.0011227	0.0895134	3.38602	1.75959	up in B
Lmbn001754	3-Isopropylmalic Acid	Organic acids	Organic acids	411750	542450	518450	1884400	1639500	1697700	1.50521	0.000564883	0.071531	3.54572	1.82608	up in B
Lmrj002244	Cyclo(Pro-Pro)	Amino acids and derivatives	Amino acids and derivatives	57303	25591	56711	136100	229250	167390	1.39841	0.0286118	0.252532	3.81605	1.93208	up in B
MWSmce541	Cinnamoylglycine	Amino acids and derivatives	Amino acids and derivatives	10172	5955.8	11302	39412	41039	34968	1.46947	0.000292116	0.0632487	4.2078	2.07306	up in B
Lmlp003161	N-Feruloylputrescine	Alkaloids	Phenolamine	944510	384700	383240	1937100	1353700	1924000	1.34412	0.0121424	0.196001	3.04523	1.60655	up in B
Lmmp004504	2'-Hydroxygenistein	Flavonoids	Isoflavones	7726	5445.6	10617	39768	28205	32490	1.45821	0.00807396	0.175696	4.22316	2.07832	up in B
Hmbp002730	Isoscutellarein	Flavonoids	Flavones	4466	4013.5	10997	33956	24927	33794	1.40862	0.00364353	0.129613	4.7584	2.25048	up in B
MWS20143	Luteolin (5,7,3',4'-Tetrahydroxyflavone)	Flavonoids	Flavones	5074.5	7093.8	13940	35609	27162	29024	1.37859	0.00415085	0.136459	3.51593	1.81391	up in B
pmb3081	Glucarate O-Phosphoric acid	Others	Saccharides and Alcohols	8187200	4217900	5419100	10972000	13727000	16799000	1.35611	0.0226259	0.22763	2.32818	1.2192	up in B
pme3163	D-Sedoheptuiose 7-phosphate	Others	Saccharides and Alcohols	3960300	2203900	2258200	6089100	6834900	8496100	1.39871	0.0100743	0.188574	2.54323	1.34666	up in B
pme0460	Epicatechin	Flavonoids	Flavanols	79127	19435	79580	140670	123990	160720	1.12845	0.0347541	0.276102	2.38787	1.25572	up in B
Hmqn000843	Tachioside	Phenolic acids	Phenolic acids	12292	11128	8681.4	23422	20757	24611	1.46227	0.001454	0.0970305	2.1429	1.09956	up in B
mws1433	N-Feruloyltyramine	Alkaloids	Phenolamine	1671500	1323500	1498100	3205400	3576200	3889700	1.49793	0.00276315	0.129223	2.37504	1.24795	up in B
MWStz221	N-Cis-Feruloyltyramine	Alkaloids	Phenolamine	1620900	1419400	1469100	3301200	3455300	4104000	1.50405	0.00985475	0.188574	2.40841	1.26808	up in B
Cmzp002057	6-O-Acetylarbutin	Phenolic acids	Phenolic acids	9688.8	19516	22188	40570	46399	45676	1.35031	0.00862713	0.182505	2.581	1.36793	up in B
Lmdp003808	Azaleatin (5-O-Methylquercetin)	Flavonoids	Flavonols	4012.8	9	10427	77397	81422	141380	1.13046	0.0415336	0.292783	20.7767	4.3769	up in B
pmb0751	Trans-5-O-(p-Coumaroyl)shikimate*	Phenolic acids	Phenolic acids	827320	571680	630380	1430400	1769400	1970300	1.46268	0.0102647	0.188574	2.54763	1.34915	up in B
HJN013	N-Feruloyloctopamine	Alkaloids	Alkaloids	338730	472270	717660	2470300	2324900	2394800	1.46749	0.00125194	0.0895134	4.70347	2.23372	up in B
Zmwp003002	protosinomenine	Others	Others	40077	43684	20199	395510	252900	331630	1.48122	0.0169527	0.209502	9.42709	3.23681	up in B
Zmdp008296	6-prenylapigenin	Others	Others	49590	62248	268390	693330	541490	500040	1.30332	0.00875148	0.182505	4.56268	2.18988	up in B
pmp000638	8-Prenylkaempferol	Flavonoids	Flavones	26114	27052	81943	266030	194780	142240	1.34815	0.0307886	0.258986	4.46343	2.15815	up in B
pmp000355	Licoflavonol	Flavonoids	Flavonols	24182	27894	87491	271910	202890	149880	1.3366	0.0253835	0.237466	4.47584	2.16216	up in B
pmp000358	Licoagrochalcone D	Flavonoids	Chalcones	25533	29283	94117	299410	225120	170890	1.3442	0.0208163	0.22763	4.66935	2.22322	up in B
Zmdp008437	cannflavin B	Others	Others	247960	255030	1072300	2899700	2238800	2135100	1.3265	0.00672371	0.160651	4.61731	2.20705	up in B
Lmjn005433	Rosmarinic acid methyl ester	Phenolic acids	Phenolic acids	14273	11718	15158	31668	30341	33731	1.49576	0.000220482	0.0632487	2.32667	1.21826	up in B
HJN092	p-Coumaroylferuloylputrescine	Alkaloids	Phenolamine	80530	7325.6	60924	330150	240460	330510	1.25232	0.00341542	0.129613	6.05674	2.59854	up in B
pmb0500	N-p-Coumaroyl-N'-feruloylputrescine	Alkaloids	Phenolamine	1293800	89233	779590	5472000	4179600	5539600	1.26043	0.00188675	0.109184	7.02443	2.81238	up in B
Hmap008864	badrakemin acetate	Lignans and Coumarins	Coumarins	48880	30110	63640	130270	182590	109840	1.37764	0.033777	0.272667	2.96361	1.56736	up in B
pmp000413	Genistein-8-C-glucoside	Flavonoids	Isoflavones	1827.8	3680.8	7370	26928	31064	51489	1.41501	0.0459336	0.297109	8.501	3.08763	up in B
Lmhp005550	N,N'-Diferuloylputrescine	Alkaloids	Phenolamine	202190	61482	87276	2541300	3205600	4539800	1.49091	0.029499	0.252532	29.3112	4.87338	up in B
pmp000437	Myricadoil	Terpenoids	Triterpene	9	9	9	63918	37865	35600	1.52248	0.0371933	0.281318	5088.26	12.313	up in B
Hmcp002316	Isorhamnetin-3-O-arabinoside	Flavonoids	Flavonols	36006	6994.8	87994	1130600	807540	1690600	1.40695	0.0445782	0.297109	27.7014	4.79189	up in B
mws1299	Luteolin-8-C-glucoside (Orientin)	Flavonoids	Flavonoid carbonoside	9	9	9	196150	134130	267060	1.52336	0.0352457	0.277802	22123.7	14.4333	up in B
pmb0464	L-Aspartic acid-O-diglucoside	Amino acids and derivatives	Amino acids and derivatives	1094900	1021700	1144100	2031800	2786700	2566000	1.48544	0.0232592	0.22763	2.2647	1.17932	up in B
pmp000120	Diosmetin-6-C-glucoside	Flavonoids	Flavanones	9	14458	9	1260000	965930	688420	1.33912	0.0278433	0.251149	201.323	7.65337	up in B
HJAP011	Chrysoeriol-8-C-glucoside (Scoparin)	Flavonoids	Flavonoid carbonoside	9	15008	9	935720	760270	506260	1.32728	0.0278497	0.251149	146.563	7.19537	up in B
Lmnp002845	Hispidulin-8-C-glucoside	Flavonoids	Flavonoid carbonoside	9	14554	9	1037100	776130	511890	1.33021	0.0365175	0.281318	159.561	7.31796	up in B
Lmjp003655	6-C-MethylKaempferol-3-glucoside	Flavonoids	Flavones	801770	231270	889340	2996700	1781700	1781300	1.25103	0.0430485	0.29314	3.41228	1.77074	up in B
Zmhn002750	4-O-(6'-O-Glucosylcaffeoyl)-4-hydroxybenzoic acid	Phenolic acids	Phenolic acids	25094	32807	21088	64726	53640	51908	1.42566	0.00485273	0.14287	2.15567	1.10813	up in B
Hmgp002189	Hispidulin-7-O-Glucoside	Flavonoids	Flavones	755320	288550	845950	2886600	1607900	1850300	1.30237	0.0463372	0.297109	3.35736	1.74733	up in B
pmn001705	3,24-Dihydroxy-17,21-semiacetal-12(13)oleanolic fruit	Terpenoids	Triterpene	9	71209	9	238280	231060	162520	1.16101	0.00526222	0.146319	8.87107	3.14911	up in B
pmn001706	2-Hydroxyoleanolic acid	Terpenoids	Triterpene	9	9	9	247690	251350	173020	1.52434	0.012733	0.196001	24891.1	14.6033	up in B
Lmzn006284	2α-Hydroxyursolic acid	Terpenoids	Triterpene	37820	80790	106340	246920	254440	198370	1.34467	0.00422601	0.136459	3.1106	1.63719	up in B
Lmjp002906	Rhamnetin-3-O-Glucoside	Flavonoids	Flavonols	308680	82243	1177700	6441700	4664400	10068000	1.35017	0.0491045	0.297109	13.4985	3.75473	up in B
Hmgp002036	Nepetin-7-O-glucoside	Flavonoids	Flavones	326120	98420	1119200	6676600	4820500	10002000	1.37059	0.0433504	0.293201	13.9266	3.79977	up in B
Lmhn003799	Feruloylferuloyltartaric acid	Phenolic acids	Phenolic acids	2656.2	4507.9	17454	24795	38039	31246	1.24844	0.0197122	0.226596	3.82158	1.93417	up in B
Lmhp007598	LysoPC 19:2(2n isomer)	Lipids	LPC	61433	46843	51704	133190	141010	131000	1.5039	0.000196335	0.0632487	2.53282	1.34074	up in B
pmd0143	LysoPC 20:0	Lipids	LPC	100690	61566	124130	323480	216620	271900	1.38811	0.0135909	0.197167	2.83533	1.50352	up in B
mws1290	Kaempferol-3-O-(6''-p-Coumaroyl)glucoside (Tiliroside)	Flavonoids	Flavonols	9	9	9	20325	12352	15105	1.52284	0.0208991	0.22763	1769.7	10.7893	up in B
Lmyp004407	Kaempferol-3-O-(2''-p-Coumaroyl)galactoside	Flavonoids	Flavones	9	9	9	5081.9	2680.2	2776	1.51954	0.0467186	0.297109	390.3	8.60844	up in B
Lmlp002990	Isosaponarin(Isovitexin-4'-O-glucoside)	Flavonoids	Flavonoid carbonoside	9	6742.5	9	103700	84594	132030	1.29633	0.0150248	0.206024	47.3817	5.56626	up in B
Lmnp002413	Luteolin-6-C-rhamnoside-7-O-glucoside	Flavonoids	Flavonoid carbonoside	9	9	9	69160	61732	64501	1.52468	0.00110575	0.0895134	7236.78	12.8211	up in B
pme1773	Cyanidin-3-O-rutinoside (Keracyanin)	Flavonoids	Anthocyanidins	95699	9	89780	747130	858760	1425100	1.00912	0.043022	0.29314	16.3406	4.03039	up in B
Lmnp002584	Hispidulin-8-C-(2''-O-glucosyl)glucoside	Flavonoids	Flavonoid carbonoside	7515.5	28201	9	4252700	3485300	3492500	1.29836	0.00458701	0.14287	314.355	8.29625	up in B
Hmgp001888	Patuletin-3-O-rutinoside	Flavonoids	Flavonols	14166	33610	37112	52736	101000	91202	1.27262	0.0497236	0.297109	2.88543	1.52878	up in B
Lmpp003228	Petunidin-3-O-(6''-O-caffeoyl)glucoside	Flavonoids	Anthocyanidins	5963.8	45902	22407	60811	95803	100470	1.18051	0.0235497	0.22763	3.46135	1.79133	up in B
pme2746	Riboflavin 5'-Adenosine Diphosphate	Nucleotides and derivatives	Nucleotides and derivatives	50397	58857	60822	103620	125530	130990	1.48258	0.00944616	0.188574	2.11752	1.08238	up in B

## Sheet: A vs C
Supplementary Table 2: Comparison of A and C in detail.
Index	Compounds	Class I	Class II	A1	A2	A3	C1	C2	C3	VIP	p-value	FDR	Fold_Change	Log2FC	Type
mws0574	2-Hydroxyisobutyric acid	Organic acids	Organic acids	38305	40909	59913	22400	19750	13860	1.32807	0.0422322	0.230546	0.402582	-1.31265	up in A
mws0251	Thymine	Nucleotides and derivatives	Nucleotides and derivatives	11725	10007	10934	9	9	9	1.46067	0.0020758	0.111288	0.000826547	-10.2406	up in A
mws0425	Citraconic acid	Organic acids	Organic acids	167270	140120	182860	79164	81098	66443	1.40754	0.0117309	0.144126	0.462427	-1.1127	up in A
pme0040	Adenine	Nucleotides and derivatives	Nucleotides and derivatives	5858200	5444900	6313300	2697500	2463900	2626300	1.44988	0.00357674	0.124351	0.442071	-1.17765	up in A
pme0033	Hypoxanthine	Nucleotides and derivatives	Nucleotides and derivatives	96664	140890	182160	22513	23253	19566	1.42862	0.0407502	0.229365	0.155658	-2.68354	up in A
pme1173	Allopurinol	Nucleotides and derivatives	Nucleotides and derivatives	83997	126430	141280	15669	12433	11278	1.4386	0.0255453	0.199235	0.111968	-3.15884	up in A
Hmgn001653	Protocatechualdehyde	Phenolic acids	Phenolic acids	20565000	13947000	18959000	8194900	8663300	8112400	1.38807	0.0404139	0.229365	0.466993	-1.09853	up in A
mws0749	4-Hydroxybenzoic acid	Phenolic acids	Phenolic acids	25087000	16795000	23697000	8860500	10179000	9224200	1.38928	0.037291	0.223076	0.430987	-1.21428	up in A
mws0851	Valproic Acid	Organic acids	Organic acids	3247500	2747200	2472300	1177900	1235900	1147600	1.43313	0.0176776	0.156282	0.420621	-1.24941	up in A
Lmbn001609	2-Acetyl-2-Hydroxybutanoic Acid	Organic acids	Organic acids	19292	28826	28861	9521.4	8700.1	10920	1.39977	0.0332577	0.219225	0.378564	-1.40139	up in A
Lmbn001676	(R)-3-Hydroxy-3-Methyl-2-Oxopentanoic Acid	Organic acids	Organic acids	24386	32490	20608	10284	7366.1	17749	1.21662	0.0406763	0.229365	0.456857	-1.13019	up in A
pme1109	Guanine	Nucleotides and derivatives	Nucleotides and derivatives	630680	735830	621730	172470	166170	218750	1.44741	0.00181566	0.111288	0.280343	-1.83473	up in A
pme0183	Isoguanine	Nucleotides and derivatives	Nucleotides and derivatives	186900	207550	167350	54515	48993	74470	1.42708	0.00146464	0.111288	0.3168	-1.65836	up in A
pme1439	p-Coumaric acid	Phenolic acids	Phenolic acids	200280	222960	213790	112530	85155	116020	1.40933	0.00143013	0.111288	0.492449	-1.02195	up in A
Lmmn001643	2-Hydroxycinnamic acid	Phenolic acids	Phenolic acids	613310	712230	822660	347610	327420	232730	1.37186	0.00788908	0.144126	0.422568	-1.24275	up in A
MWSCX017	4-hydroxyphenyl acrylaldehyde	Others	Others	247590	218200	231540	132470	118260	86219	1.36407	0.00340162	0.124351	0.483199	-1.04931	up in A
Lmbn002648	α-Hydroxycinnamic Acid	Phenolic acids	Phenolic acids	576470	785060	741780	309780	302530	216060	1.38465	0.0104667	0.144126	0.393841	-1.34431	up in A
mws0159	Phenylpyruvic acid	Organic acids	Organic acids	110140	109920	117930	59812	59914	40884	1.37283	0.00502817	0.126402	0.475192	-1.07342	up in A
pme3083	2-(Formylamino)benzoic acid	Phenolic acids	Phenolic acids	932810	879460	770040	415490	404310	388250	1.44132	0.00929138	0.144126	0.467818	-1.09598	up in A
mws0467	3-(4-Hydroxyphenyl)-propionic acid	Phenolic acids	Phenolic acids	84294	57008	77460	32972	29104	35886	1.38653	0.0331243	0.219225	0.447802	-1.15907	up in A
pme0253	N-Acetyl-L-leucine	Amino acids and derivatives	Amino acids and derivatives	218730	262380	289320	23386	29090	27796	1.45528	0.00756678	0.142627	0.104191	-3.2627	up in A
pme0008	L-Citrulline	Amino acids and derivatives	Amino acids and derivatives	131100	135150	173000	84163	38554	75337	1.25064	0.0141794	0.146621	0.450891	-1.14915	up in A
pme0137	N-Acetyl-L-Glutamine	Amino acids and derivatives	Amino acids and derivatives	251040	420590	302110	69165	173780	90579	1.27538	0.0303891	0.218408	0.342519	-1.54575	up in A
pme0075	N-Acetyl-L-glutamic acid	Amino acids and derivatives	Amino acids and derivatives	793380	790230	859420	239200	214770	194900	1.4515	0.000123001	0.0614389	0.265601	-1.91267	up in A
pme1654	Jasmonic acid	Organic acids	Organic acids	30098	24924	37478	12696	13280	7109.7	1.32355	0.0164136	0.152159	0.357683	-1.48325	up in A
mws0520	N-Acetyl-L-tyrosine	Amino acids and derivatives	Amino acids and derivatives	210170	380140	300170	36218	29724	39567	1.4402	0.0330644	0.219225	0.118486	-3.07722	up in A
mws4085	Sinapic acid	Phenolic acids	Phenolic acids	56222	50839	48512	22723	30043	13737	1.2828	0.0120409	0.144126	0.427471	-1.2261	up in A
MWS2910	5-Methyl-2'-Deoxycytidine	Nucleotides and derivatives	Nucleotides and derivatives	149520	168990	202850	32932	25300	25964	1.44693	0.00986397	0.144126	0.161493	-2.63046	up in A
ML10180524	Cytarabine	Nucleotides and derivatives	Nucleotides and derivatives	691710	367080	575250	119520	138910	128210	1.40712	0.0479445	0.242522	0.236616	-2.07938	up in A
MWSmce295	1-beta-D-Arabinofuranosyluracil	Nucleotides and derivatives	Nucleotides and derivatives	798270	573750	754930	275080	252010	224490	1.41998	0.0181856	0.159364	0.35336	-1.50079	up in A
mws0248	Uridine	Nucleotides and derivatives	Nucleotides and derivatives	919840	847310	1327800	343520	307880	408700	1.40148	0.0408678	0.229365	0.342526	-1.54572	up in A
mws1173	Garbanzol	Flavonoids	Flavonols	63025	74565	47770	27088	34628	26139	1.34114	0.040726	0.229365	0.47397	-1.07713	up in A
pmb1574	9,12-Octadecadien-6-Ynoic Acid	Lipids	Free fatty acids	81199	122870	139880	27966	41980	36431	1.38113	0.0391848	0.227591	0.309281	-1.69301	up in A
mws0367	α-Linolenic Acid	Lipids	Free fatty acids	59400000	89041000	73867000	31328000	31207000	36032000	1.39883	0.0366298	0.223076	0.44338	-1.17338	up in A
mws2623	11-Octadecanoic acid(Vaccenic acid)	Lipids	Free fatty acids	50849000	60834000	61167000	23145000	24167000	27633000	1.43872	0.00487338	0.126402	0.433584	-1.20562	up in A
mws0396	Elaidic Acid	Lipids	Free fatty acids	65318000	78483000	81053000	28596000	31012000	35455000	1.43336	0.00582054	0.135226	0.422777	-1.24203	up in A
Lmyn012331	Petroselinic acid	Lipids	Free fatty acids	50232000	58952000	61676000	22223000	23552000	26857000	1.43796	0.00511146	0.126402	0.425097	-1.23414	up in A
pmn001491	Dendrobiumane D	Others	Others	897680	675260	891500	209890	193910	175390	1.4422	0.0120913	0.144126	0.235019	-2.08915	up in A
Zmyn004548	12-Oxo-phytodienoic acid	Lipids	Free fatty acids	94778	88876	105020	21024	20861	25674	1.454	0.00187993	0.111288	0.234032	-2.09522	up in A
pmb0197	N7-Methylguanosine	Nucleotides and derivatives	Nucleotides and derivatives	121810	123220	114510	64316	24174	51533	1.26827	0.0208168	0.174774	0.38945	-1.36049	up in A
Lmbn009444	Ricinoleic acid	Lipids	Free fatty acids	38462000	42385000	23859000	7346200	7062000	7178400	1.42436	0.038956	0.227585	0.206164	-2.27814	up in A
pmf0297	1-Eicosanol	Lipids	Free fatty acids	40986000	45193000	24990000	7860400	7949200	8312100	1.41984	0.0420989	0.230546	0.216982	-2.20435	up in A
Zmhn001926	1-O-Salicyl-D-glucose	Phenolic acids	Phenolic acids	10087000	11093000	9721500	2752100	2414500	2104600	1.44797	0.000610143	0.0870761	0.235302	-2.08741	up in A
Hmtn001302	Glucosyloxybenzoic acid	Phenolic acids	Phenolic acids	10534000	12358000	9386300	2665500	2577900	2300500	1.44809	0.00992439	0.144126	0.233714	-2.09718	up in A
pmn001606	Eicosenoic acid	Lipids	Free fatty acids	702310	1220400	1418200	9	9	9	1.46004	0.0348275	0.221609	8.08163e-06	-16.9169	up in A
pme3967	2-(Dimethylamino)guanosine	Nucleotides and derivatives	Nucleotides and derivatives	3153800	2394500	3308500	1235800	1259400	1238600	1.42014	0.0262121	0.200635	0.421574	-1.24614	up in A
Lmcp002302	N6-(2-Hydroxyethyl)adenosine	Nucleotides and derivatives	Nucleotides and derivatives	2793100	2130300	2978100	1157100	1239800	1069400	1.40512	0.0255374	0.199235	0.438689	-1.18873	up in A
pmf0397	Arachidic acid	Lipids	Free fatty acids	153890	272760	247000	65219	66504	67387	1.40221	0.0483102	0.242522	0.295569	-1.75843	up in A
pmp000970	Hispanolone	Terpenoids	Ditepenoids	108870	145170	187710	31518	32385	44236	1.41402	0.0359256	0.223076	0.244797	-2.03034	up in A
Hmqp005412	12-Hydroxyabietic Acid	Terpenoids	Ditepenoids	48521	31592	31092	9	9	10928	1.16058	0.0119841	0.144126	0.0984308	-3.34475	up in A
HJAP158	Aromatide	Others	Others	3316000	3119100	3458900	1081900	1976400	1758600	1.31158	0.0154748	0.14866	0.486851	-1.03845	up in A
MWS20033	20-Carboxyarachidonic Acid	Lipids	Free fatty acids	6764.2	12225	15119	1441	9	9	1.22656	0.0426826	0.231739	0.0427756	-4.54707	up in A
pmf0400	Docosanoic acid (Behenic acid)	Lipids	Free fatty acids	213950	386760	379440	80711	73641	78485	1.40852	0.0474894	0.242522	0.237552	-2.07368	up in A
Smmp010793	Rosmadial	Terpenoids	Ditepenoids	26926	27530	47111	9	9	9	1.45936	0.0362938	0.223076	0.000265834	-11.8772	up in A
Lmhp011562	1-α-Linolenoyl-glycerol	Lipids	Glycerol ester	1010800	1334500	1066700	265570	249950	289550	1.45074	0.0121112	0.144126	0.235953	-2.08343	up in A
Lmhp112042	1-Linoleoylglycerol	Lipids	Glycerol ester	619670	724720	600610	175530	174170	172050	1.4554	0.00652164	0.140546	0.268252	-1.89834	up in A
pma3724	1-O-Feruloylquinic acid*	Phenolic acids	Phenolic acids	17472	9226.2	14382	9	9	9	1.45858	0.0295291	0.216826	0.000657251	-10.5713	up in A
mws1565	Geniposide	Terpenoids	Monoterpenoids	39527	50963	33972	23478	18230	16782	1.34606	0.0338376	0.219225	0.469943	-1.08944	up in A
Cmmn005231	massoniresinol	Lignans and Coumarins	Lignans	520160	463900	889130	9	42464	27260	1.05174	0.0447748	0.236667	0.0372269	-4.74751	up in A
Lmhp008337	LysoPE 14:0(2n isomer)	Lipids	LPE	18846	19962	24625	10546	7444.7	13103	1.31621	0.0112082	0.144126	0.490182	-1.02861	up in A
Lmgp003335	4',5-Dihydroxyisoflavone-7-O-galactoside	Flavonoids	Isoflavones	17069	11242	23101	7485.8	9	9	1.10076	0.0299032	0.216826	0.145954	-2.77641	up in A
pmn001700	24,30-Dihydroxy-12(13)-enolupinol	Terpenoids	Triterpene	93420	92534	87408	31963	23955	38071	1.4228	0.00128312	0.111288	0.343826	-1.54025	up in A
Lmhp009464	LysoPE 17:1(2n isomer)	Lipids	LPE	17177	25862	19498	9565.3	9310.9	11267	1.37467	0.0467416	0.241037	0.482006	-1.05288	up in A
Lmhp009769	LysoPE 17:1	Lipids	LPE	17936	26871	18740	8285.7	10509	11119	1.35297	0.0491305	0.242977	0.470733	-1.08702	up in A
Lmhp010162	LysoPE 17:0	Lipids	LPE	45486	39096	54021	19505	25953	20562	1.37689	0.0171461	0.154315	0.476324	-1.06998	up in A
pmb0883	LysoPE 18:0	Lipids	LPE	878790	640030	930640	303420	343390	335890	1.40909	0.029952	0.216826	0.40119	-1.31764	up in A
Lmhp010514	LysoPE 20:2(2n isomer)	Lipids	LPE	104620	87573	130670	45124	44577	46518	1.40866	0.0380056	0.225998	0.42191	-1.24499	up in A
pmd0136	LysoPC 18:0(2n isomer)	Lipids	LPC	2953900	2020800	3044000	1021700	1054700	1244400	1.38777	0.036086	0.223076	0.414132	-1.27184	up in A
mws0126	LysoPC 18:0	Lipids	LPC	11157000	8158600	11112000	4076400	4113100	4752900	1.4119	0.0233854	0.189935	0.425351	-1.23328	up in A
pmb2228	LysoPC 19:0	Lipids	LPC	54358	34591	55704	15189	12566	18659	1.38629	0.0339506	0.219225	0.320864	-1.63996	up in A
Lmhp011549	LysoPC 20:1	Lipids	LPC	253600	329080	306970	129930	121010	129170	1.43646	0.0157465	0.149816	0.427258	-1.22682	up in A
Lmsp012988	Goshonoside F4	Terpenoids	Ditepenoids	4041.6	2910.8	4882.1	1465.6	1231.7	1327.5	1.3974	0.0431927	0.231987	0.34009	-1.55601	up in A
pme2923	Acetoxyacetic acid	Organic acids	Organic acids	9	9	39460	124800	106550	117780	1.12055	0.00816141	0.144126	8.84366	3.14464	up in C
ML10181668	Cycloleucine	Amino acids and derivatives	Amino acids and derivatives	238070	254460	365420	1260300	1175700	972710	1.42978	0.00356897	0.124351	3.97309	1.99026	up in C
mws0704	O-Phosphorylethanolamine	Alkaloids	Alkaloids	4603.9	3100.8	7312.9	25877	33040	36871	1.40447	0.00740178	0.142627	6.37838	2.67319	up in C
Wmzn000227	2,2-Dimethylsuccinic acid	Organic acids	Organic acids	2116.2	11680	10079	70950	82832	82395	1.33715	0.000203994	0.0679301	9.89215	3.30628	up in C
Zmsp000366	Fagomine	Alkaloids	Piperidine alkaloids	39050	38577	28081	85033	76309	70940	1.40132	0.00161404	0.111288	2.19739	1.13579	up in C
pmb1754	O-Phosphocholine	Alkaloids	Alkaloids	164070	105220	139950	446690	586890	361380	1.40143	0.0311026	0.219225	3.40866	1.7692	up in C
pmp001234	Butylidenephthalide	Phenolic acids	Phenolic acids	7627.4	5880.5	6024.3	13733	14391	17091	1.41267	0.00475898	0.126402	2.3149	1.21095	up in C
MWSmce541	Cinnamoylglycine	Amino acids and derivatives	Amino acids and derivatives	10172	5955.8	11302	16408	21362	17120	1.2618	0.0151995	0.14866	2.00111	1.0008	up in C
MWStz100	Decitabine; 5-Aza-2'-Deoxycytidine	Nucleotides and derivatives	Nucleotides and derivatives	11990	11275	16804	27675	27614	25280	1.37888	0.00731804	0.142627	2.01076	1.00774	up in C
mws0359	Pentadecanoic Acid	Lipids	Free fatty acids	170490	40528	106780	374380	385160	341010	1.25375	0.0124594	0.144126	3.46305	1.79204	up in C
pmb3081	Glucarate O-Phosphoric acid	Others	Saccharides and Alcohols	8187200	4217900	5419100	17225000	16559000	17802000	1.37839	0.00665674	0.140546	2.89416	1.53314	up in C
pme3163	D-Sedoheptuiose 7-phosphate	Others	Saccharides and Alcohols	3960300	2203900	2258200	8438300	8456500	8511200	1.38659	0.0101338	0.144126	3.01648	1.59287	up in C
pmb3142	Salicylic acid-2-O-glucoside	Phenolic acids	Phenolic acids	3990300	2885800	2271500	6842100	6754100	7140600	1.36143	0.0129843	0.144126	2.26691	1.18073	up in C
Zmhn000892	4-O-Glucosyl-3,4-dihydroxybenzyl alcohol	Phenolic acids	Phenolic acids	11389	11784	7840.7	24100	15547	25141	1.2715	0.0499989	0.244161	2.08901	1.06282	up in C
Lmsn000363	Raspberryketone glucoside	Phenolic acids	Phenolic acids	368950	224650	603450	2865500	2855400	3769800	1.40537	0.00629118	0.140546	7.92841	2.98703	up in C
MWSmce203	D-(+)-Cellobiose	Others	Saccharides and Alcohols	18584	26166	37741	72409	54329	48639	1.25476	0.0296023	0.216826	2.12601	1.08815	up in C
mws1333	Melibiose	Others	Saccharides and Alcohols	620520	1113400	836810	2198100	1818400	1576900	1.31601	0.0133912	0.145609	2.1758	1.12155	up in C
mws0264	D-Trehalose	Others	Saccharides and Alcohols	407890	836430	1277800	2699600	2105100	2565900	1.25878	0.00832862	0.144126	2.92238	1.54715	up in C
pmb0981	Adenosine 5'-monophosphate	Nucleotides and derivatives	Nucleotides and derivatives	539510	505160	840060	1873500	1806000	1777000	1.40261	0.00518766	0.126402	2.89511	1.53362	up in C
pmb0532	Inosine 5'-monophosphate	Nucleotides and derivatives	Nucleotides and derivatives	48209	46984	49022	127290	132070	131920	1.45979	7.09162e-05	0.0614389	2.71317	1.43998	up in C
pmb0998	Guanosine 5'-monophosphate	Nucleotides and derivatives	Nucleotides and derivatives	17949	18169	21088	68997	65338	56609	1.45164	0.00423726	0.125821	3.33783	1.73891	up in C
Hmsn002948	2-Hydroxyphenol-1-O-glucosyl(6→1)rhamnoside	Phenolic acids	Phenolic acids	7463.2	5778.3	6091.4	19310	16278	20322	1.43234	0.00404562	0.125821	2.89196	1.53205	up in C
MWSHY0181	Apigenin-8-C-Glucoside (Vitexin)	Flavonoids	Flavonoid carbonoside	9	9	9	24704	12939	28044	1.45682	0.0411244	0.229515	2432.85	11.2484	up in C
pmp000413	Genistein-8-C-glucoside	Flavonoids	Isoflavones	1827.8	3680.8	7370	23620	16918	22483	1.31502	0.00378852	0.125821	4.89347	2.29086	up in C
mws1299	Luteolin-8-C-glucoside (Orientin)	Flavonoids	Flavonoid carbonoside	9	9	9	17558	16412	24241	1.45918	0.0154762	0.14866	2155.96	11.0741	up in C
mws1608	Luteolin-6-C-glucoside (Isoorientin)	Flavonoids	Flavonoid carbonoside	9	9	9	30878	20129	22967	1.46031	0.0166012	0.152159	2739.78	11.4198	up in C
pmp000120	Diosmetin-6-C-glucoside	Flavonoids	Flavanones	9	14458	9	385060	257950	297020	1.24003	0.0134094	0.145609	64.9371	6.02097	up in C
HJAP011	Chrysoeriol-8-C-glucoside (Scoparin)	Flavonoids	Flavonoid carbonoside	9	15008	9	250630	192130	204410	1.2212	0.00441009	0.125877	43.07	5.42861	up in C
Lmnp002845	Hispidulin-8-C-glucoside	Flavonoids	Flavonoid carbonoside	9	14554	9	247430	216410	203880	1.22509	0.00131071	0.111288	45.8221	5.51797	up in C
pmn001705	3,24-Dihydroxy-17,21-semiacetal-12(13)oleanolic fruit	Terpenoids	Triterpene	9	71209	9	245830	249770	236410	1.12056	0.00985017	0.144126	10.2771	3.36137	up in C
pmn001706	2-Hydroxyoleanolic acid	Terpenoids	Triterpene	9	9	9	273590	233630	222130	1.46103	0.00408935	0.125821	27013	14.7214	up in C
Lmzn006284	2α-Hydroxyursolic acid	Terpenoids	Triterpene	37820	80790	106340	292200	253990	262330	1.32757	0.00271635	0.117984	3.59422	1.84568	up in C
Lmhp008233	LysoPE 18:4	Lipids	LPE	7721.3	9193.2	15540	39282	24891	30701	1.33199	0.0202038	0.174098	2.92329	1.54759	up in C
MWSmce621	Cichoric Acid	Phenolic acids	Phenolic acids	16126	59420	34455	84534	102980	81856	1.16627	0.0325661	0.219225	2.4488	1.29207	up in C
Lmmn000214	Solatriose	Others	Saccharides and Alcohols	15182	42394	50207	555090	477380	505300	1.40905	0.000448877	0.074738	14.2673	3.83464	up in C
Hmqp006235	LysoPC 18:4	Lipids	LPC	200450	165280	259080	679500	458040	588970	1.3825	0.0173612	0.154856	2.76326	1.46637	up in C
Lmlp002990	Isosaponarin(Isovitexin-4'-O-glucoside)	Flavonoids	Flavonoid carbonoside	9	6742.5	9	46985	57088	42180	1.19839	0.00260997	0.117984	21.6335	4.43519	up in C
Lmnp002413	Luteolin-6-C-rhamnoside-7-O-glucoside	Flavonoids	Flavonoid carbonoside	9	9	9	32031	40993	44718	1.45995	0.00908154	0.144126	4360.81	12.0904	up in C
Lmmp000897	Gallocatechin-(4α→8)-gallocatechin	Flavonoids	Flavanols	4934.7	9	9	54714	58836	44038	1.23302	0.0034154	0.124351	31.8186	4.9918	up in C
Lmbp002592	Kaempferol-3,7-di-O-glucoside	Flavonoids	Flavonols	9	9	9	49123	68843	53512	1.46071	0.0107638	0.144126	6351.04	12.6328	up in C
Lmnp002584	Hispidulin-8-C-(2''-O-glucosyl)glucoside	Flavonoids	Flavonoid carbonoside	7515.5	28201	9	1222000	1166400	1033100	1.17837	0.00203558	0.111288	95.7719	6.58153	up in C
pmb2653	D(+)-Melezitose O-rhamnoside	Others	Saccharides and Alcohols	35648	21161	60546	271840	238050	227510	1.39382	0.000343043	0.074738	6.2835	2.65157	up in C
Lmxp010913	1-(9Z-Octadecenoyl)-2-(9-oxo-nonanoyl)-sn-glycero-3-phosphocholine	Lipids	Glycerol ester	7082.4	12143	8401.1	32800	20372	26252	1.35605	0.0267112	0.200635	2.87492	1.52352	up in C

## Sheet: A vs D
Supplementary Table 2: Comparison of A and D in detail.
Index	Compounds	Class I	Class II	A1	A2	A3	D1	D2	D3	VIP	p-value	FDR	Fold_Change	Log2FC	Type
mws0425	Citraconic acid	Organic acids	Organic acids	167270	140120	182860	63796	59440	54950	1.34159	0.0115362	0.10829	0.363459	-1.46013	up in A
pme0040	Adenine	Nucleotides and derivatives	Nucleotides and derivatives	5858200	5444900	6313300	1509400	1610400	1393600	1.3544	0.00204623	0.0729146	0.256204	-1.96463	up in A
pme0033	Hypoxanthine	Nucleotides and derivatives	Nucleotides and derivatives	96664	140890	182160	33756	19523	17014	1.3039	0.0372084	0.15039	0.167478	-2.57795	up in A
pme1173	Allopurinol	Nucleotides and derivatives	Nucleotides and derivatives	83997	126430	141280	24411	17842	12868	1.31731	0.0252769	0.125881	0.156724	-2.6737	up in A
mws0851	Valproic Acid	Organic acids	Organic acids	3247500	2747200	2472300	1215600	1122600	1379900	1.32445	0.0130267	0.113389	0.439128	-1.18729	up in A
pme1109	Guanine	Nucleotides and derivatives	Nucleotides and derivatives	630680	735830	621730	282060	287730	189590	1.29716	0.00117378	0.0528817	0.381936	-1.3886	up in A
pme0183	Isoguanine	Nucleotides and derivatives	Nucleotides and derivatives	186900	207550	167350	104710	91248	65162	1.2608	0.00364165	0.0875149	0.464792	-1.10534	up in A
mws0458	Vanillin	Phenolic acids	Phenolic acids	10513000	10993000	11820000	4607200	4802300	6516900	1.30608	0.00254621	0.0763125	0.477897	-1.06523	up in A
Zmgn004894	Methyl 4-hydroxybenzoate	Organic acids	Organic acids	2017400	2085100	2459100	932570	921050	985260	1.34752	0.010801	0.10829	0.432651	-1.20873	up in A
MWSmce040	Isovanillin	Phenolic acids	Phenolic acids	826050	934000	1130900	415700	464820	524790	1.30009	0.0212583	0.124508	0.486107	-1.04066	up in A
pme1439	p-Coumaric acid	Phenolic acids	Phenolic acids	200280	222960	213790	63031	82110	83623	1.33442	0.000129247	0.0237752	0.35911	-1.4775	up in A
Lmmn001643	2-Hydroxycinnamic acid	Phenolic acids	Phenolic acids	613310	712230	822660	177870	182910	231220	1.34114	0.0091358	0.10179	0.27558	-1.85946	up in A
MWSCX017	4-hydroxyphenyl acrylaldehyde	Others	Others	247590	218200	231540	102550	78804	59872	1.3052	0.00095786	0.0528817	0.345928	-1.53146	up in A
MWSCX015	(E)-3-(3,4-dihydroxyphenyl)acrylaldehyde	Phenolic acids	Phenolic acids	299710	349680	314830	107500	120570	164440	1.30657	0.00121506	0.0528817	0.407075	-1.29663	up in A
Lmbn002648	α-Hydroxycinnamic Acid	Phenolic acids	Phenolic acids	576470	785060	741780	222750	220550	240050	1.3409	0.0168257	0.119782	0.324893	-1.62196	up in A
mws0159	Phenylpyruvic acid	Organic acids	Organic acids	110140	109920	117930	31850	30662	48370	1.32218	0.00167138	0.0619647	0.328063	-1.60796	up in A
pme3083	2-(Formylamino)benzoic acid	Phenolic acids	Phenolic acids	932810	879460	770040	342090	266890	322270	1.34171	0.00239689	0.0750366	0.360627	-1.47142	up in A
mws0467	3-(4-Hydroxyphenyl)-propionic acid	Phenolic acids	Phenolic acids	84294	57008	77460	12576	25035	24327	1.26172	0.0114356	0.10829	0.28313	-1.82047	up in A
pme0253	N-Acetyl-L-leucine	Amino acids and derivatives	Amino acids and derivatives	218730	262380	289320	20919	37921	30139	1.33625	0.00580979	0.0952076	0.115493	-3.11413	up in A
mws2212	Caffeic acid	Phenolic acids	Phenolic acids	305930	295730	215100	128140	132480	98091	1.27245	0.0226016	0.124893	0.439188	-1.18709	up in A
mws1350	Syringaldehyde; 4-Hydroxy-3,5-Dimethoxybenzaldehyde	Phenolic acids	Phenolic acids	4239600	4858700	4650600	1602000	1789300	1812300	1.35027	0.0016305	0.0619647	0.378474	-1.40173	up in A
pme0137	N-Acetyl-L-Glutamine	Amino acids and derivatives	Amino acids and derivatives	251040	420590	302110	105380	103810	84010	1.30538	0.0434047	0.16362	0.301107	-1.73165	up in A
pme0075	N-Acetyl-L-glutamic acid	Amino acids and derivatives	Amino acids and derivatives	793380	790230	859420	203510	246140	220270	1.35232	0.000142509	0.0237752	0.274217	-1.86661	up in A
mws0027	Syringic acid	Phenolic acids	Phenolic acids	360420	496300	413130	150170	172450	189510	1.31712	0.0174527	0.119782	0.4033	-1.31008	up in A
mws0520	N-Acetyl-L-tyrosine	Amino acids and derivatives	Amino acids and derivatives	210170	380140	300170	31453	23358	39959	1.33604	0.0315679	0.140037	0.106426	-3.23208	up in A
Zmln002252	Sideretin (5,7,8-Trihydroxy-6-methoxycoumarin)	Lignans and Coumarins	Coumarins	31667	22332	20321	15538	13815	7185.2	1.08497	0.0486181	0.168982	0.491633	-1.02434	up in A
mws4085	Sinapic acid	Phenolic acids	Phenolic acids	56222	50839	48512	13748	15754	11986	1.34402	0.000818184	0.0528817	0.266679	-1.90683	up in A
pmn001684	Tuberonic Acid	Organic acids	Organic acids	19366	13947	11638	8320.3	6093.8	3268.3	1.14205	0.0367203	0.149419	0.393371	-1.34604	up in A
MWS2910	5-Methyl-2'-Deoxycytidine	Nucleotides and derivatives	Nucleotides and derivatives	149520	168990	202850	90367	87136	51061	1.22121	0.00915195	0.10179	0.4384	-1.18968	up in A
ML10180524	Cytarabine	Nucleotides and derivatives	Nucleotides and derivatives	691710	367080	575250	134660	121840	109310	1.31543	0.0461747	0.166862	0.223868	-2.15928	up in A
MWSmce295	1-beta-D-Arabinofuranosyluracil	Nucleotides and derivatives	Nucleotides and derivatives	798270	573750	754930	292530	283190	274290	1.32826	0.0245582	0.125111	0.399638	-1.32323	up in A
mws0248	Uridine	Nucleotides and derivatives	Nucleotides and derivatives	919840	847310	1327800	502700	383560	375010	1.28042	0.046508	0.166862	0.407525	-1.29504	up in A
mws0367	α-Linolenic Acid	Lipids	Free fatty acids	59400000	89041000	73867000	38530000	28739000	29070000	1.2817	0.0273279	0.129646	0.433358	-1.20637	up in A
pmn001491	Dendrobiumane D	Others	Others	897680	675260	891500	357640	305030	325110	1.33071	0.0179154	0.120258	0.400813	-1.319	up in A
MWSslk132	Hexadecanedioic acid	Lipids	Free fatty acids	633300	574480	691080	269810	258700	282460	1.35106	0.00668589	0.0952076	0.427083	-1.22741	up in A
pmn001686	10,16-Dihydroxypalmitic acid	Lipids	Free fatty acids	32471	23790	30479	14281	15242	12878	1.30117	0.0240803	0.124893	0.488829	-1.0326	up in A
Zmyn004548	12-Oxo-phytodienoic acid	Lipids	Free fatty acids	94778	88876	105020	49353	40506	45358	1.3412	0.00218525	0.0729146	0.468407	-1.09416	up in A
Lmqp000329	5-Aminoimidazole ribonucleotide	Nucleotides and derivatives	Nucleotides and derivatives	5351900	7062700	7286700	2528900	2341400	2735900	1.33012	0.0193394	0.12449	0.386076	-1.37304	up in A
pmb0197	N7-Methylguanosine	Nucleotides and derivatives	Nucleotides and derivatives	121810	123220	114510	41057	42963	41996	1.35742	0.000803398	0.0528817	0.350492	-1.51255	up in A
Lmbn009444	Ricinoleic acid	Lipids	Free fatty acids	38462000	42385000	23859000	17536000	10342000	8505900	1.20595	0.0379645	0.15201	0.347486	-1.52497	up in A
pmf0297	1-Eicosanol	Lipids	Free fatty acids	40986000	45193000	24990000	18839000	11088000	9362900	1.20132	0.0421437	0.163511	0.353425	-1.50052	up in A
pmn001606	Eicosenoic acid	Lipids	Free fatty acids	702310	1220400	1418200	9	9	9	1.35983	0.0348275	0.147556	8.08163e-06	-16.9169	up in A
pmf0397	Arachidic acid	Lipids	Free fatty acids	153890	272760	247000	79664	59670	64247	1.29383	0.0458016	0.16681	0.302206	-1.7264	up in A
pmp000970	Hispanolone	Terpenoids	Ditepenoids	108870	145170	187710	44233	51012	45933	1.30628	0.0470024	0.167436	0.319588	-1.64571	up in A
Hmqp006023	Ethyl 9-Hydroxy-10,12-octadecadienoic acid	Lipids	Free fatty acids	199540	139580	205130	74191	86128	75343	1.29449	0.0355675	0.147799	0.433003	-1.20755	up in A
mws0983	N-Oleoylethanolamine	Alkaloids	Alkaloids	1893600	1264300	1885800	683050	776740	706980	1.2899	0.0419792	0.163511	0.429599	-1.21894	up in A
mws0884	Cyclic 3',5'-Adenylic acid	Nucleotides and derivatives	Nucleotides and derivatives	313980	264560	375780	146260	154510	173210	1.2984	0.0318965	0.140037	0.496668	-1.00965	up in A
Lmjp002782	6-O-p-Coumaroyl-7-deoxyrehmaglutin A	Terpenoids	Monoterpenoids	58842	52352	48536	17606	12368	30692	1.2179	0.0118718	0.109025	0.379803	-1.39668	up in A
pmf0400	Docosanoic acid (Behenic acid)	Lipids	Free fatty acids	213950	386760	379440	88659	60549	77665	1.30474	0.0444114	0.16362	0.231468	-2.11112	up in A
Lmhp011562	1-α-Linolenoyl-glycerol	Lipids	Glycerol ester	1010800	1334500	1066700	737310	491980	416200	1.21578	0.0133872	0.114535	0.482266	-1.0521	up in A
Cmmn005231	massoniresinol	Lignans and Coumarins	Lignans	520160	463900	889130	9	9	9	1.36016	0.0427165	0.16362	1.44139e-05	-16.0822	up in A
Lmhp008337	LysoPE 14:0(2n isomer)	Lipids	LPE	18846	19962	24625	5356.6	3937.2	3473.8	1.33949	0.00643692	0.0952076	0.201277	-2.31275	up in A
pmb0864	LysoPE 14:0	Lipids	LPE	73904	69616	76738	25706	19858	26432	1.34766	7.29538e-05	0.0237752	0.326871	-1.61321	up in A
Lmhp009187	LysoPE 15:0	Lipids	LPE	29700	30493	42454	14133	13754	17544	1.29451	0.0351669	0.147556	0.442595	-1.17594	up in A
pmd0160	LysoPE 16:0(2n isomer)	Lipids	LPE	3302500	2959600	4148600	1187500	1229700	1315900	1.33614	0.0232249	0.124893	0.358583	-1.47962	up in A
pmb0876	LysoPE 16:0	Lipids	LPE	11465000	12023000	14640000	4226100	4305400	4796200	1.34594	0.0116678	0.10829	0.349552	-1.51642	up in A
Lmhp009464	LysoPE 17:1(2n isomer)	Lipids	LPE	17177	25862	19498	12679	7117.5	10137	1.20144	0.0318438	0.140037	0.478653	-1.06295	up in A
Lmhp009769	LysoPE 17:1	Lipids	LPE	17936	26871	18740	7743.3	8831.3	5645.7	1.27537	0.0304578	0.136723	0.349667	-1.51595	up in A
Lmhp010162	LysoPE 17:0	Lipids	LPE	45486	39096	54021	17792	18797	20304	1.32958	0.0217671	0.124508	0.410475	-1.28464	up in A
pmd0130	LysoPC 14:0	Lipids	LPC	423980	484070	583170	160460	160020	188470	1.3377	0.0164155	0.119782	0.341298	-1.5509	up in A
pmb0881	LysoPE 18:2	Lipids	LPE	10746000	10386000	14356000	5671300	4929000	5704200	1.31299	0.0329213	0.142044	0.459437	-1.12206	up in A
pmb0874	LysoPE 18:2(2n isomer)	Lipids	LPE	10911000	11431000	14118000	5826100	4887400	5541900	1.33089	0.0155419	0.119782	0.445842	-1.1654	up in A
mws0289	LysoPE 18:1	Lipids	LPE	2244200	2799200	2631800	1043500	1030600	1115400	1.34441	0.0103783	0.10829	0.415559	-1.26687	up in A
pmb0856	LysoPE 18:1(2n isomer)	Lipids	LPE	1557400	2018300	1671000	704040	690010	743930	1.33876	0.0163949	0.119782	0.40749	-1.29516	up in A
pmb0883	LysoPE 18:0	Lipids	LPE	878790	640030	930640	244860	214430	264490	1.33495	0.0210576	0.124508	0.295486	-1.75884	up in A
pmb0880	LysoPE 18:0(2n isomer)	Lipids	LPE	26418	37227	31518	13403	14128	12039	1.31558	0.0237223	0.124893	0.415813	-1.26599	up in A
pmb0863	LysoPC 16:2(2n isomer)	Lipids	LPC	196260	237250	275000	75137	72264	94108	1.32848	0.0145271	0.118225	0.340869	-1.55271	up in A
pmp001270	LysoPC 16:1	Lipids	LPC	1020100	889060	1286500	474690	434190	474100	1.31945	0.0340114	0.145493	0.432768	-1.20833	up in A
pmb0855	LysoPC 16:0	Lipids	LPC	13548000	13437000	16734000	5235000	5437200	5645200	1.34693	0.012922	0.113389	0.373234	-1.42185	up in A
pmd0132	LysoPC 16:0(2n isomer)	Lipids	LPC	17406000	16574000	22889000	7178000	6914400	7430100	1.33487	0.02656	0.129175	0.378458	-1.4018	up in A
Lmhp008718	LysoPC 17:2	Lipids	LPC	133070	119460	182510	85557	47126	64142	1.21718	0.033264	0.142907	0.45243	-1.14423	up in A
Lmhp010514	LysoPE 20:2(2n isomer)	Lipids	LPE	104620	87573	130670	32125	27555	23844	1.3328	0.0206803	0.12449	0.258698	-1.95066	up in A
pmb2406	LysoPC 17:0	Lipids	LPC	269660	243360	342840	167840	100720	117270	1.25264	0.0159829	0.119782	0.45081	-1.14941	up in A
Hmqp006235	LysoPC 18:4	Lipids	LPC	200450	165280	259080	77656	88056	123500	1.22815	0.036271	0.148434	0.46288	-1.11129	up in A
pmp001251	LysoPC 18:2(2n isomer)	Lipids	LPC	491550	423730	590530	197820	163530	208380	1.32777	0.0173903	0.119782	0.378355	-1.40219	up in A
pmp001273	LysoPC 18:2	Lipids	LPC	19887000	15328000	22309000	7701300	7065400	8196700	1.32208	0.027594	0.129679	0.399197	-1.32483	up in A
pmp001281	LysoPC 18:1	Lipids	LPC	23802000	27253000	24939000	10616000	10692000	11116000	1.35368	0.00411982	0.0914905	0.426665	-1.22882	up in A
pmd0136	LysoPC 18:0(2n isomer)	Lipids	LPC	2953900	2020800	3044000	1282600	1099800	1144900	1.29182	0.041258	0.161958	0.439884	-1.1848	up in A
mws0126	LysoPC 18:0	Lipids	LPC	11157000	8158600	11112000	4691400	3994500	4368100	1.31899	0.024325	0.125111	0.429018	-1.22089	up in A
Lmhp011549	LysoPC 20:1	Lipids	LPC	253600	329080	306970	80590	85046	101360	1.34167	0.00766848	0.0997419	0.300114	-1.73642	up in A
pmb0492	N',N'',N'''-p-Coumaroyl-cinnamoyl-caffeoyl spermidine	Alkaloids	Phenolamine	51700	60495	52714	19336	11242	13446	1.32575	0.000438186	0.0438625	0.266959	-1.90531	up in A
pmp001311	6-Hydroxykaempferol-7,6-O-Diglucoside	Flavonoids	Flavonols	51661	58088	49918	36695	12100	24284	1.10896	0.0433073	0.16362	0.457696	-1.12754	up in A
Zmcp002666	Quercetin-3,7-Di-O-glucoside	Flavonoids	Flavonols	41910	52283	55365	31430	18814	12376	1.16659	0.0166941	0.119782	0.4187	-1.25601	up in A
Lmsp012988	Goshonoside F4	Terpenoids	Ditepenoids	4041.6	2910.8	4882.1	9	9	820.66	1.14416	0.0116836	0.10829	0.0708657	-3.81877	up in A
Lmhp009190	2-Linoleoylglycerol-1,3-di-O-glucoside	Lipids	Glycerol ester	6933.2	4710.1	4478.4	9	9	9	1.35902	0.0206189	0.12449	0.00167476	-9.22183	up in A
Lmsp002982	Quercetin-3-O-sophoroside-7-O-rhamnoside	Flavonoids	Flavonols	86003	108620	107230	51421	33154	27999	1.27202	0.00348197	0.0871363	0.372943	-1.42297	up in A
Zmhp002640	6-Hydroxykaempferol 3-Rutinoside-6-glucoside	Flavonoids	Flavonols	90632	102460	94132	55960	35194	19192	1.16686	0.0222639	0.124893	0.384181	-1.38014	up in A
Zmqp002952	Delphinidin-3-O-rutinoside-7-O-glucoside	Flavonoids	Anthocyanidins	286630	362610	318590	178930	95588	69671	1.21182	0.00915021	0.10179	0.35563	-1.49155	up in A
pme0010	L-Serine	Amino acids and derivatives	Amino acids and derivatives	1926700	526450	1441500	3596800	2640300	2878900	1.03949	0.0304589	0.136723	2.34065	1.22691	up in D
pme2433	Diethanolamine	Alkaloids	Alkaloids	154880	47898	94375	249590	186230	198770	1.04621	0.0466789	0.166877	2.13557	1.09462	up in D
pme2923	Acetoxyacetic acid	Organic acids	Organic acids	9	9	39460	82551	65461	79877	1.00315	0.0279214	0.130604	5.77256	2.52921	up in D
ML10181668	Cycloleucine	Amino acids and derivatives	Amino acids and derivatives	238070	254460	365420	1827600	1674400	1945100	1.34205	0.000434876	0.0438625	6.34897	2.66652	up in D
mws0216	Trans-4-Hydroxy-L-proline	Amino acids and derivatives	Amino acids and derivatives	306350	155910	237320	490140	522540	497720	1.22024	0.0206566	0.12449	2.15901	1.11037	up in D
mws0704	O-Phosphorylethanolamine	Alkaloids	Alkaloids	4603.9	3100.8	7312.9	111480	91805	123010	1.33775	0.00681496	0.0952076	21.7275	4.44145	up in D
Hmsp000364	L-Cyclopentylglycine	Amino acids and derivatives	Amino acids and derivatives	1466000	1735200	1515800	2860800	4518700	4568600	1.28737	0.0474579	0.168405	2.53299	1.34084	up in D
Wmzn000227	2,2-Dimethylsuccinic acid	Organic acids	Organic acids	2116.2	11680	10079	202560	163180	155360	1.28926	0.00600372	0.0952076	21.826	4.44798	up in D
mws0924	2-Methylglutaric acid	Organic acids	Organic acids	187570	208560	125120	583950	548940	477600	1.31114	0.00102045	0.0528817	3.08967	1.62745	up in D
mws2125	Phosphoenolpyruvate	Organic acids	Organic acids	14568	11212	17750	35787	38970	28462	1.27563	0.00935625	0.102919	2.37122	1.24563	up in D
MWS0933	1-Methylhistidine	Amino acids and derivatives	Amino acids and derivatives	77261	78718	93306	343610	292910	231480	1.33113	0.0216268	0.124508	3.48196	1.7999	up in D
pme0181	3-Methyl-L-Histidine	Amino acids and derivatives	Amino acids and derivatives	273520	243870	313070	697530	709470	601130	1.3337	0.00161662	0.0619647	2.41809	1.27387	up in D
pmb1754	O-Phosphocholine	Alkaloids	Alkaloids	164070	105220	139950	1293500	1349300	1460300	1.35053	0.00055021	0.0500691	10.0261	3.3257	up in D
Zmgn000447	3-Phospho-D-glyceric acid	Others	Saccharides and Alcohols	612940	316920	1050600	2010000	3222100	2084700	1.19694	0.0268267	0.129175	3.6945	1.88538	up in D
Smcp001137	naphthisoxazol A	Others	Others	4814300	6577000	8233700	14034000	10793000	15583000	1.19582	0.0196926	0.12449	2.05911	1.04202	up in D
Hmgp002327	3-amino-2-naphthoic acid	Alkaloids	Alkaloids	4925500	6950400	8041900	14352000	11144000	15042000	1.21679	0.01217	0.109749	2.03526	1.02522	up in D
Hmmp001310	3-Indoleacrylic acid	Alkaloids	Plumerane	5159200	7267500	9133300	14921000	12088000	16596000	1.19258	0.0141317	0.116908	2.0225	1.01614	up in D
pmb2497	4-Hydroxy-3-methoxymandelate	Phenolic acids	Phenolic acids	14453	40615	35792	57363	73316	54062	1.04024	0.0393735	0.1564	2.03325	1.02379	up in D
pmb0130	Acetryptine	Alkaloids	Phenolamine	9	9	9	4982.6	2832	4088.9	1.35669	0.0239385	0.124893	440.87	8.78421	up in D
MWSmce056	DL-Tryptophan	Amino acids and derivatives	Amino acids and derivatives	1699500	2349100	2785600	5127900	3868400	5512100	1.21755	0.0174078	0.119782	2.12291	1.08604	up in D
Zmbp002538	1-Methoxy-indole-3-acetamide	Alkaloids	Plumerane	1504500	2154600	2558000	4657400	3510200	4981000	1.20627	0.0167684	0.119782	2.11491	1.0806	up in D
mws0677	N-Acetyl-5-hydroxytryptamine	Alkaloids	Alkaloids	21353	27318	30530	110260	70036	118380	1.2944	0.0357316	0.147799	3.77111	1.91499	up in D
MWStz100	Decitabine; 5-Aza-2'-Deoxycytidine	Nucleotides and derivatives	Nucleotides and derivatives	11990	11275	16804	30729	30218	31785	1.30091	0.00657397	0.0952076	2.31431	1.21058	up in D
pme1313	N'-Formylkynurenine	Amino acids and derivatives	Amino acids and derivatives	18773	22842	51769	82086	94684	84888	1.18566	0.0220967	0.124893	2.80196	1.48644	up in D
pme0264	Thymidine	Nucleotides and derivatives	Nucleotides and derivatives	465780	303780	476910	1098300	1210500	1119100	1.3055	0.000973398	0.0528817	2.75009	1.45948	up in D
mws0359	Pentadecanoic Acid	Lipids	Free fatty acids	170490	40528	106780	286680	312870	358710	1.12065	0.0140331	0.116908	3.01531	1.59231	up in D
pme3961	2'-Deoxyadenosine	Nucleotides and derivatives	Nucleotides and derivatives	1483600	423520	1791500	5645000	5785600	5162600	1.19048	0.00334442	0.0858401	4.48632	2.16553	up in D
Lmlp003161	N-Feruloylputrescine	Alkaloids	Phenolamine	944510	384700	383240	1546900	2203400	1484000	1.20354	0.018043	0.120258	3.05661	1.61193	up in D
pme1184	2'-Deoxyguanosine	Nucleotides and derivatives	Nucleotides and derivatives	456540	239810	425870	1069600	1066900	854760	1.24934	0.00319209	0.0858401	2.66548	1.4144	up in D
mws0914	Pinobanksin	Flavonoids	Flavanonols	9559.1	3821.2	11690	40347	33869	20633	1.17883	0.0420246	0.163511	3.78332	1.91965	up in D
pme1712	L-Saccharopine	Amino acids and derivatives	Amino acids and derivatives	281880	291110	638550	878050	706740	920980	1.10011	0.0460484	0.166862	2.06825	1.04841	up in D
Hmqp002567	P-Hydroxycinnamic acid p-hydroxyphenethylamine	Phenolic acids	Phenolic acids	27446000	16735000	19963000	46482000	55374000	43443000	1.27319	0.00502785	0.0938662	2.2652	1.17964	up in D
Zmwp005562	cis-N-p-Coumaroyltyramine	Alkaloids	Phenolamine	28007000	17120000	20077000	46716000	57456000	44969000	1.27358	0.00582221	0.0952076	2.2873	1.19364	up in D
MWSmce089	p-Coumaroyltyramine	Alkaloids	Phenolamine	27134000	17310000	19729000	47322000	57157000	44967000	1.28761	0.00465004	0.0914905	2.3288	1.21959	up in D
pme3163	D-Sedoheptuiose 7-phosphate	Others	Saccharides and Alcohols	3960300	2203900	2258200	5486200	5709200	5945500	1.21075	0.031796	0.140037	2.03516	1.02514	up in D
mws1375	Nicotianamine	Alkaloids	Alkaloids	1667500	813570	1197700	2974900	2968000	2991700	1.24034	0.0192231	0.12449	2.42869	1.28018	up in D
pmb0751	Trans-5-O-(p-Coumaroyl)shikimate*	Phenolic acids	Phenolic acids	827320	571680	630380	2457500	3175500	1880200	1.31389	0.0349572	0.147556	3.70221	1.88839	up in D
pme3188	Uridine 5'-monophosphate	Nucleotides and derivatives	Nucleotides and derivatives	18585	21340	29784	80297	79848	81962	1.32531	0.00259203	0.0763125	3.47311	1.79623	up in D
Lmsn000363	Raspberryketone glucoside	Phenolic acids	Phenolic acids	368950	224650	603450	8415300	7818800	5814400	1.33075	0.0113618	0.10829	18.419	4.20313	up in D
pmp000004	4',5,7-Trihydroxy-3',6-dimethoxyflavone (Jaceosidin)	Flavonoids	Flavones	30634	4888.2	41038	122220	202750	147520	1.14315	0.017815	0.120258	6.17148	2.62562	up in D
pmb0382	O-Feruloyl 4-hydroxycoumarin	Lignans and Coumarins	Coumarins	196590	119940	220180	468240	345110	354570	1.19482	0.0154423	0.119782	2.17607	1.12173	up in D
Zmdp008296	6-prenylapigenin	Others	Others	49590	62248	268390	1144800	702400	1047000	1.2185	0.0113309	0.10829	7.61175	2.92823	up in D
pmn001420	1-O-[(E)-Caffeoyl]-D-glucose	Phenolic acids	Phenolic acids	140720	154960	128490	286240	340360	270000	1.33234	0.0105829	0.10829	2.11378	1.07982	up in D
mws0264	D-Trehalose	Others	Saccharides and Alcohols	407890	836430	1277800	2582000	2761000	1713200	1.13745	0.0233434	0.124893	2.79773	1.48425	up in D
pmb0981	Adenosine 5'-monophosphate	Nucleotides and derivatives	Nucleotides and derivatives	539510	505160	840060	4110600	3934400	3691100	1.33769	3.9616e-05	0.0198278	6.22694	2.63852	up in D
pmb0532	Inosine 5'-monophosphate	Nucleotides and derivatives	Nucleotides and derivatives	48209	46984	49022	330760	255650	300230	1.35285	0.00764171	0.0997419	6.14804	2.62013	up in D
pmb0998	Guanosine 5'-monophosphate	Nucleotides and derivatives	Nucleotides and derivatives	17949	18169	21088	131070	132700	144160	1.35685	0.00069812	0.0528817	7.1309	2.83408	up in D
Zmdp008437	cannflavin B	Others	Others	247960	255030	1072300	6778900	7949200	5106400	1.27728	0.0114202	0.10829	12.591	3.65432	up in D
Lmdn001501	Gardoside	Terpenoids	Monoterpenoids	10849	17316	6932.5	32672	36376	26285	1.21234	0.00897204	0.10179	2.71623	1.44161	up in D
mws1574	Geniposidic acid	Terpenoids	Monoterpenoids	11687	12934	14827	47427	40466	38227	1.34063	0.00506371	0.0938662	3.19712	1.67677	up in D
pmb0500	N-p-Coumaroyl-N'-feruloylputrescine	Alkaloids	Phenolamine	1293800	89233	779590	15766000	20610000	11731000	1.22973	0.0251859	0.125881	22.2447	4.47539	up in D
pme2117	Adenosine 5'-diphosphate	Nucleotides and derivatives	Nucleotides and derivatives	75078	50577	86634	217170	278680	202170	1.30075	0.0099899	0.107526	3.28806	1.71724	up in D
MWS20149	Apigenin-7-O-α-D-glucopyranoside	Flavonoids	Flavones	9950	10607	26106	86438	68572	43706	1.21868	0.0392105	0.156373	4.25853	2.09036	up in D
Lmgp004731	Genistein-7-O-galactoside	Flavonoids	Isoflavones	12152	5475.3	14941	34262	52668	34957	1.22478	0.0234331	0.124893	3.7425	1.904	up in D
Lmfp004055	Morin-3-O-xyloside	Flavonoids	Flavonols	39665	26547	118430	347830	578350	326900	1.23511	0.0356486	0.147799	6.78654	2.76268	up in D
Lmdp003509	Quercetin-3-O-xyloside (Reynoutrin)	Flavonoids	Flavonols	36350	14866	93007	302970	547320	308410	1.2218	0.0433244	0.16362	8.03409	3.00613	up in D
mws2186	Avicularin(Quercetin-3-O-α-L-arabinofuranoside)	Flavonoids	Flavonols	18949	25232	69870	240380	337480	201380	1.25837	0.020297	0.12449	6.83238	2.77239	up in D
Zmdp010109	cannflavin A	Others	Others	979890	1008500	6752500	27378000	25253000	16228000	1.19603	0.0128708	0.113389	7.8778	2.97779	up in D
Zmdp010136	cannflavin C	Others	Others	984470	988980	6687800	28091000	25552000	16244000	1.19792	0.0148866	0.1197	8.06893	3.01238	up in D
Lmhp005550	N,N'-Diferuloylputrescine	Alkaloids	Phenolamine	202190	61482	87276	4270500	5436100	5485700	1.33802	0.00590808	0.0952076	43.2893	5.43594	up in D
pmp000437	Myricadoil	Terpenoids	Triterpene	9	9	9	31559	35727	19546	1.36016	0.0269707	0.129175	3216	11.6511	up in D
Hmcp002316	Isorhamnetin-3-O-arabinoside	Flavonoids	Flavonols	36006	6994.8	87994	205000	213640	258780	1.09733	0.00466135	0.0914905	5.17135	2.37054	up in D
mws2209	Kaempferol-3-O-glucoside (Astragalin)	Flavonoids	Flavonols	38436	30756	88403	174640	145240	216170	1.1976	0.0103785	0.10829	3.40144	1.76615	up in D
pmb0550	Cyanidin-3-O-glucoside (Kuromanin)	Flavonoids	Anthocyanidins	140900	83244	926480	4755000	6040000	3735700	1.21998	0.0121051	0.109749	12.6285	3.65862	up in D
pmf0027	Cyanidin-3-O-galactoside	Flavonoids	Anthocyanidins	138190	99074	976970	4852900	6904400	3887100	1.22406	0.023832	0.124893	12.8842	3.68753	up in D
pmb2654	Anthranilate-1-O-Sophoroside	Phenolic acids	Phenolic acids	371030	434650	588120	1611600	1769400	1878200	1.32896	0.000260153	0.0372019	3.77328	1.91582	up in D
Hmcn001884	6-Hydroxyluteolin 5-glucoside	Flavonoids	Flavones	153710	183410	554680	1499200	2049000	1259900	1.23349	0.0149476	0.1197	5.39146	2.43067	up in D
Lmdp003286	Isohyperoside	Flavonoids	Flavonols	413860	373550	1655900	4141400	5230700	3396900	1.20136	0.0081726	0.100371	5.22611	2.38574	up in D
pmp001309	6-Hydroxykaempferol-7-O-glucoside	Flavonoids	Flavonols	442480	374350	1832500	4422600	5914300	3863800	1.19607	0.00892362	0.10179	5.36011	2.42226	up in D
mws1329	Quercetin-7-O-glucoside	Flavonoids	Flavonols	98435	85465	424220	1155300	1423600	974040	1.20628	0.00496796	0.0938662	5.8425	2.54659	up in D
mws0061	Quercetin-3-O-galactoside (Hyperin)	Flavonoids	Flavonols	241580	217800	864510	2190900	3332500	2024800	1.22222	0.0207691	0.12449	5.70153	2.51135	up in D
Smgp004575	Quercetin-5-O-β-D-glucoside	Flavonoids	Flavonols	385020	375670	1524800	3763600	5432300	3257700	1.20966	0.0181407	0.120258	5.44898	2.44599	up in D
MWSHY0046	Quercetin-3-O-glucoside (Isoquercitrin)	Flavonoids	Flavonols	406830	351200	1500900	3649500	5214500	3447800	1.21358	0.0106825	0.10829	5.45028	2.44633	up in D
mws0856	Quercetin-4'-O-glucoside (Spiraeoside)	Flavonoids	Flavonols	134160	156840	615300	1660800	2174600	1213100	1.20173	0.0204766	0.12449	5.57045	2.47779	up in D
pme1598	Hesperetin-5-O-glucoside	Flavonoids	Flavanonols	173180	139330	585770	1657000	1769500	1208000	1.21213	0.0055743	0.0952076	5.1593	2.36718	up in D
Lmyp004444	Tricin-4'-methylether-3'-O-glucoside	Flavonoids	Flavonols	238860	93756	882420	1993900	1908600	1747900	1.12153	0.0189772	0.12449	4.6504	2.21735	up in D
Lmjp003295	6-Methoxykaempferol-3-O-glucoside	Flavonoids	Flavonols	91978	24492	48296	220670	355180	233060	1.22991	0.0229246	0.124893	4.90945	2.29556	up in D
Lmjp003044	Isorhamnetin-3-O-Glucoside	Flavonoids	Flavonols	301990	101630	1078800	2420200	2552500	2242100	1.11802	0.0168332	0.119782	4.86691	2.28301	up in D
Hmcp002207	Isorhamnetin-7-O-glucoside (Brassicin)	Flavonoids	Flavonols	336080	128940	1165700	2431900	2462500	2297700	1.116	0.0255324	0.126524	4.41038	2.1409	up in D
Lmjp002906	Rhamnetin-3-O-Glucoside	Flavonoids	Flavonols	308680	82243	1177700	2414700	2613000	2184300	1.07921	0.0198683	0.12449	4.59766	2.2009	up in D
Hmgp002036	Nepetin-7-O-glucoside	Flavonoids	Flavones	326120	98420	1119200	2494900	2622200	2289000	1.10768	0.0170069	0.119782	4.7975	2.26228	up in D
Lmmn000214	Solatriose	Others	Saccharides and Alcohols	15182	42394	50207	1489500	1310200	1498700	1.33284	0.00147945	0.0617056	39.8801	5.3176	up in D
pma0170	N',N''-Diferuloylspermidine	Alkaloids	Phenolamine	46040	10122	96286	167240	190850	194000	1.04972	0.0239515	0.124893	3.6215	1.85659	up in D
pme0500	D-Melezitose	Others	Saccharides and Alcohols	77236	42871	73926	264380	164760	310650	1.25095	0.0444115	0.16362	3.8127	1.93081	up in D
mws1589	D-Panose	Others	Saccharides and Alcohols	197950	126910	362670	914200	1154300	642700	1.22441	0.0284532	0.13065	3.94339	1.97944	up in D
Li512111	Isorhamnetin-3-O-(6''-acetylglucoside)	Flavonoids	Flavonols	18657	9916.3	46463	245780	233300	200570	1.26836	0.00039396	0.0438625	9.05762	3.17913	up in D
mws1138	Betanin (Betanidin-5-O-glucoside)	Alkaloids	Plumerane	9753.5	9216.2	58931	166480	254300	119070	1.18239	0.0446238	0.16362	6.92998	2.79285	up in D
HJAP064	Isorhamnetin-3-O-(6''-malonylglucoside)	Flavonoids	Flavonols	19910	10280	73867	314450	365290	278880	1.23257	0.00110924	0.0528817	9.21245	3.20359	up in D
Zmhp005139	Tamarixetin-3-O-(6''-malonyl)glucoside	Flavonoids	Flavonols	30948	10179	54169	401530	425850	298470	1.26993	0.00767246	0.0997419	11.8142	3.56246	up in D
mws0836	Procyanidin B1	Tannins	Proanthocyanidins	20790	13290	53118	109540	89821	105080	1.16601	0.0140596	0.116908	3.49138	1.8038	up in D
mws1290	Kaempferol-3-O-(6''-p-Coumaroyl)glucoside (Tiliroside)	Flavonoids	Flavonols	9	9	9	25298	24372	38448	1.3589	0.0231351	0.124893	3263.63	11.6723	up in D
Lmyp004407	Kaempferol-3-O-(2''-p-Coumaroyl)galactoside	Flavonoids	Flavones	9	9	9	7778	8303.2	8760.5	1.36046	0.00117553	0.0528817	920.063	9.84559	up in D
mws1073	Apigenin-6,8-di-C-glucoside (Vicenin-2)	Flavonoids	Flavonoid carbonoside	33859	35154	63293	143020	176610	125670	1.28001	0.00682457	0.0952076	3.36568	1.7509	up in D
Lmhp002800	2'-Hydoxy,5-methoxyGenistein-4',7-O-diglucoside	Flavonoids	Isoflavones	17136	39463	45326	83756	62169	86000	1.09536	0.0199774	0.12449	2.27545	1.18615	up in D
Hmgp001888	Patuletin-3-O-rutinoside	Flavonoids	Flavonols	14166	33610	37112	58946	71131	71187	1.13342	0.0158064	0.119782	2.37094	1.24546	up in D
Lmpp003228	Petunidin-3-O-(6''-O-caffeoyl)glucoside	Flavonoids	Anthocyanidins	5963.8	45902	22407	72852	79018	68545	1.03239	0.0445247	0.16362	2.96764	1.56932	up in D
pmb2653	D(+)-Melezitose O-rhamnoside	Others	Saccharides and Alcohols	35648	21161	60546	1489300	2193400	1717400	1.34185	0.0133826	0.114535	46.0151	5.52403	up in D
pmb0530	Nicotinic acid adenine dinucleotide	Nucleotides and derivatives	Nucleotides and derivatives	118100	103880	175130	345180	360370	288600	1.27659	0.00296694	0.0824973	2.50346	1.32392	up in D
mws1593	D-Maltotetraose	Others	Saccharides and Alcohols	30828	14360	32517	79435	79576	63296	1.21632	0.00374382	0.0875149	2.86091	1.51647	up in D
Lmqn000213	Stachyose	Others	Saccharides and Alcohols	231570	118620	195060	584650	664130	787480	1.29168	0.00439966	0.0914905	3.73454	1.90093	up in D
mws4163	Nystose	Others	Saccharides and Alcohols	223430	132270	215250	751570	817530	735650	1.32156	0.000131314	0.0237752	4.03669	2.01317	up in D

## Sheet: A vs E
Supplementary Table 2: Comparison of A and E in detail.
Index	Compounds	Class I	Class II	A1	A2	A3	E1	E2	E3	VIP	p-value	FDR	Fold_Change	Log2FC	Type
mws4052	1-Aminocyclopropane-1-carboxylic acid	Organic acids	Organic acids	283280	283950	349800	67456	94216	91896	1.53548	0.00460875	0.243309	0.27651	-1.8546	up in A
pme0048	2-Aminoethanesulfinic acid	Organic acids	Organic acids	6821.6	8143	9820.4	2141.7	2523.9	1718.4	1.53372	0.0144942	0.243309	0.257575	-1.95693	up in A
mws0133	Nicotinamide	Others	Vitamin	951610	828170	1291600	407900	317250	443310	1.46219	0.0369004	0.260609	0.380435	-1.39428	up in A
ML10181668	Cycloleucine	Amino acids and derivatives	Amino acids and derivatives	238070	254460	365420	9	9	9	1.56297	0.0190075	0.243309	3.14704e-05	-14.9556	up in A
Lmgn000160	3-Ureidopropionic Acid	Organic acids	Organic acids	101550	112480	164550	38403	32647	46185	1.49173	0.0416607	0.263631	0.30967	-1.69119	up in A
mws0001	L-Asparagine	Amino acids and derivatives	Amino acids and derivatives	4675800	3376800	5468800	1661100	2123900	1540700	1.45199	0.0376364	0.260609	0.393872	-1.3442	up in A
pme0014	L-Glutamic acid	Amino acids and derivatives	Amino acids and derivatives	2380000	2714400	3009300	408770	448950	472400	1.5605	0.00599996	0.243309	0.164137	-2.60702	up in A
Zmzn000113	L-threo-3-Methylaspartate	Amino acids and derivatives	Amino acids and derivatives	2480600	3455800	4223800	363250	294360	403320	1.54701	0.0261644	0.252753	0.10442	-3.25953	up in A
Zmsp000366	Fagomine	Alkaloids	Piperidine alkaloids	39050	38577	28081	7224.4	11968	7850.2	1.51565	0.00944857	0.243309	0.255824	-1.96678	up in A
Lmmn001643	2-Hydroxycinnamic acid	Phenolic acids	Phenolic acids	613310	712230	822660	67542	158620	74852	1.51736	0.00319989	0.243309	0.140124	-2.83523	up in A
Lmbn002648	α-Hydroxycinnamic Acid	Phenolic acids	Phenolic acids	576470	785060	741780	9	9	9	1.56454	0.00811815	0.243309	1.28369e-05	-16.2493	up in A
MWS0933	1-Methylhistidine	Amino acids and derivatives	Amino acids and derivatives	77261	78718	93306	38198	48493	33673	1.4906	0.00336724	0.243309	0.482837	-1.05039	up in A
pme0181	3-Methyl-L-Histidine	Amino acids and derivatives	Amino acids and derivatives	273520	243870	313070	138690	113080	115470	1.50924	0.00848429	0.243309	0.442213	-1.17719	up in A
pme1178	Guanosine	Nucleotides and derivatives	Nucleotides and derivatives	42693000	37011000	45050000	15380000	22535000	19080000	1.48842	0.00217819	0.243309	0.456859	-1.13018	up in A
Lmqp000329	5-Aminoimidazole ribonucleotide	Nucleotides and derivatives	Nucleotides and derivatives	5351900	7062700	7286700	2766100	3079000	3008800	1.52946	0.0251001	0.248565	0.449407	-1.15391	up in A
pme1474	5'-Deoxy-5'-(methylthio)adenosine	Nucleotides and derivatives	Nucleotides and derivatives	5799300	7608100	7839400	2703900	2522500	2703100	1.54307	0.0197188	0.243309	0.373209	-1.42194	up in A
Zmhn001926	1-O-Salicyl-D-glucose	Phenolic acids	Phenolic acids	10087000	11093000	9721500	4240200	7314600	2390300	1.28503	0.0497682	0.27586	0.451276	-1.14792	up in A
Hmtn001302	Glucosyloxybenzoic acid	Phenolic acids	Phenolic acids	10534000	12358000	9386300	4535900	7173400	2390900	1.29386	0.0279787	0.257054	0.436832	-1.19485	up in A
Hmyn001360	Doitungbiphenyl A	Phenolic acids	Phenolic acids	38292	59396	49182	20440	21865	28665	1.4484	0.0382569	0.262521	0.483216	-1.04926	up in A
Zmzn001549	Ferulic acid-1-O-glucoside	Phenolic acids	Phenolic acids	125330	159100	219840	61236	65749	41914	1.46524	0.048126	0.272673	0.334938	-1.57804	up in A
pmn001419	1-O-[(E)-p-Cumaroyl]-D-glucose	Phenolic acids	Phenolic acids	375790	419550	580990	166830	145190	175660	1.5049	0.0391798	0.2635	0.354334	-1.49682	up in A
Zmhn002301	p-Coumaric acid-4-O-glucoside	Phenolic acids	Phenolic acids	188620	248760	311680	101610	114270	91085	1.48431	0.0491462	0.274722	0.4098	-1.28701	up in A
Lmqn000432	1-(sn-Glycero-3-phospho)-1D-myo-inositol	Others	Saccharides and Alcohols	645990	1185300	1401800	186040	58764	115370	1.47185	0.0475932	0.272673	0.111402	-3.16615	up in A
Lmsn000381	D-Maltose	Others	Saccharides and Alcohols	2635300	3415400	3658400	1360600	1437800	1209800	1.52956	0.0213391	0.243309	0.412829	-1.27638	up in A
Smmp010793	Rosmadial	Terpenoids	Ditepenoids	26926	27530	47111	9	9	9	1.56151	0.0362938	0.260609	0.000265834	-11.8772	up in A
mws0179	Chlorogenic acid methyl ester	Phenolic acids	Phenolic acids	21231	8668	15301	9	9	6621.7	1.17013	0.0499043	0.27586	0.146896	-2.76713	up in A
pma3724	1-O-Feruloylquinic acid*	Phenolic acids	Phenolic acids	17472	9226.2	14382	5480	9	9	1.18575	0.0195711	0.243309	0.133836	-2.90146	up in A
pmb0108	Feruloyl syringic acid	Phenolic acids	Phenolic acids	310130	306190	271660	125240	171210	103240	1.47432	0.00443951	0.243309	0.450111	-1.15165	up in A
Cmmn005231	massoniresinol	Lignans and Coumarins	Lignans	520160	463900	889130	9	9	51791	1.26934	0.0429882	0.263631	0.0276582	-5.17615	up in A
Lmhp008337	LysoPE 14:0(2n isomer)	Lipids	LPE	18846	19962	24625	8967	4995.3	5070.3	1.47635	0.0034028	0.243309	0.300043	-1.73676	up in A
pmb0864	LysoPE 14:0	Lipids	LPE	73904	69616	76738	21960	27155	21750	1.55006	6.26599e-05	0.0623466	0.321736	-1.63605	up in A
Lmhp009034	LysoPE 16:1	Lipids	LPE	80120	75969	116190	33506	28971	58448	1.32625	0.037458	0.260609	0.444122	-1.17097	up in A
HJN093	2-O-Salicyl-6-O-Galloyl-D-Glucose	Phenolic acids	Phenolic acids	137220	180720	127610	49520	89468	53541	1.4294	0.0170649	0.243309	0.432115	-1.21051	up in A
pmd0160	LysoPE 16:0(2n isomer)	Lipids	LPE	3302500	2959600	4148600	1345500	1241300	1190600	1.52191	0.0230678	0.243309	0.362838	-1.4626	up in A
pmb0876	LysoPE 16:0	Lipids	LPE	11465000	12023000	14640000	5075800	4834300	5292800	1.53949	0.0146993	0.243309	0.398733	-1.3265	up in A
Lmhp010162	LysoPE 17:0	Lipids	LPE	45486	39096	54021	18279	17874	15222	1.51806	0.0175891	0.243309	0.370663	-1.43182	up in A
pmd0130	LysoPC 14:0	Lipids	LPC	423980	484070	583170	193870	208360	205840	1.53477	0.0231077	0.243309	0.407767	-1.29418	up in A
pmb0881	LysoPE 18:2	Lipids	LPE	10746000	10386000	14356000	5309000	5031900	5020600	1.51031	0.0332815	0.259686	0.432865	-1.20801	up in A
pmb0874	LysoPE 18:2(2n isomer)	Lipids	LPE	10911000	11431000	14118000	4993500	4866700	5065500	1.53817	0.0183515	0.243309	0.409372	-1.28852	up in A
mws0289	LysoPE 18:1	Lipids	LPE	2244200	2799200	2631800	1058700	1123900	1284300	1.53925	0.0065249	0.243309	0.451702	-1.14656	up in A
pmb0856	LysoPE 18:1(2n isomer)	Lipids	LPE	1557400	2018300	1671000	663550	767390	833030	1.53554	0.0115291	0.243309	0.431504	-1.21256	up in A
pmb0883	LysoPE 18:0	Lipids	LPE	878790	640030	930640	413860	335750	345380	1.45844	0.0298578	0.257431	0.447033	-1.16155	up in A
pmb0880	LysoPE 18:0(2n isomer)	Lipids	LPE	26418	37227	31518	10777	11818	14745	1.51751	0.0156633	0.243309	0.392379	-1.34968	up in A
pmb0863	LysoPC 16:2(2n isomer)	Lipids	LPC	196260	237250	275000	99322	89694	123410	1.48767	0.0161862	0.243309	0.440962	-1.18127	up in A
pmp001270	LysoPC 16:1	Lipids	LPC	1020100	889060	1286500	419620	495030	495800	1.48905	0.0317116	0.257431	0.441364	-1.17996	up in A
pmb0855	LysoPC 16:0	Lipids	LPC	13548000	13437000	16734000	7149500	7314600	6349900	1.52366	0.0142997	0.243309	0.476086	-1.07071	up in A
pmd0132	LysoPC 16:0(2n isomer)	Lipids	LPC	17406000	16574000	22889000	9787200	9670700	7792900	1.47569	0.0284181	0.257054	0.479185	-1.06134	up in A
Lmhp009802	LysoPE 20:3(2n isomer)	Lipids	LPE	6017.9	6290	9971.6	9	9	9	1.56139	0.0282971	0.257054	0.00121188	-9.68854	up in A
pme0500	D-Melezitose	Others	Saccharides and Alcohols	77236	42871	73926	20997	15557	17469	1.45656	0.0481961	0.272673	0.278422	-1.84466	up in A
Lmhp008718	LysoPC 17:2	Lipids	LPC	133070	119460	182510	45411	38352	43400	1.51609	0.0318232	0.257431	0.292302	-1.77447	up in A
Lmhp010514	LysoPE 20:2(2n isomer)	Lipids	LPE	104620	87573	130670	24634	24661	25455	1.53586	0.0221541	0.243309	0.231522	-2.11078	up in A
Hmqp006235	LysoPC 18:4	Lipids	LPC	200450	165280	259080	83873	71906	86036	1.48	0.0399884	0.2635	0.387022	-1.36951	up in A
pmp001251	LysoPC 18:2(2n isomer)	Lipids	LPC	491550	423730	590530	253710	223760	263280	1.47767	0.0284101	0.257054	0.491928	-1.02348	up in A
pmp001273	LysoPC 18:2	Lipids	LPC	19887000	15328000	22309000	8480000	8717300	10147000	1.46057	0.0324471	0.259686	0.475355	-1.07292	up in A
Lmhn003801	Feruloylsinapoyltartaric acid	Phenolic acids	Phenolic acids	4204.2	5243.4	5433	9	9	1040.3	1.2919	0.000900294	0.206552	0.0711194	-3.81361	up in A
Cmbn003318	5-Hydroxy-10-O-(p-methoxycinnamoyl)adoxosidic acid	Terpenoids	Monoterpenoids	13017	8276	15399	9	9	4709.5	1.19481	0.0176797	0.243309	0.128843	-2.95632	up in A
Lmhp003217	2'-Hydoxy,5-methoxyGenistein-O-rhamnosyl-glucoside	Flavonoids	Isoflavones	121270	137770	196960	52162	44226	69516	1.45352	0.041338	0.263631	0.363825	-1.45869	up in A
Lmtp003677	Quercetin-3-O-sophoroside (Baimaside)	Flavonoids	Flavonols	75643	53882	99114	14333	28871	40636	1.28827	0.0449842	0.264848	0.366692	-1.44736	up in A
pmp001310	6-Hydroxykaempferol-3,6-O-Diglucoside	Flavonoids	Flavonols	74974	61673	81697	20724	31418	47395	1.32693	0.0175035	0.243309	0.455872	-1.1333	up in A
Zmcp002666	Quercetin-3,7-Di-O-glucoside	Flavonoids	Flavonols	41910	52283	55365	17694	27964	19990	1.47896	0.00661722	0.243309	0.438947	-1.18788	up in A
Lmsp003252	Isorhamnetin-3-O-sophoroside	Flavonoids	Flavonols	37679	27271	36837	15244	22712	11803	1.34232	0.0201777	0.243309	0.488854	-1.03252	up in A
mws1593	D-Maltotetraose	Others	Saccharides and Alcohols	30828	14360	32517	9	9	9	1.55482	0.0465616	0.272522	0.000347468	-11.4908	up in A
Lmqn000213	Stachyose	Others	Saccharides and Alcohols	231570	118620	195060	22770	13278	9615.8	1.49994	0.036114	0.260609	0.0837484	-3.5778	up in A
mws4163	Nystose	Others	Saccharides and Alcohols	223430	132270	215250	19792	17638	4916.2	1.47065	0.0238857	0.243309	0.074168	-3.75306	up in A
Lmxp010913	1-(9Z-Octadecenoyl)-2-(9-oxo-nonanoyl)-sn-glycero-3-phosphocholine	Lipids	Glycerol ester	7082.4	12143	8401.1	4355.6	9	9	1.18225	0.0209721	0.243309	0.158312	-2.65916	up in A
pmn001372	Medioresinol-4,4'-di-O-glucoside	Lignans and Coumarins	Lignans	8130.2	9897.5	7203	4317.5	4791.5	2919.2	1.4361	0.0132998	0.243309	0.476729	-1.06876	up in A
Zmhp002640	6-Hydroxykaempferol 3-Rutinoside-6-glucoside	Flavonoids	Flavonols	90632	102460	94132	19667	58414	33805	1.35491	0.0269421	0.2529	0.389543	-1.36015	up in A
pmf0096	Oxalic acid	Phenolic acids	Phenolic acids	53664	28500	60583	91081	101660	99619	1.36764	0.0265386	0.2529	2.0481	1.03429	up in E
pme3033	N,N-Dimethylglycine	Amino acids and derivatives	Amino acids and derivatives	5130500	1465300	3035200	8724600	9164000	7258000	1.33451	0.0221324	0.243309	2.61101	1.38461	up in E
pme3011	γ-Aminobutyric acid	Organic acids	Organic acids	7806300	1840600	4313100	12490000	13578000	10993000	1.30127	0.0318101	0.257431	2.6548	1.4086	up in E
Zmgn000217	Methylenesuccinic acid	Organic acids	Organic acids	172140	144240	85648	265400	283390	300430	1.37966	0.0172953	0.243309	2.11234	1.07884	up in E
mws0341	2-Hydroxyisocaproic acid	Organic acids	Organic acids	2748600	620050	742520	3789900	5509000	4357200	1.33109	0.0238911	0.243309	3.32171	1.73192	up in E
MWSmce157	Stachydrine	Alkaloids	Pyrrole alkaloids	118590	203890	135400	352840	321130	315360	1.4112	0.0106684	0.243309	2.16068	1.11148	up in E
MWS3036	3-Hydroxyglutaric acid	Organic acids	Organic acids	519610	151460	266810	704670	807030	615070	1.28095	0.0481658	0.272673	2.26764	1.18119	up in E
Zmyn000230	2-Dehydro-3-deoxy-L-arabinonate	Others	Saccharides and Alcohols	983040	232260	508310	1461400	1550100	1198300	1.26688	0.0449648	0.264848	2.44243	1.28832	up in E
pme0256	Xanthine	Nucleotides and derivatives	Nucleotides and derivatives	1081400	452620	1113800	2324400	2923000	2024900	1.38261	0.0116328	0.243309	2.74652	1.45761	up in E
MWS2984	8-Azaguanine	Nucleotides and derivatives	Nucleotides and derivatives	255310	176840	222580	543200	499490	608410	1.5351	0.00157898	0.22444	2.5218	1.33446	up in E
Hmlp000935	Vanillylamine	Alkaloids	Phenolamine	19942	10187	18644	43356	32388	46707	1.43389	0.0125016	0.243309	2.51063	1.32805	up in E
mws0467	3-(4-Hydroxyphenyl)-propionic acid	Phenolic acids	Phenolic acids	84294	57008	77460	166850	157880	186660	1.52283	0.00117927	0.206552	2.33765	1.22506	up in E
Cmdn000784	Uric acid	Nucleotides and derivatives	Nucleotides and derivatives	15809	17494	6306.2	38837	37517	48417	1.36728	0.00438712	0.243309	3.15005	1.65538	up in E
MWStz091	Cyclo(L-Ala-L-Pro)	Amino acids and derivatives	Amino acids and derivatives	27791	19691	17337	48067	39494	47530	1.46831	0.00536991	0.243309	2.08413	1.05944	up in E
MWStz063	2-Ethyl-2,6,6-trimethylpiperidin-4-one	Alkaloids	Piperidine alkaloids	34783	37936	13756	77850	71126	95181	1.33518	0.00736759	0.243309	2.82344	1.49745	up in E
mws4170	D-Glucose	Others	Saccharides and Alcohols	1834700	226770	355510	3781000	4186600	3396200	1.35143	0.0163292	0.243309	4.70165	2.23317	up in E
Hmln000297	Inositol	Others	Saccharides and Alcohols	2204000	236830	376370	4137300	3771300	4061400	1.32173	0.0370756	0.260609	4.2489	2.08709	up in E
mws1164	D-Fructose	Others	Saccharides and Alcohols	2403900	234170	400470	3991500	4307200	3760700	1.29749	0.043856	0.264465	3.96881	1.98871	up in E
pmf0138	D-Mannose*	Others	Saccharides and Alcohols	2066400	227470	309550	3452000	3627800	2926200	1.29246	0.042104	0.263631	3.84341	1.94239	up in E
MWS5206	Hydroxyphenyllactic acid	Phenolic acids	Phenolic acids	185870	61653	47576	280270	331850	344140	1.35587	0.0232882	0.243309	3.24047	1.6962	up in E
Hmtn001288	Methyl 2,4-dihydroxyphenylacetate	Phenolic acids	Phenolic acids	119350	43409	32216	201420	216340	212590	1.37178	0.0309756	0.257431	3.23298	1.69286	up in E
Lmrn001951	(S)-2-Hydroxy-3-(4-Hydroxyphenyl)Propanoic Acid	Phenolic acids	Phenolic acids	159420	45770	44973	203030	257520	249290	1.32013	0.0397737	0.2635	2.83751	1.50463	up in E
mws1155	D-Mannitol	Others	Saccharides and Alcohols	867540	396950	83704	1312200	1468600	1650300	1.18374	0.0309299	0.257431	3.28669	1.71664	up in E
mws0014	Ferulic acid	Phenolic acids	Phenolic acids	4404400	1689800	1699800	9491600	6801900	6292300	1.37965	0.0216406	0.243309	2.89784	1.53498	up in E
pme0422	Isoferulic Acid	Phenolic acids	Phenolic acids	4358200	1625700	1680000	9057700	7088300	6772700	1.39839	0.0129121	0.243309	2.99047	1.58037	up in E
Lmrj002244	Cyclo(Pro-Pro)	Amino acids and derivatives	Amino acids and derivatives	57303	25591	56711	134210	164940	132090	1.44648	0.00286033	0.243309	3.089	1.62714	up in E
MWS20182	Dihydroferulic Acid	Phenolic acids	Phenolic acids	12615	9	9	27645	33155	23994	1.22919	0.012717	0.243309	6.7121	2.74676	up in E
pme1654	Jasmonic acid	Organic acids	Organic acids	30098	24924	37478	78570	66988	105720	1.48898	0.0341911	0.260609	2.71652	1.44176	up in E
Zmln002252	Sideretin (5,7,8-Trihydroxy-6-methoxycoumarin)	Lignans and Coumarins	Coumarins	31667	22332	20321	46681	47244	57473	1.46482	0.00656696	0.243309	2.03711	1.02652	up in E
ML10180524	Cytarabine	Nucleotides and derivatives	Nucleotides and derivatives	691710	367080	575250	1062400	1166500	1262700	1.43871	0.00879171	0.243309	2.13679	1.09544	up in E
pme3732	Cytidine	Nucleotides and derivatives	Nucleotides and derivatives	2934000	1080000	1926900	4627500	4256000	4251000	1.34894	0.0404647	0.263631	2.21086	1.14461	up in E
pme3313	D-Fructose 6-phosphate	Others	Saccharides and Alcohols	160180	12378	34645	223590	243730	291260	1.25911	0.041035	0.263631	3.66105	1.87226	up in E
mws0866	D-Glucose 6-phosphate	Others	Saccharides and Alcohols	233040	56445	62036	714680	582840	388420	1.39674	0.023169	0.243309	4.79613	2.26187	up in E
Lmrj002793	Cyclo(Phe-Glu)	Amino acids and derivatives	Amino acids and derivatives	85978	36823	115130	147250	203480	183670	1.26731	0.028845	0.257431	2.24603	1.16738	up in E
pmb2657	Argininosuccinic acid	Organic acids	Organic acids	13385	10738	4802.5	48375	65364	45750	1.46382	0.0103749	0.243309	5.51379	2.46304	up in E
MWS5235	12-Hydroxyoctadecanoic acid	Lipids	Free fatty acids	89576	36618	19906	165330	150210	149950	1.33346	0.0309169	0.257431	3.18611	1.67179	up in E
pmb2855	L-Glutamine-O-glycoside	Amino acids and derivatives	Amino acids and derivatives	330110	31529	39630	741900	1291700	960370	1.37637	0.015335	0.243309	7.46125	2.89942	up in E
pmb2857	L-Glutamic acid-O-glycoside	Amino acids and derivatives	Amino acids and derivatives	467110	65500	53211	576010	1175300	1209000	1.30721	0.039877	0.2635	5.05327	2.33722	up in E
mws0983	N-Oleoylethanolamine	Alkaloids	Alkaloids	1893600	1264300	1885800	3201300	4205000	2722500	1.40015	0.0423455	0.263631	2.00821	1.00591	up in E
Smcp000882	N-benzoyl-2-aminoethyl-β-D-glucopyranoside	Others	Others	209050	9	9	523380	767240	592410	1.22804	0.00519483	0.243309	9.00678	3.17101	up in E
Lmyn007622	9,10,18-Trihydroxystearic acid	Lipids	Free fatty acids	34606	17740	15528	53264	73941	53849	1.40447	0.0146447	0.243309	2.6675	1.41549	up in E
mws4113	3'-Hydroxy-4'-O-methylglabridin	Others	Others	7144.9	5372.3	3331.9	12328	8637.2	12440	1.32911	0.0252312	0.248565	2.1077	1.07567	up in E
Hmsn002948	2-Hydroxyphenol-1-O-glucosyl(6→1)rhamnoside	Phenolic acids	Phenolic acids	7463.2	5778.3	6091.4	15227	16918	21362	1.52907	0.018638	0.243309	2.76767	1.46867	up in E
pmn001407	Platycogenic acid C	Terpenoids	Triterpene	1730300	906730	196610	2780800	4154100	5492900	1.25132	0.0348729	0.260609	4.38581	2.13284	up in E
Lmhp009384	1-Linoleoylglycerol-2,3-di-O-glucoside	Lipids	Glycerol ester	5455.1	2648	3726.4	8519.8	6517.8	10061	1.37153	0.030156	0.257431	2.1217	1.08522	up in E

## Sheet: A vs F
Supplementary Table 3: Comparison of A and F in detail.
Index	Compounds	Class I	Class II	A1	A2	A3	F1	F2	F3	VIP	p-value	FDR	Fold_Change	Log2FC	Type
pme0048	2-Aminoethanesulfinic acid	Organic acids	Organic acids	6821.6	8143	9820.4	1258.7	1273.4	9	1.13335	0.00522862	0.0988504	0.102526	-3.28594	up in A
mws0133	Nicotinamide	Others	Vitamin	951610	828170	1291600	468790	419150	411940	1.46756	0.0487936	0.219186	0.423223	-1.24051	up in A
Lmgp000796	4-Hydroxymandelonitrile	Alkaloids	Phenolamine	984920	1180100	800990	242250	193530	182300	1.49875	0.0168305	0.14538	0.208388	-2.26266	up in A
pme1210	L-Methionine	Amino acids and derivatives	Amino acids and derivatives	776030	926010	598960	237480	151620	154030	1.47528	0.0182701	0.15073	0.236041	-2.08289	up in A
MWS0687	1-Methyl-6-Oxo-1,6-Dihydropyridine-3-Carboxamide	Alkaloids	Pyridine alkaloids	23181	23479	19848	8541.6	6195.7	8206.3	1.49118	0.00106709	0.0672111	0.344975	-1.53544	up in A
Zmdp000292	Arginine methyl ester	Amino acids and derivatives	Amino acids and derivatives	290670	417600	383500	140020	172590	188880	1.41795	0.0238374	0.162466	0.459337	-1.12238	up in A
mws0277	Quinic Acid	Organic acids	Organic acids	4369400	6313900	4677000	3037500	2187000	2360700	1.40586	0.0347742	0.188868	0.493818	-1.01795	up in A
Hmln002597	Sodium ferulate	Phenolic acids	Phenolic acids	21081	12853	17482	7137.2	6313	6438.5	1.46188	0.0462531	0.216004	0.386819	-1.37027	up in A
pme1187	5-Methyluridine	Nucleotides and derivatives	Nucleotides and derivatives	24081	23613	17199	10380	5301.9	6395.5	1.41979	0.00844975	0.124814	0.340212	-1.55549	up in A
pme1474	5'-Deoxy-5'-(methylthio)adenosine	Nucleotides and derivatives	Nucleotides and derivatives	5799300	7608100	7839400	4498600	3546500	2515200	1.36323	0.0149144	0.13997	0.49703	-1.00859	up in A
pmb0197	N7-Methylguanosine	Nucleotides and derivatives	Nucleotides and derivatives	121810	123220	114510	48001	36294	35451	1.50749	0.000200445	0.0355172	0.333053	-1.58617	up in A
Zmhn001926	1-O-Salicyl-D-glucose	Phenolic acids	Phenolic acids	10087000	11093000	9721500	1100900	1807100	2208200	1.47014	0.00011422	0.0286122	0.165565	-2.59453	up in A
Hmtn001302	Glucosyloxybenzoic acid	Phenolic acids	Phenolic acids	10534000	12358000	9386300	1132800	1934700	2011400	1.47384	0.00508556	0.0988504	0.157347	-2.66798	up in A
Cmzp002057	6-O-Acetylarbutin	Phenolic acids	Phenolic acids	9688.8	19516	22188	9	9	8570.8	1.12061	0.0438595	0.212305	0.167121	-2.58104	up in A
pme3337	Succinyladenosine	Nucleotides and derivatives	Nucleotides and derivatives	4667500	6804900	6085900	2205600	2242700	2680900	1.45763	0.0256621	0.16483	0.40603	-1.30034	up in A
mws1565	Geniposide	Terpenoids	Monoterpenoids	39527	50963	33972	15175	22532	22330	1.34028	0.032786	0.186657	0.482372	-1.05178	up in A
Lmhp008337	LysoPE 14:0(2n isomer)	Lipids	LPE	18846	19962	24625	4875.6	7766.1	7708.6	1.44815	0.00522221	0.0988504	0.320816	-1.64018	up in A
pmb0864	LysoPE 14:0	Lipids	LPE	73904	69616	76738	29866	25901	35125	1.49318	0.00030922	0.0377311	0.412662	-1.27697	up in A
Lmhp009034	LysoPE 16:1	Lipids	LPE	80120	75969	116190	34316	28256	36167	1.47016	0.0413934	0.204712	0.362639	-1.46339	up in A
pmd0160	LysoPE 16:0(2n isomer)	Lipids	LPE	3302500	2959600	4148600	1628700	1527200	1449200	1.48958	0.0295285	0.178567	0.442343	-1.17676	up in A
pmb0876	LysoPE 16:0	Lipids	LPE	11465000	12023000	14640000	6478000	6214100	6156100	1.49885	0.0215022	0.154942	0.49434	-1.01642	up in A
pmb2654	Anthranilate-1-O-Sophoroside	Phenolic acids	Phenolic acids	371030	434650	588120	206630	209210	164270	1.44778	0.0461043	0.216004	0.416207	-1.26463	up in A
Lmhp010162	LysoPE 17:0	Lipids	LPE	45486	39096	54021	18786	23165	22279	1.46176	0.0213429	0.154942	0.46341	-1.10964	up in A
pmd0130	LysoPC 14:0	Lipids	LPC	423980	484070	583170	184310	206490	200390	1.49152	0.0213205	0.154942	0.396447	-1.3348	up in A
pmb2260	LysoPC 15:1	Lipids	LPC	27976	29887	35894	9	9	9	1.52363	0.00577917	0.105286	0.000287978	-11.7618	up in A
mws0289	LysoPE 18:1	Lipids	LPE	2244200	2799200	2631800	1130700	1007700	1016500	1.50554	0.00869176	0.124814	0.411051	-1.28261	up in A
pmb0856	LysoPE 18:1(2n isomer)	Lipids	LPE	1557400	2018300	1671000	746800	675570	761660	1.4912	0.0152839	0.13997	0.416267	-1.26442	up in A
pmb0883	LysoPE 18:0	Lipids	LPE	878790	640030	930640	327700	380980	349370	1.465	0.0321101	0.183853	0.431952	-1.21106	up in A
pmb0880	LysoPE 18:0(2n isomer)	Lipids	LPE	26418	37227	31518	14043	9073.1	12854	1.44887	0.0120219	0.13997	0.377984	-1.4036	up in A
pmb0863	LysoPC 16:2(2n isomer)	Lipids	LPC	196260	237250	275000	100880	63447	93612	1.45585	0.0101515	0.132101	0.364058	-1.45776	up in A
pmp001270	LysoPC 16:1	Lipids	LPC	1020100	889060	1286500	500680	410470	461080	1.47972	0.030085	0.179121	0.429404	-1.21959	up in A
pmd0132	LysoPC 16:0(2n isomer)	Lipids	LPC	17406000	16574000	22889000	9579500	8705400	8544300	1.48132	0.0341072	0.188868	0.471772	-1.08384	up in A
Lmhp008718	LysoPC 17:2	Lipids	LPC	133070	119460	182510	68224	51340	64372	1.45245	0.0408855	0.204712	0.422803	-1.24194	up in A
pmp001281	LysoPC 18:1	Lipids	LPC	23802000	27253000	24939000	10541000	10558000	9992500	1.51506	0.0036105	0.0988504	0.409131	-1.28937	up in A
pmd0136	LysoPC 18:0(2n isomer)	Lipids	LPC	2953900	2020800	3044000	1271400	1277200	856880	1.41616	0.0281156	0.171779	0.424692	-1.23551	up in A
mws0126	LysoPC 18:0	Lipids	LPC	11157000	8158600	11112000	4869900	4875000	4521900	1.47652	0.03081	0.180012	0.468877	-1.09272	up in A
Lmdp004892	Kaempferol-3-O-(6''-malonyl)galactoside	Flavonoids	Flavonols	26014	39196	34018	17154	9	9	1.17825	0.0213577	0.154942	0.173056	-2.53069	up in A
pmb2228	LysoPC 19:0	Lipids	LPC	54358	34591	55704	9	9	19499	1.13825	0.0115114	0.138969	0.134923	-2.88979	up in A
pmp001106	Vitexin-2''-O-glucoside	Flavonoids	Flavonoid carbonoside	116830	90761	131340	41595	42214	38819	1.49718	0.0253042	0.164005	0.361808	-1.4667	up in A
Zmcp002666	Quercetin-3,7-Di-O-glucoside	Flavonoids	Flavonols	41910	52283	55365	26339	25881	12210	1.32602	0.0104295	0.133367	0.430803	-1.2149	up in A
Lmxp010913	1-(9Z-Octadecenoyl)-2-(9-oxo-nonanoyl)-sn-glycero-3-phosphocholine	Lipids	Glycerol ester	7082.4	12143	8401.1	9	5335.5	9	1.11672	0.0346882	0.188868	0.193781	-2.3675	up in A
Lmsp002982	Quercetin-3-O-sophoroside-7-O-rhamnoside	Flavonoids	Flavonols	86003	108620	107230	45558	49273	31876	1.44526	0.00405024	0.0988504	0.419764	-1.25235	up in A
Zmhp002640	6-Hydroxykaempferol 3-Rutinoside-6-glucoside	Flavonoids	Flavonols	90632	102460	94132	40503	53216	26678	1.39149	0.00871957	0.124814	0.419175	-1.25438	up in A
mws0216	Trans-4-Hydroxy-L-proline	Amino acids and derivatives	Amino acids and derivatives	306350	155910	237320	496980	545500	453210	1.34431	0.0106927	0.133367	2.13798	1.09625	up in F
mws0712	N-Propionylglycine	Amino acids and derivatives	Amino acids and derivatives	78808	32463	38020	110320	103560	115630	1.28667	0.0477194	0.216699	2.20717	1.1422	up in F
mws0924	2-Methylglutaric acid	Organic acids	Organic acids	187570	208560	125120	336580	405550	465860	1.42807	0.00999495	0.131872	2.31749	1.21256	up in F
mws0180	2,5-Dihydroxybenzoic acid; Gentisic Acid	Phenolic acids	Phenolic acids	1274400	1405200	2032200	5520100	6407700	6420600	1.48441	0.000376558	0.0377311	3.89414	1.9613	up in F
mws0183	3,4-Dihydroxybenzoic acid (Protocatechuic acid)	Phenolic acids	Phenolic acids	2850600	3198700	4207100	12280000	14950000	13634000	1.49599	0.00127038	0.0672111	3.98424	1.99431	up in F
mws0639	2,3-Dihydroxybenzoic Acid	Phenolic acids	Phenolic acids	3418500	3820800	5190000	14304000	16500000	16385000	1.49151	0.000314813	0.0377311	3.79659	1.92471	up in F
MWSCX015	(E)-3-(3,4-dihydroxyphenyl)acrylaldehyde	Phenolic acids	Phenolic acids	299710	349680	314830	781850	555770	752290	1.45062	0.0295829	0.178567	2.16746	1.11601	up in F
mws2125	Phosphoenolpyruvate	Organic acids	Organic acids	14568	11212	17750	27720	33535	35535	1.42168	0.00474507	0.0988504	2.22352	1.15285	up in F
pme1292	Homogentisic acid*	Phenolic acids	Phenolic acids	443270	404310	531640	949820	888380	963280	1.47115	0.0010942	0.0672111	2.03121	1.02234	up in F
MWStz091	Cyclo(L-Ala-L-Pro)	Amino acids and derivatives	Amino acids and derivatives	27791	19691	17337	44101	54441	56679	1.44725	0.00433363	0.0988504	2.39468	1.25984	up in F
pme2237	Dulcitol	Others	Saccharides and Alcohols	3153800	1516200	305060	6881900	9772500	6793400	1.25322	0.00920764	0.127218	4.71307	2.23667	up in F
MWSslk235	Allitol	Others	Saccharides and Alcohols	4530200	1897700	407210	7984100	9828700	6999100	1.18625	0.0189839	0.152727	3.63007	1.86	up in F
mws1155	D-Mannitol	Others	Saccharides and Alcohols	867540	396950	83704	1956100	2464800	1817200	1.25323	0.00598396	0.10605	4.627	2.21008	up in F
mws0214	D-Sorbitol	Others	Saccharides and Alcohols	2698700	936260	328100	5588500	6943800	5552100	1.28803	0.0080289	0.122048	4.56324	2.19006	up in F
pme0075	N-Acetyl-L-glutamic acid	Amino acids and derivatives	Amino acids and derivatives	793380	790230	859420	5144300	4194800	3243600	1.49237	0.025191	0.164005	5.15045	2.3647	up in F
Lmrj002244	Cyclo(Pro-Pro)	Amino acids and derivatives	Amino acids and derivatives	57303	25591	56711	259370	235070	249650	1.44314	0.000212678	0.0355172	5.32997	2.41413	up in F
pme0534	Gluconic acid	Others	Saccharides and Alcohols	4605700	851940	749830	7527800	5764100	7063100	1.21386	0.0494371	0.219186	3.27911	1.71331	up in F
pmb0130	Acetryptine	Alkaloids	Phenolamine	9	9	9	6096.6	4755.9	7826.5	1.52188	0.0198293	0.152838	691.815	9.43424	up in F
MWSmce541	Cinnamoylglycine	Amino acids and derivatives	Amino acids and derivatives	10172	5955.8	11302	28076	32568	26335	1.4256	0.00139543	0.0672111	3.17097	1.66492	up in F
mws1014	Fraxetin (7,8-Dihydroxy-6-methoxycoumarin)	Lignans and Coumarins	Coumarins	42563	40674	38708	117860	80265	120860	1.45971	0.0365038	0.19513	2.61581	1.38726	up in F
Lmhp002764	Cyclo(Pro-Leu)	Amino acids and derivatives	Amino acids and derivatives	20765	12198	18202	40184	34452	31226	1.35647	0.00751953	0.121525	2.06903	1.04896	up in F
mws0677	N-Acetyl-5-hydroxytryptamine	Alkaloids	Alkaloids	21353	27318	30530	75080	86712	96326	1.49203	0.00424397	0.0988504	3.25902	1.70444	up in F
Zmln002252	Sideretin (5,7,8-Trihydroxy-6-methoxycoumarin)	Lignans and Coumarins	Coumarins	31667	22332	20321	49021	45562	65149	1.4001	0.023377	0.160979	2.14925	1.10383	up in F
pme0428	3,4,5-Trimethoxycinnamic acid	Phenolic acids	Phenolic acids	1778.5	898.57	686.73	1971.6	3015.4	3193.7	1.28678	0.0347558	0.188868	2.43198	1.28213	up in F
Lmdn005449	Senkyunolide S	Others	Others	222570	261290	133630	374360	400210	470950	1.34668	0.0135409	0.13997	2.01707	1.01226	up in F
Zmdp002216	L-γ-Glutamyl-L-leucine	Amino acids and derivatives	Amino acids and derivatives	110170	83786	156320	325220	287570	383870	1.41449	0.00451144	0.0988504	2.84536	1.50861	up in F
Zmpn000095	Sorbitol-6-phosphate	Others	Saccharides and Alcohols	183730	28679	16372	499920	525390	499120	1.31588	0.0134564	0.13997	6.66327	2.73623	up in F
Lmmp004504	2'-Hydroxygenistein	Flavonoids	Isoflavones	7726	5445.6	10617	33346	35440	28400	1.45215	0.00107559	0.0672111	4.0854	2.03048	up in F
Hmbp002730	Isoscutellarein	Flavonoids	Flavones	4466	4013.5	10997	37718	43644	32378	1.42073	0.00218353	0.0851191	5.83986	2.54593	up in F
MWS20143	Luteolin (5,7,3',4'-Tetrahydroxyflavone)	Flavonoids	Flavones	5074.5	7093.8	13940	43168	36811	34457	1.40219	0.00140862	0.0672111	4.38313	2.13196	up in F
MWSslk132	Hexadecanedioic acid	Lipids	Free fatty acids	633300	574480	691080	1773300	1852600	1728500	1.50962	2.11577e-05	0.0153516	2.8198	1.49559	up in F
Hmjp003400	1,7-Bis-(4-hydroxyphenyl)-2,4,6-heptatrienone	Others	Others	26219	17744	42564	85297	93333	113430	1.39358	0.00371313	0.0988504	3.37536	1.75504	up in F
Zmyn004548	12-Oxo-phytodienoic acid	Lipids	Free fatty acids	94778	88876	105020	328440	343050	467150	1.50253	0.0222436	0.157677	3.94438	1.9798	up in F
Zmhn003257	5,7,2'-Trhiyroxy-8-methoxyflavone	Flavonoids	Flavones	4063800	820970	4430200	15778000	11039000	8385500	1.18363	0.0378932	0.197667	3.77913	1.91805	up in F
Lmjp004941	Rhamnocitrin (7-Methylkaempferol)	Flavonoids	Flavonols	2846900	618820	3007700	10819000	7766500	5470200	1.18928	0.0443467	0.213632	3.71607	1.89378	up in F
MWSHY0069	Hispidulin (5,7,4'-Trihydroxy-6-methoxyflavone)	Flavonoids	Flavones	2801400	608060	2879300	10899000	7609900	5429600	1.19685	0.047795	0.216699	3.80655	1.92849	up in F
MWSHY0009	Diosmetin (5,7,3'-Trihydroxy-4'-methoxyflavone)	Flavonoids	Flavanones	2781900	602360	3051000	10844000	7716100	5620300	1.19101	0.0408072	0.204712	3.75749	1.90977	up in F
Lmqn008288	3-Hydroxyoctadecanoic Acid	Lipids	Free fatty acids	1483200	731220	580800	1760400	1958600	2228500	1.26675	0.0452687	0.213958	2.12774	1.08932	up in F
pme3514	Morin	Flavonoids	Flavonols	22974	64141	23773	122910	121970	145650	1.3825	0.00803911	0.122048	3.52184	1.81633	up in F
MWS80006	9-Hydroperoxy-9Z,11E-Octadecadienoic Acid	Lipids	Free fatty acids	3288300	3939300	3403900	9047500	8303100	7481400	1.49544	0.00340465	0.0988504	2.3357	1.22386	up in F
Lmbn005287	7S,8S-DiHODE; (9Z,12Z)-(7S,8S)-Dihydroxyoctadeca-9,12-dienoic acid	Lipids	Free fatty acids	7315300	9075400	7640000	19820000	18074000	16960000	1.49435	0.00104366	0.0672111	2.28266	1.19072	up in F
Lmbn009747	Ricinoleic acid methyl ester	Lipids	Free fatty acids	9715.7	16892	6155.7	23470	23174	28835	1.30125	0.0264106	0.16749	2.30376	1.20399	up in F
Zmzp006646	Capillarisin	Others	Others	3771.8	3585.9	7338.2	26740	20544	26238	1.44567	0.00237858	0.0851191	5.00289	2.32276	up in F
MWSHY0068	Isorhamnetin	Flavonoids	Flavonols	9	9	9	5094.1	3913.5	5263.7	1.52188	0.00790338	0.122048	528.567	9.04594	up in F
mws2627	Tamarixetin (3,3',5,7-Tetrahydroxy-4'-Methoxyflavone)	Flavonoids	Flavonols	9	9	9	8395.8	6277.2	9786.8	1.52181	0.0153365	0.13997	905.919	9.82324	up in F
pmp000003	Nepetin (5,7,3',4'-Tetrahydroxy-6-methoxyflavone)	Flavonoids	Flavones	53043	17918	50829	86458	109060	69583	1.12731	0.0413962	0.204712	2.17671	1.12215	up in F
Zmwp003002	protosinomenine	Others	Others	40077	43684	20199	76772	93291	88312	1.3766	0.00640009	0.110567	2.48533	1.31344	up in F
pmp000004	4',5,7-Trihydroxy-3',6-dimethoxyflavone (Jaceosidin)	Flavonoids	Flavones	30634	4888.2	41038	73874	100110	75451	1.11121	0.0151814	0.13997	3.25802	1.704	up in F
pmp001284	Monopalmitin	Lipids	Glycerol ester	231560	225560	285420	894100	1044400	678510	1.47528	0.0246806	0.163775	3.5244	1.81738	up in F
Lmjp002782	6-O-p-Coumaroyl-7-deoxyrehmaglutin A	Terpenoids	Monoterpenoids	58842	52352	48536	166240	185940	153450	1.51163	0.00362106	0.0988504	3.16553	1.66245	up in F
Lmyn007622	9,10,18-Trihydroxystearic acid	Lipids	Free fatty acids	34606	17740	15528	89044	90697	98518	1.44866	0.00218058	0.0851191	4.09964	2.0355	up in F
Lmhp011388	2-α-Linolenoyl-glycerol	Lipids	Glycerol ester	169880	313750	256050	737760	625850	729350	1.43672	0.00133601	0.0672111	2.82955	1.50057	up in F
Lmhp011562	1-α-Linolenoyl-glycerol	Lipids	Glycerol ester	1010800	1334500	1066700	4599900	4798100	5809800	1.51393	0.00603279	0.10605	4.45715	2.15612	up in F
pmp000638	8-Prenylkaempferol	Flavonoids	Flavones	26114	27052	81943	247370	341920	160350	1.35642	0.0471359	0.216699	5.54841	2.47207	up in F
mws4113	3'-Hydroxy-4'-O-methylglabridin	Others	Others	7144.9	5372.3	3331.9	21317	17723	16445	1.4358	0.00255077	0.0851957	3.50083	1.8077	up in F
Lmhp112042	1-Linoleoylglycerol	Lipids	Glycerol ester	619670	724720	600610	1611800	1784600	1984900	1.51379	0.00440882	0.0988504	2.76674	1.46818	up in F
HJN092	p-Coumaroylferuloylputrescine	Alkaloids	Phenolamine	80530	7325.6	60924	325280	423630	416990	1.28095	0.00155688	0.070909	7.83642	2.9702	up in F
pmb0500	N-p-Coumaroyl-N'-feruloylputrescine	Alkaloids	Phenolamine	1293800	89233	779590	3577200	4854800	4704600	1.21783	0.00254581	0.0851957	6.07438	2.60274	up in F
Lmqn008975	PA(18:2/0:0)	Lipids	Glycerol ester	21452	57240	38947	89464	69664	78832	1.21305	0.0401102	0.204712	2.0228	1.01635	up in F
Lmhp005550	N,N'-Diferuloylputrescine	Alkaloids	Phenolamine	202190	61482	87276	2172000	2879900	2219200	1.48423	0.00792296	0.122048	20.7185	4.37284	up in F
pmp000437	Myricadoil	Terpenoids	Triterpene	9	9	9	6274.5	6498.7	5277.7	1.52242	0.00387855	0.0988504	668.552	9.3849	up in F
pmp001226	Patriscabratine	Alkaloids	Alkaloids	24061	8884.3	9	174500	183170	209910	1.11293	0.000363503	0.0377311	17.2232	4.10629	up in F
MWS20186	Aurantiamide acetate	Alkaloids	Alkaloids	439560	108430	32866	2309900	2728400	3255000	1.38866	0.00435037	0.0988504	14.2777	3.83569	up in F
pmn001700	24,30-Dihydroxy-12(13)-enolupinol	Terpenoids	Triterpene	93420	92534	87408	232030	174570	230600	1.48057	0.0225854	0.158255	2.33098	1.22093	up in F
MWSmce052	3-Epiursolic acid	Terpenoids	Triterpene	3157.2	10851	10071	30284	35950	36642	1.35875	0.00134793	0.0672111	4.2724	2.09505	up in F
pmp000579	Diosmetin-7-O-galactoside	Flavonoids	Flavanones	833960	247870	729170	1403100	1969400	1507800	1.22362	0.0151174	0.13997	2.69481	1.43018	up in F
pmp000120	Diosmetin-6-C-glucoside	Flavonoids	Flavanones	9	14458	9	158260	172520	104290	1.27672	0.0171702	0.147047	30.0546	4.90951	up in F
HJAP011	Chrysoeriol-8-C-glucoside (Scoparin)	Flavonoids	Flavonoid carbonoside	9	15008	9	89508	112590	94461	1.25538	0.000681327	0.0620627	19.7364	4.30279	up in F
Hmmp004965	Diosmetin-7-O-glucoside	Flavonoids	Flavanones	786390	274660	892440	1330300	2109100	1669200	1.20895	0.024644	0.163775	2.61511	1.38687	up in F
Lmnp002845	Hispidulin-8-C-glucoside	Flavonoids	Flavonoid carbonoside	9	14554	9	89771	131310	104400	1.26305	0.00673356	0.11245	22.3361	4.4813	up in F
Lmjp003655	6-C-MethylKaempferol-3-glucoside	Flavonoids	Flavones	801770	231270	889340	1275000	2078700	1793100	1.16915	0.0271232	0.170928	2.67731	1.42078	up in F
Hmgp002189	Hispidulin-7-O-Glucoside	Flavonoids	Flavones	755320	288550	845950	1382900	2120000	1467500	1.23513	0.0274012	0.1716	2.63009	1.39511	up in F
pmn001705	3,24-Dihydroxy-17,21-semiacetal-12(13)oleanolic fruit	Terpenoids	Triterpene	9	71209	9	88356	121430	157730	1.14655	0.0348708	0.188868	5.15978	2.36731	up in F
pmn001706	2-Hydroxyoleanolic acid	Terpenoids	Triterpene	9	9	9	93230	166200	177480	1.52436	0.0313389	0.180469	16181.9	13.9821	up in F
pmn001407	Platycogenic acid C	Terpenoids	Triterpene	1730300	906730	196610	11367000	11722000	12751000	1.40506	5.62553e-05	0.0187893	12.648	3.66084	up in F
pmn001378	Pinoresinol-4-O-glucoside	Lignans and Coumarins	Lignans	37173	49314	45080	100180	80477	88846	1.45563	0.00446254	0.0988504	2.04841	1.0345	up in F
mws1073	Apigenin-6,8-di-C-glucoside (Vicenin-2)	Flavonoids	Flavonoid carbonoside	33859	35154	63293	72786	119770	114790	1.30901	0.0380736	0.197667	2.32299	1.21599	up in F
Zmxp002867	Chrysoeriol-5,7-di-O-glucoside	Flavonoids	Flavones	35213	28211	44223	109820	114650	83764	1.44057	0.00915788	0.127218	2.86338	1.51772	up in F
Lmhp009190	2-Linoleoylglycerol-1,3-di-O-glucoside	Lipids	Glycerol ester	6933.2	4710.1	4478.4	13900	11495	11115	1.42212	0.00455154	0.0988504	2.26465	1.17929	up in F
Lmyn006011	Gingerglycolipid B	Lipids	Glycerol ester	148360	94973	75696	251930	320320	369830	1.42747	0.0105786	0.133367	2.95296	1.56216	up in F

## Sheet: A vs G
Supplementary Table 2: Comparison of A and G in detail.
Index	Compounds	Class I	Class II	A1	A2	A3	G1	G2	G3	VIP	p-value	FDR	Fold_Change	Log2FC	Type
pme1173	Allopurinol	Nucleotides and derivatives	Nucleotides and derivatives	83997	126430	141280	37347	28258	48371	1.39044	0.0331067	0.203749	0.324065	-1.62564	up in A
Hmbp001276	Gallacetophenone	Phenolic acids	Phenolic acids	38708	39921	48404	11207	7779.5	16900	1.40492	0.00181108	0.0488012	0.282497	-1.82369	up in A
pme0253	N-Acetyl-L-leucine	Amino acids and derivatives	Amino acids and derivatives	218730	262380	289320	76518	88447	104430	1.45338	0.00771872	0.0951604	0.349668	-1.51594	up in A
MWSmce541	Cinnamoylglycine	Amino acids and derivatives	Amino acids and derivatives	10172	5955.8	11302	9	9	9	1.49166	0.0302846	0.197345	0.000984331	-9.98857	up in A
mws0520	N-Acetyl-L-tyrosine	Amino acids and derivatives	Amino acids and derivatives	210170	380140	300170	63263	56688	68853	1.45477	0.0407264	0.223094	0.212025	-2.23769	up in A
MWS2910	5-Methyl-2'-Deoxycytidine	Nucleotides and derivatives	Nucleotides and derivatives	149520	168990	202850	29123	31666	35862	1.48122	0.0109447	0.119495	0.185382	-2.43142	up in A
pmn001491	Dendrobiumane D	Others	Others	897680	675260	891500	378430	278840	547920	1.28818	0.0175454	0.145773	0.489032	-1.032	up in A
Lmbn009444	Ricinoleic acid	Lipids	Free fatty acids	38462000	42385000	23859000	9864400	12934000	9987500	1.4111	0.0472222	0.224193	0.313123	-1.6752	up in A
ML10195036	3-Dehydrosphinganine	Lipids	Sphingolipids	23281	25412	18532	6905.7	13658	10851	1.29751	0.0134303	0.125956	0.467307	-1.09756	up in A
Zmhn001926	1-O-Salicyl-D-glucose	Phenolic acids	Phenolic acids	10087000	11093000	9721500	2135300	3812300	2672300	1.44162	0.000384608	0.0383455	0.278948	-1.84193	up in A
Hmtn001302	Glucosyloxybenzoic acid	Phenolic acids	Phenolic acids	10534000	12358000	9386300	2364000	4304400	3291600	1.42061	0.00346433	0.0609219	0.308566	-1.69635	up in A
pmn001606	Eicosenoic acid	Lipids	Free fatty acids	702310	1220400	1418200	9	9	9	1.49352	0.0348275	0.210442	8.08163e-06	-16.9169	up in A
pmb0751	Trans-5-O-(p-Coumaroyl)shikimate*	Phenolic acids	Phenolic acids	827320	571680	630380	159040	299230	221880	1.39031	0.0139161	0.12695	0.335152	-1.57711	up in A
MWS20033	20-Carboxyarachidonic Acid	Lipids	Free fatty acids	6764.2	12225	15119	9	9	9	1.49115	0.0434801	0.223094	0.000791599	-10.3029	up in A
pmb0382	O-Feruloyl 4-hydroxycoumarin	Lignans and Coumarins	Coumarins	196590	119940	220180	17388	33940	72683	1.29091	0.0267022	0.183601	0.231058	-2.11367	up in A
pmb2211	Cocamidopropyl betaine	Alkaloids	Alkaloids	41591	51648	33710	23937	17239	20132	1.37703	0.0388486	0.217888	0.482934	-1.0501	up in A
Smmp010793	Rosmadial	Terpenoids	Ditepenoids	26926	27530	47111	9	9	9	1.49287	0.0362938	0.216676	0.000265834	-11.8772	up in A
mws4113	3'-Hydroxy-4'-O-methylglabridin	Others	Others	7144.9	5372.3	3331.9	9	9	9	1.49068	0.0409671	0.223094	0.00170357	-9.19723	up in A
Lmmp002023	Caffeoylspermine	Alkaloids	Phenolamine	9006.2	10161	7429.1	5491.7	9	9	1.1222	0.044986	0.223094	0.20716	-2.27118	up in A
pme3337	Succinyladenosine	Nucleotides and derivatives	Nucleotides and derivatives	4667500	6804900	6085900	3113700	2927600	2709300	1.41542	0.0389007	0.217888	0.498374	-1.0047	up in A
Cmhp002511	Daphniglaucin C	Alkaloids	Terpenoid alkaloids	41784	44076	74521	9	9	9	1.49301	0.0368264	0.217254	0.000168349	-12.5363	up in A
Hmsn002948	2-Hydroxyphenol-1-O-glucosyl(6→1)rhamnoside	Phenolic acids	Phenolic acids	7463.2	5778.3	6091.4	9	9	9	1.49389	0.00640233	0.089557	0.00139658	-9.48388	up in A
pmb1283	L-Glutaminyl-L-valyl-L-valyl-L-cysteine	Amino acids and derivatives	Amino acids and derivatives	111060	120570	146740	55942	46948	59546	1.44694	0.0134812	0.125956	0.429305	-1.21993	up in A
Hmqn004129	Pharboside G	Terpenoids	Ditepenoids	5145.4	6803.6	4418.1	2563.7	2481	2108.3	1.41655	0.0443408	0.223094	0.437035	-1.19418	up in A
pmp001106	Vitexin-2''-O-glucoside	Flavonoids	Flavonoid carbonoside	116830	90761	131340	12506	9	9	1.24112	0.00646751	0.089557	0.0369515	-4.75822	up in A
Zmcp002666	Quercetin-3,7-Di-O-glucoside	Flavonoids	Flavonols	41910	52283	55365	9813.8	17559	4093.2	1.33818	0.00222817	0.0516625	0.210393	-2.24884	up in A
Lmsp012988	Goshonoside F4	Terpenoids	Ditepenoids	4041.6	2910.8	4882.1	1706.7	1747.2	1287.6	1.38893	0.04619	0.223094	0.400651	-1.31958	up in A
Cmhp002692	Madreselvin A	Flavonoids	Flavones	50280	49419	42822	23320	25274	17255	1.42458	0.00163075	0.0471511	0.46203	-1.11394	up in A
Lmsp003252	Isorhamnetin-3-O-sophoroside	Flavonoids	Flavonols	37679	27271	36837	20072	14703	13415	1.37903	0.0158554	0.13746	0.47344	-1.07875	up in A
Lmsp002982	Quercetin-3-O-sophoroside-7-O-rhamnoside	Flavonoids	Flavonols	86003	108620	107230	18017	33503	7862.5	1.35102	0.00150536	0.0471511	0.196727	-2.34574	up in A
Zmhp002640	6-Hydroxykaempferol 3-Rutinoside-6-glucoside	Flavonoids	Flavonols	90632	102460	94132	26364	37784	14702	1.38703	0.00259103	0.0538179	0.274524	-1.86499	up in A
Zmqp002952	Delphinidin-3-O-rutinoside-7-O-glucoside	Flavonoids	Anthocyanidins	286630	362610	318590	60224	126670	40304	1.3694	0.00216324	0.0516625	0.23475	-2.0908	up in A
pme3200	1-methylguanidine	Nucleotides and derivatives	Nucleotides and derivatives	18244	18958	23902	41084	41353	50418	1.44264	0.0053635	0.0786384	2.17424	1.12051	up in G
pmf0512	Oxamic acid	Amino acids and derivatives	Amino acids and derivatives	29583	10525	28766	81966	105270	91189	1.35776	0.00166081	0.0471511	4.04253	2.01526	up in G
MWSmce460	2-Piperidone	Alkaloids	Piperidine alkaloids	62020	42543	98254	115560	126420	177490	1.22075	0.0465431	0.223094	2.06822	1.04839	up in G
pme0010	L-Serine	Amino acids and derivatives	Amino acids and derivatives	1926700	526450	1441500	2621600	2711900	4155500	1.15134	0.0463362	0.223094	2.43642	1.28476	up in G
mws0601	Pyrrole-2-carboxylic acid	Organic acids	Organic acids	39393	24266	39815	127130	133740	162210	1.45202	0.00355726	0.061148	4.08876	2.03166	up in G
pme2923	Acetoxyacetic acid	Organic acids	Organic acids	9	9	39460	306590	322440	289540	1.20667	0.000107324	0.0331201	23.2679	4.54027	up in G
mws0133	Nicotinamide	Others	Vitamin	951610	828170	1291600	4080900	4041000	4643600	1.46869	0.000316796	0.0383455	4.15628	2.05529	up in G
mws0263	5-Oxo-L-Proline	Amino acids and derivatives	Amino acids and derivatives	55651	40256	73491	132860	108620	111850	1.34303	0.00852319	0.101162	2.0858	1.0606	up in G
ML10181668	Cycloleucine	Amino acids and derivatives	Amino acids and derivatives	238070	254460	365420	1399900	1577200	946750	1.44139	0.0277097	0.187787	4.57352	2.1933	up in G
mws0425	Citraconic acid	Organic acids	Organic acids	167270	140120	182860	447550	426330	459290	1.47601	9.05745e-05	0.0331201	2.71937	1.44327	up in G
Lmgn000160	3-Ureidopropionic Acid	Organic acids	Organic acids	101550	112480	164550	426210	355710	387460	1.44098	0.00073383	0.040646	3.08886	1.62707	up in G
mws0001	L-Asparagine	Amino acids and derivatives	Amino acids and derivatives	4675800	3376800	5468800	14864000	12250000	15836000	1.44131	0.00336309	0.0609219	3.17645	1.66741	up in G
mws0972	6-Hydroxyhexanoic acid	Organic acids	Organic acids	66318	81803	137870	331760	362560	468660	1.41937	0.00810896	0.0974052	4.06649	2.02378	up in G
pme2527	L-Ornithine	Amino acids and derivatives	Amino acids and derivatives	224010	122260	270920	567980	541740	664750	1.36652	0.00283372	0.0576576	2.87508	1.5236	up in G
mws0219	L-Aspartic Acid	Amino acids and derivatives	Amino acids and derivatives	2639600	3321300	4909300	12893000	11254000	11688000	1.42894	0.000870223	0.0413149	3.29663	1.72099	up in G
MWS1882	Iminodiacetic acid	Organic acids	Organic acids	331870	409890	544830	1286200	1254900	1351700	1.44719	0.00145884	0.0471511	3.02567	1.59726	up in G
mws1078	Anthranilic Acid	Phenolic acids	Phenolic acids	81763	114290	41859	186500	204400	183420	1.26966	0.0247561	0.177567	2.414	1.27143	up in G
Lmgn001670	Salicylic acid	Phenolic acids	Phenolic acids	1060000	1657700	1622500	3766400	4440800	4034100	1.43508	0.000669903	0.040646	2.82045	1.49592	up in G
mws2368	Tyrosol	Phenolic acids	Phenolic acids	229980	245230	245010	539640	608680	558560	1.48813	0.00252494	0.0538179	2.36994	1.24485	up in G
mws0704	O-Phosphorylethanolamine	Alkaloids	Alkaloids	4603.9	3100.8	7312.9	28989	21277	17216	1.39596	0.0261126	0.18334	4.49353	2.16785	up in G
Wmzn000227	2,2-Dimethylsuccinic acid	Organic acids	Organic acids	2116.2	11680	10079	126030	134550	89872	1.39197	0.0124675	0.125956	14.6785	3.87563	up in G
mws1024	p-Coumaraldehyde	Phenolic acids	Phenolic acids	15231	15138	23995	64279	47453	39972	1.38312	0.0317077	0.202497	2.79052	1.48054	up in G
mws0458	Vanillin	Phenolic acids	Phenolic acids	10513000	10993000	11820000	23455000	25475000	24735000	1.48705	0.000132879	0.0331201	2.21044	1.14433	up in G
pme2362	Mandelic acid	Phenolic acids	Phenolic acids	209640	196980	198630	708430	914530	702230	1.48214	0.0142541	0.12803	3.8417	1.94175	up in G
Zmgn004894	Methyl 4-hydroxybenzoate	Organic acids	Organic acids	2017400	2085100	2459100	4592000	5178900	4805600	1.4728	0.000342052	0.0383455	2.22149	1.15152	up in G
MWSmce040	Isovanillin	Phenolic acids	Phenolic acids	826050	934000	1130900	2524000	2418800	2543100	1.46705	0.000935546	0.0423973	2.58943	1.37263	up in G
mws0180	2,5-Dihydroxybenzoic acid; Gentisic Acid	Phenolic acids	Phenolic acids	1274400	1405200	2032200	3557300	4243700	4106300	1.42452	0.00165621	0.0471511	2.52712	1.3375	up in G
mws0183	3,4-Dihydroxybenzoic acid (Protocatechuic acid)	Phenolic acids	Phenolic acids	2850600	3198700	4207100	8643700	10190000	8920300	1.45044	0.000828345	0.041293	2.70602	1.43617	up in G
mws0639	2,3-Dihydroxybenzoic Acid	Phenolic acids	Phenolic acids	3418500	3820800	5190000	9273800	11228000	9965900	1.43247	0.00158083	0.0471511	2.45128	1.29354	up in G
mws0028	Vanillic acid	Phenolic acids	Phenolic acids	692370	693330	860170	1885300	1681200	1639200	1.46402	0.000728692	0.040646	2.3179	1.21282	up in G
pme2598	3,4-Dihydroxybenzeneacetic acid	Phenolic acids	Phenolic acids	244250	321650	404380	931090	1041500	984440	1.44551	0.000565513	0.0402726	3.0476	1.60768	up in G
pme1292	Homogentisic acid*	Phenolic acids	Phenolic acids	443270	404310	531640	1352700	1591400	1408700	1.47608	0.00115724	0.0471511	3.15599	1.65809	up in G
mws0009	Coniferaldehyde	Phenolic acids	Phenolic acids	72140	66156	79244	174980	137640	163640	1.45619	0.0097489	0.113019	2.1893	1.13047	up in G
Lmbn004847	4-Methoxyphenylpropionic acid	Phenolic acids	Phenolic acids	22339	18353	18249	41192	52928	41836	1.45096	0.0134503	0.125956	2.30665	1.2058	up in G
mws0117	Homovanillic acid; 4-Hydroxy-3-methoxyphenylacetic acid	Phenolic acids	Phenolic acids	11485	21116	11557	47199	64934	62200	1.42414	0.00520894	0.0775121	3.94794	1.9811	up in G
pmb1754	O-Phosphocholine	Alkaloids	Alkaloids	164070	105220	139950	370170	604750	400890	1.42121	0.0423514	0.223094	3.36187	1.74926	up in G
Wmmn002441	(E)-Linalool-1-oic acid	Lipids	Free fatty acids	61081	46021	28032	135530	158820	142240	1.39743	0.0015549	0.0471511	3.23079	1.69189	up in G
Zmgn000447	3-Phospho-D-glyceric acid	Others	Saccharides and Alcohols	612940	316920	1050600	2277600	2038300	2146700	1.31778	0.0130781	0.125956	3.26318	1.70628	up in G
MWS20182	Dihydroferulic Acid	Phenolic acids	Phenolic acids	12615	9	9	46186	47382	51855	1.1795	0.00375608	0.0624136	11.5114	3.52499	up in G
pmf0319	Acetosyringone	Phenolic acids	Phenolic acids	14809	18096	27198	112470	98437	89664	1.454	0.00149877	0.0471511	5.00093	2.3222	up in G
mws0027	Syringic acid	Phenolic acids	Phenolic acids	360420	496300	413130	1083700	1215100	1052900	1.46177	0.000518121	0.0397359	2.63945	1.40023	up in G
pme0428	3,4,5-Trimethoxycinnamic acid	Phenolic acids	Phenolic acids	1778.5	898.57	686.73	41188	36248	47370	1.47645	0.00583211	0.0842697	37.1027	5.21345	up in G
mws0359	Pentadecanoic Acid	Lipids	Free fatty acids	170490	40528	106780	282470	368350	263590	1.21468	0.0165802	0.142504	2.87733	1.52473	up in G
pmb3142	Salicylic acid-2-O-glucoside	Phenolic acids	Phenolic acids	3990300	2885800	2271500	7631400	7387100	7243000	1.40698	0.0100986	0.115728	2.43359	1.28309	up in G
mws2367	Salidroside	Phenolic acids	Phenolic acids	28531	37378	21451	69993	72783	63275	1.39691	0.00371843	0.0624136	2.35864	1.23796	up in G
Zmhn000892	4-O-Glucosyl-3,4-dihydroxybenzyl alcohol	Phenolic acids	Phenolic acids	11389	11784	7840.7	24250	23128	28119	1.42517	0.00188417	0.0494347	2.43431	1.28351	up in G
Hmqn000843	Tachioside	Phenolic acids	Phenolic acids	12292	11128	8681.4	23982	21429	21818	1.43311	0.00129053	0.0471511	2.09427	1.06645	up in G
pmb2791	9-Hydroperoxy-10E,12,15Z-octadecatrienoic acid	Lipids	Free fatty acids	80035	132670	117120	230680	210180	304210	1.36018	0.022319	0.167309	2.25899	1.17568	up in G
Hmqp005412	12-Hydroxyabietic Acid	Terpenoids	Ditepenoids	48521	31592	31092	94640	87311	143740	1.39312	0.045326	0.223094	2.92874	1.55028	up in G
Lmsn000363	Raspberryketone glucoside	Phenolic acids	Phenolic acids	368950	224650	603450	2671300	2074200	1392200	1.38124	0.0377166	0.217888	5.12735	2.35821	up in G
Smhn102346	2,4,6-trihydroxy-acetophenone-4-O-β-D-glucopyranoside	Phenolic acids	Phenolic acids	1284600	1730600	1326600	3841300	3392300	3598500	1.45769	0.00037345	0.0383455	2.49484	1.31895	up in G
Smhn002346	2,4,6-trihydroxy-acetophenone-6-O-β-D-glucopyranoside	Phenolic acids	Phenolic acids	1502700	1714800	1318700	3567800	3433200	3670300	1.46981	0.000367816	0.0383455	2.35248	1.23418	up in G
pmn001517	3,4,5-Trimethoxyphenyl-1-O-Glucoside	Phenolic acids	Phenolic acids	3577200	4452200	3514800	9784300	9228400	9165000	1.47023	0.000275124	0.0383455	2.44085	1.28739	up in G
pmn001420	1-O-[(E)-Caffeoyl]-D-glucose	Phenolic acids	Phenolic acids	140720	154960	128490	986180	820910	706370	1.4807	0.012744	0.125956	5.9256	2.56696	up in G
Zmhn001793	6-O-Caffeoyl-D-glucose	Phenolic acids	Phenolic acids	153270	194060	123970	935190	771880	696520	1.46564	0.00775975	0.0951604	5.09992	2.35047	up in G
pmb0981	Adenosine 5'-monophosphate	Nucleotides and derivatives	Nucleotides and derivatives	539510	505160	840060	2448400	2020700	1889100	1.43451	0.00328106	0.0609219	3.37353	1.75426	up in G
pmb0532	Inosine 5'-monophosphate	Nucleotides and derivatives	Nucleotides and derivatives	48209	46984	49022	174450	120550	116300	1.44448	0.0413397	0.223094	2.85199	1.51197	up in G
pmb0998	Guanosine 5'-monophosphate	Nucleotides and derivatives	Nucleotides and derivatives	17949	18169	21088	102970	86655	58322	1.44808	0.0388905	0.217888	4.33428	2.11579	up in G
mws0179	Chlorogenic acid methyl ester	Phenolic acids	Phenolic acids	21231	8668	15301	32476	49157	51802	1.32498	0.0211297	0.162049	2.9521	1.56174	up in G
pma3724	1-O-Feruloylquinic acid*	Phenolic acids	Phenolic acids	17472	9226.2	14382	39557	51048	59060	1.42008	0.0130685	0.125956	3.64324	1.86522	up in G
MWSHY0181	Apigenin-8-C-Glucoside (Vitexin)	Flavonoids	Flavonoid carbonoside	9	9	9	10073	7952	11569	1.49373	0.0111464	0.119495	1096.07	10.0981	up in G
pmb0862	LysoPC 12:0	Lipids	LPC	3566.3	3100.3	3966.4	9463.7	7049.3	9539.5	1.44063	0.0174607	0.145773	2.45016	1.29287	up in G
Jmgn004021	6-C-Glucosyl-2-Hydroxynaringenin	Flavonoids	Flavanones	3509700	6052400	3472900	10115000	9543500	10294000	1.37262	0.0169222	0.142978	2.29785	1.20029	up in G
pmb2654	Anthranilate-1-O-Sophoroside	Phenolic acids	Phenolic acids	371030	434650	588120	859230	874780	1054100	1.37795	0.00663832	0.0906631	2.00037	1.00026	up in G
Lmmn009932	Ambolic acid	Terpenoids	Triterpene	15990	18343	18388	35953	46762	38851	1.46157	0.0149995	0.133522	2.30584	1.20529	up in G
pmn001705	3,24-Dihydroxy-17,21-semiacetal-12(13)oleanolic fruit	Terpenoids	Triterpene	9	71209	9	1077300	1065400	908210	1.22549	0.000784661	0.041174	42.8336	5.42067	up in G
pmn001706	2-Hydroxyoleanolic acid	Terpenoids	Triterpene	9	9	9	1098100	1051000	926970	1.49421	0.00246848	0.0538179	113929	16.7978	up in G
mws1610	Maslinic acid	Terpenoids	Triterpene	86994	85070	96351	599630	585200	437470	1.48211	0.0126313	0.125956	6.044	2.5955	up in G
Lmzn206284	Terminic acid	Terpenoids	Triterpene	33175	71623	9	968030	1085200	937870	1.06759	0.000439778	0.0397359	28.5391	4.83487	up in G
Smpn011792	2,3-dihydroxy-12-ursen-28-oic acid	Terpenoids	Triterpene	77781	66114	52637	392880	594280	407890	1.47224	0.0241105	0.175461	7.09834	2.82748	up in G
Zmjn012003	Gypensapogenin F	Terpenoids	Triterpene	73227	116460	110950	648930	728120	597580	1.47336	0.00198033	0.0506255	6.56815	2.71549	up in G
Zmpn008194	Corosolic acid	Terpenoids	Triterpene	68396	109540	99000	654060	748520	588240	1.47473	0.00425254	0.0662466	7.18874	2.84574	up in G
Lmzn006284	2α-Hydroxyursolic acid	Terpenoids	Triterpene	37820	80790	106340	1090200	1149400	991720	1.45651	0.000485544	0.0397359	14.3646	3.84445	up in G
Lmhp008233	LysoPE 18:4	Lipids	LPE	7721.3	9193.2	15540	119510	122280	85886	1.46311	0.0112843	0.119686	10.0965	3.33578	up in G
MWSmce621	Cichoric Acid	Phenolic acids	Phenolic acids	16126	59420	34455	128760	131170	119900	1.30523	0.0139085	0.12695	3.45297	1.78784	up in G
pmb2260	LysoPC 15:1	Lipids	LPC	27976	29887	35894	75939	78587	95990	1.46396	0.00757587	0.0951604	2.67197	1.4179	up in G
Lmhp009129	LysoPC 15:0(2n isomer)	Lipids	LPC	94225	102660	118260	242670	295850	298430	1.46955	0.0051883	0.0775121	2.65576	1.40913	up in G
Lmmn000214	Solatriose	Others	Saccharides and Alcohols	15182	42394	50207	654450	673050	501810	1.44419	0.00707968	0.0951604	16.9722	4.0851	up in G
Smpn009230	2α,3α,23-trihydroxyolean-12-en-28-oic acid	Terpenoids	Triterpene	12440	46829	26630	269490	142550	238940	1.38206	0.0320541	0.202497	7.57844	2.9219	up in G
Hmjn003948	Madasiatic acid	Terpenoids	Triterpene	13043	57553	31256	264120	137280	233620	1.34156	0.0326303	0.203749	6.23473	2.64033	up in G
pmb0863	LysoPC 16:2(2n isomer)	Lipids	LPC	196260	237250	275000	529570	443220	458530	1.42231	0.00254531	0.0538179	2.02018	1.01449	up in G
Lmhp008833	LysoPC 16:1(2n isomer)	Lipids	LPC	312380	622340	594000	2568000	3912500	3146000	1.44315	0.0155521	0.136013	6.2971	2.65469	up in G
pmb3064	3-O-p-Coumaroylquinic acid-O-glucoside	Phenolic acids	Phenolic acids	4938.3	6122.8	3998.9	13195	8677.5	11296	1.36401	0.0278761	0.187787	2.20242	1.13909	up in G
Hmcn000773	6'-O-Glucosylaucubin	Others	Others	12685	15436	22699	48612	33639	36411	1.34714	0.0198566	0.155015	2.33495	1.22339	up in G
Hmqp006235	LysoPC 18:4	Lipids	LPC	200450	165280	259080	2135100	2539900	2658200	1.48543	0.00405334	0.0651804	11.7367	3.55295	up in G
Lmhp010190	LysoPC 18:1(2n isomer)	Lipids	LPC	8220200	23550000	15620000	56146000	60813000	46216000	1.3438	0.00334746	0.0609219	3.44322	1.78376	up in G
Zmgp003335	okanin 3',4'-di-O-glucoside*	Flavonoids	Chalcones	19951	23720	35812	72348	68616	61781	1.39899	0.00348299	0.0609219	2.5508	1.35095	up in G
Lmnp002584	Hispidulin-8-C-(2''-O-glucosyl)glucoside	Flavonoids	Flavonoid carbonoside	7515.5	28201	9	114110	78166	169650	1.00149	0.0444645	0.223094	10.1307	3.34067	up in G
Hmgp001888	Patuletin-3-O-rutinoside	Flavonoids	Flavonols	14166	33610	37112	59772	50507	65956	1.17555	0.0301104	0.197345	2.07609	1.05387	up in G
pmb2653	D(+)-Melezitose O-rhamnoside	Others	Saccharides and Alcohols	35648	21161	60546	601140	823480	622190	1.4615	0.0103983	0.116589	17.4412	4.12443	up in G

## Sheet: B vs C
Supplementary Table 2: Comparison of B and C in detail.
Index	Compounds	Class I	Class II	B1	B2	B3	C1	C2	C3	VIP	p-value	FDR	Fold_Change	Log2FC	Type
MWSmce460	2-Piperidone	Alkaloids	Piperidine alkaloids	117410	105290	138380	57073	67928	47242	1.19306	0.00872372	0.0538532	0.477022	-1.06787	up in B
ML10172161	Hydroxypyruvic acid	Organic acids	Organic acids	348480	405760	395860	162130	166400	179080	1.25304	0.00408056	0.0444328	0.441362	-1.17997	up in B
Lmbn000193	Tartronate semialdehyde	Organic acids	Organic acids	341630	404420	408370	150110	185740	164640	1.23859	0.00334285	0.0423384	0.433542	-1.20576	up in B
mws0206	2-Hydroxybutyric Acid	Organic acids	Organic acids	38845	43142	51064	19393	19273	16854	1.23762	0.0148692	0.0716629	0.417284	-1.2609	up in B
mws0574	2-Hydroxyisobutyric acid	Organic acids	Organic acids	51534	61900	55026	22400	19750	13860	1.21872	0.000812782	0.0248914	0.332482	-1.58865	up in B
MWS5173	Isocytosine	Nucleotides and derivatives	Nucleotides and derivatives	78242	108980	96656	22373	23571	36016	1.21631	0.00730088	0.0532388	0.288716	-1.79228	up in B
mws0192	Succinic acid	Organic acids	Organic acids	26939000	27631000	27420000	12001000	12328000	12547000	1.26439	1.06614e-06	0.000522409	0.449762	-1.15277	up in B
mws0470	Methylmalonic acid	Organic acids	Organic acids	26675000	26553000	26492000	11488000	11338000	11516000	1.26545	4.10349e-09	4.02143e-06	0.430783	-1.21497	up in B
mws0147	β-Hydroxyisovaleric acid	Organic acids	Organic acids	556700	720620	598170	359480	235490	292870	1.18189	0.0072968	0.0532388	0.473391	-1.0789	up in B
pme3096	Aminomalonic acid	Organic acids	Organic acids	802150	752540	767720	333680	348450	336890	1.26371	0.000469136	0.016809	0.438777	-1.18844	up in B
pma0134	D-(-)-Threose	Others	Saccharides and Alcohols	235740	213670	228170	106880	133230	97900	1.21987	0.00186655	0.0332585	0.498849	-1.00333	up in B
mws0628	4-Hydroxybenzaldehyde	Phenolic acids	Phenolic acids	33392000	27515000	30476000	11783000	12421000	11748000	1.25646	0.00754332	0.0538532	0.393421	-1.34585	up in B
MWS0811	L-Pipecolic Acid	Organic acids	Organic acids	14510000	20389000	23514000	8311400	5996600	10006000	1.14526	0.0341342	0.107553	0.416243	-1.2645	up in B
Zmdp000376	4-Guanidinobutanal	Others	Others	35612000	42099000	44551000	20288000	14892000	24901000	1.15547	0.00633181	0.0532388	0.491412	-1.025	up in B
Zmgn000217	Methylenesuccinic acid	Organic acids	Organic acids	167760	212680	155200	58717	73182	79009	1.21665	0.016624	0.0768466	0.39375	-1.34465	up in B
Lmbn001718	3-Methyl-2-oxopentanoic acid	Organic acids	Organic acids	43038	29338	40546	18250	19198	10938	1.1334	0.018082	0.0793035	0.42849	-1.22267	up in B
mws0712	N-Propionylglycine	Amino acids and derivatives	Amino acids and derivatives	41474	61123	53880	15789	14676	21557	1.21199	0.0166172	0.0768466	0.332458	-1.58876	up in B
mws1167	Oxaloacetic acid	Organic acids	Organic acids	108080	98954	78282	29358	25757	40855	1.2116	0.0078891	0.0538532	0.336364	-1.57191	up in B
Lmbn001288	2-Hydroxy-2-methyl-3-oxobutanoic acid*	Organic acids	Organic acids	139630	175920	179530	66136	84985	88693	1.19787	0.00903515	0.0538532	0.484394	-1.04575	up in B
mws0473	2-Methylsuccinic acid	Organic acids	Organic acids	1897800	2583100	2417900	1032000	1058600	1180600	1.21774	0.0235379	0.0887197	0.474169	-1.07653	up in B
mws0341	2-Hydroxyisocaproic acid	Organic acids	Organic acids	518820	751860	785280	199640	184900	231280	1.22796	0.0265547	0.0953246	0.299529	-1.73923	up in B
mws0972	6-Hydroxyhexanoic acid	Organic acids	Organic acids	167510	128210	140680	50636	50778	42469	1.2469	0.010586	0.0589446	0.329704	-1.60075	up in B
pme0040	Adenine	Nucleotides and derivatives	Nucleotides and derivatives	5821400	7869700	6196700	2697500	2463900	2626300	1.23767	0.0224158	0.0860907	0.391582	-1.35261	up in B
mws1078	Anthranilic Acid	Phenolic acids	Phenolic acids	74873	89212	57198	9	9	9	1.26472	0.0153957	0.0729137	0.000122016	-13.0006	up in B
Hmgn001653	Protocatechualdehyde	Phenolic acids	Phenolic acids	31728000	26163000	30326000	8194900	8663300	8112400	1.26021	0.00581029	0.052723	0.283059	-1.82083	up in B
mws0749	4-Hydroxybenzoic acid	Phenolic acids	Phenolic acids	40207000	31444000	38761000	8860500	10179000	9224200	1.25606	0.00859089	0.0538532	0.255984	-1.96587	up in B
mws0851	Valproic Acid	Organic acids	Organic acids	2553700	2201800	2808700	1177900	1235900	1147600	1.24271	0.0153581	0.0729137	0.470823	-1.08674	up in B
pme0295	4-Acetamidobutyric acid	Organic acids	Organic acids	990730	906350	1003200	447150	394510	341250	1.2444	0.000186191	0.0124518	0.407861	-1.29385	up in B
MWS3036	3-Hydroxyglutaric acid	Organic acids	Organic acids	479010	555160	613170	157980	151000	175140	1.25363	0.00819001	0.0538532	0.29388	-1.7667	up in B
Lmbn000216	3-Methylmalic acid	Organic acids	Organic acids	769550	1179500	1185700	330450	333040	308550	1.22515	0.0342414	0.107553	0.310085	-1.68926	up in B
Zmyn000230	2-Dehydro-3-deoxy-L-arabinonate	Others	Saccharides and Alcohols	931330	1247700	1175400	283020	229140	312990	1.24464	0.00915152	0.0538532	0.245988	-2.02334	up in B
Zmyn000247	2-Hydroxyglutaric Acid	Organic acids	Organic acids	948430	1172500	1252000	297060	313760	416700	1.23442	0.00632337	0.0532388	0.304637	-1.71484	up in B
Lmbn001034	2,3-Dihydroxy-3-methylpentanoic acid	Organic acids	Organic acids	30923	27747	19118	13734	13381	10006	1.13646	0.049617	0.126903	0.477207	-1.06731	up in B
pme0513	Xylitol	Others	Saccharides and Alcohols	206290	167910	158280	56187	100140	50155	1.14674	0.00733392	0.0532388	0.387774	-1.36671	up in B
mws0005	Tryptamine	Alkaloids	Plumerane	105100	118350	103140	34538	47351	64783	1.15378	0.00847137	0.0538532	0.449101	-1.15489	up in B
pme2914	3-Hydroxy-3-methylpentane-1,5-dioic acid	Amino acids and derivatives	Amino acids and derivatives	1663300	1665200	2078800	660230	1026500	937480	1.16686	0.00719829	0.0532388	0.485309	-1.04303	up in B
MWSCX017	4-hydroxyphenyl acrylaldehyde	Others	Others	265060	194950	233050	132470	118260	86219	1.16462	0.0114956	0.0622414	0.486176	-1.04045	up in B
MWSCX015	(E)-3-(3,4-dihydroxyphenyl)acrylaldehyde	Phenolic acids	Phenolic acids	388850	416020	393460	190920	190260	141780	1.22892	0.00116951	0.0277405	0.436407	-1.19625	up in B
mws0159	Phenylpyruvic acid	Organic acids	Organic acids	108480	120510	121460	59812	59914	40884	1.19886	0.00205584	0.0339652	0.458296	-1.12565	up in B
pme3083	2-(Formylamino)benzoic acid	Phenolic acids	Phenolic acids	998220	962460	867570	415490	404310	388250	1.2578	0.00391339	0.0435009	0.427137	-1.22723	up in B
pmb0037	Hordenine	Alkaloids	Phenolamine	2301700	2011700	2261600	642020	1042800	1096400	1.17644	0.00327691	0.0423384	0.422999	-1.24127	up in B
mws0467	3-(4-Hydroxyphenyl)-propionic acid	Phenolic acids	Phenolic acids	114170	192940	118750	32972	29104	35886	1.22615	0.0496887	0.126903	0.230033	-2.12009	up in B
mws0028	Vanillic acid	Phenolic acids	Phenolic acids	1573700	1442400	1717100	433760	423140	404330	1.26175	0.00429135	0.0457122	0.266465	-1.90798	up in B
MWStz063	2-Ethyl-2,6,6-trimethylpiperidin-4-one	Alkaloids	Piperidine alkaloids	27589	16049	21292	5705.3	6802.2	14834	1.0343	0.0478533	0.126903	0.421092	-1.24779	up in B
Lmbn003524	9-Oxononanoic acid	Organic acids	Organic acids	383400	365950	428870	201830	168700	123100	1.19733	0.0017545	0.0319462	0.418963	-1.25511	up in B
pme0253	N-Acetyl-L-leucine	Amino acids and derivatives	Amino acids and derivatives	183800	233330	229380	23386	29090	27796	1.25868	0.00651315	0.0532388	0.124162	-3.0097	up in B
mws0242	Suberic Acid	Organic acids	Organic acids	678250	446020	579760	145600	126950	160220	1.2421	0.0224568	0.0860907	0.253969	-1.97728	up in B
MWSmce119	L-Arginine	Amino acids and derivatives	Amino acids and derivatives	49184000	70494000	54264000	27833000	15151000	28452000	1.12889	0.0155256	0.0731494	0.410689	-1.28388	up in B
pme0008	L-Citrulline	Amino acids and derivatives	Amino acids and derivatives	194170	158990	237310	84163	38554	75337	1.14653	0.0125779	0.065539	0.335418	-1.57597	up in B
pmb3101	2-Isopropylmalic Acid	Organic acids	Organic acids	1517900	1257800	1470500	434150	437170	420900	1.26016	0.00637016	0.0532388	0.304324	-1.71632	up in B
Lmbn001754	3-Isopropylmalic Acid	Organic acids	Organic acids	1884400	1639500	1697700	556820	568150	575410	1.26242	0.00378307	0.0435009	0.325643	-1.61863	up in B
mws2212	Caffeic acid	Phenolic acids	Phenolic acids	471970	318450	358730	121990	142690	153580	1.22393	0.0296919	0.100822	0.363973	-1.4581	up in B
Hmcn006267	2,6-Dimethoxybenzoic acid	Phenolic acids	Phenolic acids	108030	94289	127570	32397	36768	38251	1.24646	0.0142255	0.0704092	0.325613	-1.61877	up in B
Hmtn001288	Methyl 2,4-dihydroxyphenylacetate	Phenolic acids	Phenolic acids	132210	243570	290210	7151.6	6603.5	13738	1.23871	0.0449286	0.123438	0.0412816	-4.59836	up in B
pme2237	Dulcitol	Others	Saccharides and Alcohols	145790	215220	234690	57524	76046	67962	1.20555	0.0353893	0.109276	0.338311	-1.56358	up in B
mws0214	D-Sorbitol	Others	Saccharides and Alcohols	117220	146560	175760	55439	62716	48992	1.21511	0.0276632	0.0971682	0.380277	-1.39488	up in B
pmn001492	Ayapin	Lignans and Coumarins	Coumarins	1232600	976130	1309800	446620	484930	444930	1.24201	0.0180221	0.0793035	0.391209	-1.35399	up in B
pmn001380	Eucommiol	Others	Others	1510700	1154300	1434900	501960	486260	528340	1.24882	0.0145642	0.0710095	0.369902	-1.43479	up in B
mws0237	Azelaic acid	Organic acids	Organic acids	526940	475530	560970	187340	206170	211500	1.25604	0.00346901	0.0423384	0.386974	-1.36969	up in B
pme0122	N6-Acetyl-L-lysine	Amino acids and derivatives	Amino acids and derivatives	61999	70017	83066	10019	7919	9250.1	1.25873	0.00894633	0.0538532	0.126408	-2.98384	up in B
pmf0348	2,6-Dimethyl-7-octene-2,3,6-triol	Others	Saccharides and Alcohols	1735700	1336200	1760700	454950	539440	548680	1.24475	0.0123639	0.065539	0.319304	-1.647	up in B
pme0075	N-Acetyl-L-glutamic acid	Amino acids and derivatives	Amino acids and derivatives	893820	1083100	1141400	239200	214770	194900	1.25572	0.00683972	0.0532388	0.208083	-2.26477	up in B
Lmrj002244	Cyclo(Pro-Pro)	Amino acids and derivatives	Amino acids and derivatives	136100	229250	167390	34057	19918	34971	1.22291	0.0293501	0.10022	0.166959	-2.58243	up in B
pme0534	Gluconic acid	Others	Saccharides and Alcohols	680200	832070	970530	354460	298420	274260	1.22411	0.0188981	0.0801738	0.373425	-1.42111	up in B
MWSmce541	Cinnamoylglycine	Amino acids and derivatives	Amino acids and derivatives	39412	41039	34968	16408	21362	17120	1.22447	0.00119038	0.0277405	0.475572	-1.07227	up in B
MA10107783	3-[(1-Carboxyvinyl)oxy]benzoic acid	Phenolic acids	Phenolic acids	93736	73316	84136	42059	35884	33991	1.23336	0.0079159	0.0538532	0.445618	-1.16612	up in B
Cmlp002967	Gentiolactone	Terpenoids	Monoterpenoids	75281	75536	82476	33551	42983	39614	1.23409	0.000480257	0.016809	0.497863	-1.00618	up in B
mws5042	L-Glycyl-L-phenylalanine	Amino acids and derivatives	Amino acids and derivatives	24128	27413	19549	14388	7790.7	9395.1	1.13463	0.0126116	0.065539	0.444138	-1.17092	up in B
mws0520	N-Acetyl-L-tyrosine	Amino acids and derivatives	Amino acids and derivatives	330070	507850	371030	36218	29724	39567	1.25471	0.0204429	0.0827431	0.0872733	-3.51832	up in B
mws0248	Uridine	Nucleotides and derivatives	Nucleotides and derivatives	715370	876280	648430	343520	307880	408700	1.20283	0.0162467	0.0758181	0.473242	-1.07935	up in B
Zmdp001647	γ-Glutamyl-L-valine	Amino acids and derivatives	Amino acids and derivatives	125910	152220	98030	62412	54131	70448	1.16072	0.046587	0.125427	0.497105	-1.00838	up in B
Zmdp002216	L-γ-Glutamyl-L-leucine	Amino acids and derivatives	Amino acids and derivatives	113320	158640	151630	44782	42558	50944	1.23675	0.0186634	0.0801738	0.326457	-1.61503	up in B
Lmlp003161	N-Feruloylputrescine	Alkaloids	Phenolamine	1937100	1353700	1924000	706880	800350	766070	1.21381	0.0341687	0.107553	0.435932	-1.19782	up in B
mws1173	Garbanzol	Flavonoids	Flavonols	129180	114620	112360	27088	34628	26139	1.25273	0.000659922	0.0208621	0.246673	-2.01933	up in B
mws1038	Pantetheine	Others	Others	287120	383570	329360	96382	144990	134310	1.20773	0.00684624	0.0532388	0.375663	-1.41249	up in B
pmb0889	Punicic acid (9Z,11E,13Z-octadecatrienoic acid)	Lipids	Free fatty acids	5837700	5588100	5971200	1991500	1986700	2051500	1.26479	0.000614328	0.0207601	0.346594	-1.52868	up in B
Lmmp004504	2'-Hydroxygenistein	Flavonoids	Isoflavones	39768	28205	32490	8113.2	2972.4	4154.5	1.20852	0.00580777	0.052723	0.151699	-2.72072	up in B
Hmbp002730	Isoscutellarein	Flavonoids	Flavones	33956	24927	33794	6788.4	4328.9	4308.9	1.2421	0.00912864	0.0538532	0.166451	-2.58683	up in B
MWS20143	Luteolin (5,7,3',4'-Tetrahydroxyflavone)	Flavonoids	Flavones	35609	27162	29024	7113.1	4586	5169.7	1.24669	0.00652766	0.0532388	0.183766	-2.44406	up in B
Zmyn004548	12-Oxo-phytodienoic acid	Lipids	Free fatty acids	62654	73553	74998	21024	20861	25674	1.25032	0.00256951	0.0381534	0.319874	-1.64442	up in B
Lmbn005443	13-KODE; (9Z,11E)-13-Oxooctadeca-9,11-dienoic acid	Lipids	Free fatty acids	610050	714860	648780	136150	137010	205240	1.24094	0.000313072	0.0133396	0.242389	-2.04461	up in B
Hmqn004825	Rabdosia acid A	Lipids	Free fatty acids	547490	661250	581770	159870	155230	207080	1.2466	0.00171595	0.0319462	0.291638	-1.77775	up in B
pmb2787	9-Oxo-10E,12Z-octadecadienoic acid	Lipids	Free fatty acids	383450	444460	417550	86975	93658	124770	1.24807	0.000295744	0.0133396	0.245213	-2.02789	up in B
Zmyn004676	17-Hydroxylinolenic acid	Lipids	Free fatty acids	6604400	6493400	6781000	2787700	2863500	2983400	1.26376	1.07853e-05	0.0026424	0.434362	-1.20303	up in B
pmb2786	9-Hydroxy-10,12,15-octadecatrienoic acid	Lipids	Free fatty acids	599090	704410	625840	146390	132740	210170	1.23797	0.000399049	0.0150411	0.25361	-1.97932	up in B
Hmqp005411	9-Oxo-12Z-Octadecenoic acid	Lipids	Free fatty acids	651540	689760	735350	296450	334900	399390	1.22372	0.00101602	0.0277405	0.496347	-1.01058	up in B
pmb2799	12,13-Epoxy-9-Octadecenoic Acid	Lipids	Free fatty acids	1105100	1167500	1157800	256720	253750	354760	1.25002	0.000122468	0.0124518	0.252224	-1.98722	up in B
Lmbn005369	13(S)-HODE;13(S)-Hydroxyoctadeca-9Z,11E-dienoic acid	Lipids	Free fatty acids	4237100	3792700	3875000	1250500	1149200	1444600	1.25571	0.000229747	0.0124518	0.32292	-1.63075	up in B
Lmbn005662	9(10)-EpOME;(9R,10S)-(12Z)-9,10-Epoxyoctadecenoic acid	Lipids	Free fatty acids	1032700	1026600	1084300	503880	425610	583510	1.22907	0.00281616	0.0399976	0.481295	-1.05501	up in B
Rfmb091	9S-Hydroxy-10E,12Z-octadecadienoic acid	Lipids	Free fatty acids	4263200	4015400	4073700	1260300	1148900	1486600	1.25529	4.03395e-05	0.00790654	0.315391	-1.66479	up in B
Lmbn009444	Ricinoleic acid	Lipids	Free fatty acids	17196000	16436000	11915000	7346200	7062000	7178400	1.20596	0.0397512	0.116263	0.473941	-1.07722	up in B
pmf0297	1-Eicosanol	Lipids	Free fatty acids	18715000	17455000	12541000	7860400	7949200	8312100	1.18934	0.0482667	0.126903	0.4952	-1.01392	up in B
MWS5235	12-Hydroxyoctadecanoic acid	Lipids	Free fatty acids	15272	24274	18688	6881.9	9245.9	9286.8	1.16848	0.0432616	0.121133	0.436422	-1.1962	up in B
Zmdp007400	4,5-dihydroxy-2,3,6-trimethoxy-9,10-dihydrophenanthrene	Others	Others	25811	15006	14058	9	9	9	1.26414	0.0399802	0.116263	0.000492027	-10.989	up in B
pmb2855	L-Glutamine-O-glycoside	Amino acids and derivatives	Amino acids and derivatives	36728	38264	23816	9	9	9	1.26442	0.0188156	0.0801738	0.000273257	-11.8375	up in B
pmn001610	Eicosadienoic acid	Lipids	Free fatty acids	2385000	3142500	2619500	935390	890420	1080300	1.24123	0.0119657	0.0643042	0.356709	-1.48718	up in B
Rfmb087	9-Hydroxy-13-oxo-10-octadecenoic Acid	Lipids	Free fatty acids	251350	335550	213250	36512	30665	39419	1.25041	0.0230946	0.0877237	0.13322	-2.90812	up in B
pmn001689	9-Hydroxy-12-oxo-15(Z)-octadecenoic acid	Lipids	Free fatty acids	2998600	4158100	4018200	626520	606000	779120	1.2505	0.0125595	0.065539	0.180014	-2.47382	up in B
mws1433	N-Feruloyltyramine	Alkaloids	Phenolamine	3205400	3576200	3889700	1207200	1326400	1351400	1.25432	0.00558321	0.0521099	0.364061	-1.45775	up in B
MWStz221	N-Cis-Feruloyltyramine	Alkaloids	Phenolamine	3301200	3455300	4104000	1194400	1379800	1512900	1.24215	0.00598199	0.0530993	0.376327	-1.40994	up in B
Cmzp002057	6-O-Acetylarbutin	Phenolic acids	Phenolic acids	40570	46399	45676	17635	12489	14467	1.2417	0.000305223	0.0133396	0.336168	-1.57275	up in B
Zmdp011654	Δ8-tetrahydrocannabinol (Δ8-THC)	Others	Others	50761	43841	38846	19793	20612	24374	1.22025	0.0123918	0.065539	0.485425	-1.04268	up in B
Lmbn007891	Hydroxy ricinoleic acid	Lipids	Free fatty acids	4290300	4335000	4690200	1612300	1507000	1666500	1.26195	0.000644187	0.0208621	0.359416	-1.47627	up in B
Lmdp003808	Azaleatin (5-O-Methylquercetin)	Flavonoids	Flavonols	77397	81422	141380	9	9	9	1.26447	0.0401961	0.116545	8.99403e-05	-13.4407	up in B
Zmdp008798	4-hydroxy-2,3,6,7-tetramethoxy-9,10-dihydrophenanthrene	Others	Others	7345.1	5719.3	5342.7	9	9	9	1.26505	0.00990719	0.0568926	0.00146683	-9.41309	up in B
pmp000970	Hispanolone	Terpenoids	Ditepenoids	90510	77959	69331	31518	32385	44236	1.2011	0.00647787	0.0532388	0.454748	-1.13686	up in B
pmb0751	Trans-5-O-(p-Coumaroyl)shikimate*	Phenolic acids	Phenolic acids	1430400	1769400	1970300	501930	627330	497650	1.23706	0.0126795	0.065539	0.314677	-1.66806	up in B
Smcp000882	N-benzoyl-2-aminoethyl-β-D-glucopyranoside	Others	Others	30307	34196	32087	9	9	9	1.26532	0.00121719	0.0277405	0.000279532	-11.8047	up in B
HJAP158	Aromatide	Others	Others	4012100	4037400	3969500	1081900	1976400	1758600	1.17753	0.0120078	0.0643042	0.400774	-1.31914	up in B
HJN013	N-Feruloyloctopamine	Alkaloids	Alkaloids	2470300	2324900	2394800	201320	231940	256980	1.26318	7.0735e-05	0.0099029	0.096	-3.38082	up in B
Zmwp003002	protosinomenine	Others	Others	395510	252900	331630	49418	77446	68997	1.23362	0.0205693	0.0827431	0.19985	-2.32301	up in B
Lmbn004240	9,10-Dihydroxy-12,13-epoxyoctadecanoic acid	Lipids	Free fatty acids	77122	58830	66769	26126	33158	24906	1.2227	0.00755741	0.0538532	0.4153	-1.26777	up in B
mws0930	Docosapentaenoic acid	Lipids	Free fatty acids	10707	18311	9155.3	9	9	9	1.26272	0.0461027	0.124808	0.000707301	-10.4654	up in B
MWS20033	20-Carboxyarachidonic Acid	Lipids	Free fatty acids	5172.3	3845.5	4216.7	1441	9	9	1.0124	0.00356822	0.0426446	0.110242	-3.18125	up in B
Smmp010793	Rosmadial	Terpenoids	Ditepenoids	39803	35339	19883	9	9	9	1.26359	0.0344576	0.107832	0.000284136	-11.7811	up in B
Cmqn010433	2-(10Z,13E)-10,13-Heptadecadienyl-1,4-benzenediol	Phenolic acids	Phenolic acids	2283.3	1493.2	1661.6	1066.6	759.59	811.36	1.15425	0.0456313	0.124284	0.485013	-1.0439	up in B
Lmhp011562	1-α-Linolenoyl-glycerol	Lipids	Glycerol ester	529190	688610	542020	265570	249950	289550	1.22805	0.0206014	0.0827431	0.457473	-1.12824	up in B
pmp000638	8-Prenylkaempferol	Flavonoids	Flavones	266030	194780	142240	32780	38469	44624	1.22875	0.0443622	0.122811	0.192145	-2.37973	up in B
pmp000355	Licoflavonol	Flavonoids	Flavonols	271910	202890	149880	32682	41786	41923	1.23337	0.0399375	0.116263	0.186321	-2.42414	up in B
pmp000358	Licoagrochalcone D	Flavonoids	Chalcones	299410	225120	170890	38550	38235	53080	1.23312	0.0349696	0.10845	0.186743	-2.42087	up in B
Lmhp112042	1-Linoleoylglycerol	Lipids	Glycerol ester	391830	380720	341910	175530	174170	172050	1.25759	0.00564343	0.0521751	0.468164	-1.09491	up in B
Zmdp008582	Cannabichromenic acid(CBCA)	Others	Others	273210	272330	275880	80548	54420	110730	1.20399	0.00692046	0.0532388	0.299114	-1.74123	up in B
Zmdp008437	cannflavin B	Others	Others	2899700	2238800	2135100	971240	1167100	1185200	1.21488	0.02436	0.0904272	0.456932	-1.12995	up in B
Zmdp010692	7R-cannabicoumarononic acid A	Others	Others	121400	82931	61083	9	9	9	1.26438	0.0375023	0.111709	0.000101728	-13.263	up in B
Lmjn005433	Rosmarinic acid methyl ester	Phenolic acids	Phenolic acids	31668	30341	33731	15212	16190	13410	1.24806	0.000230212	0.0124518	0.468059	-1.09524	up in B
HJN072	Litchioside C	Terpenoids	Sesquiterpenoids	5299.5	8523.9	3906.6	9	9	9	1.26167	0.0497252	0.126903	0.00152284	-9.35902	up in B
HJN092	p-Coumaroylferuloylputrescine	Alkaloids	Phenolamine	330150	240460	330510	35156	26110	11158	1.22033	0.00873095	0.0538532	0.0803711	-3.63718	up in B
pmb0500	N-p-Coumaroyl-N'-feruloylputrescine	Alkaloids	Phenolamine	5472000	4179600	5539600	395760	342220	152270	1.23746	0.00722713	0.0532388	0.058603	-4.09288	up in B
Hmap008864	badrakemin acetate	Lignans and Coumarins	Coumarins	130270	182590	109840	41289	43538	49238	1.21625	0.0456555	0.124284	0.317163	-1.6567	up in B
Lmqn008975	PA(18:2/0:0)	Lipids	Glycerol ester	9591.1	10182	8013	4173.7	3007.7	2943.8	1.22342	0.00306808	0.0423384	0.364398	-1.45641	up in B
Zmdp010109	cannflavin A	Others	Others	7752600	5527700	5541000	2520500	3007100	3363300	1.18608	0.0358633	0.109489	0.472385	-1.08196	up in B
Zmdp010136	cannflavin C	Others	Others	7807000	5689600	5484000	2480000	3063400	3316500	1.18651	0.0345502	0.107832	0.466787	-1.09916	up in B
Lmhp009187	LysoPE 15:0	Lipids	LPE	58678	71482	59392	19150	24656	23685	1.2401	0.00456856	0.0472775	0.356055	-1.48983	up in B
Lmhp008885	LysoPE 15:0(2n isomer)	Lipids	LPE	15184	21142	14333	6258.1	4041.3	6549.2	1.19271	0.0234064	0.0885648	0.332588	-1.58819	up in B
Lmhp005550	N,N'-Diferuloylputrescine	Alkaloids	Phenolamine	2541300	3205600	4539800	269650	317370	182490	1.24429	0.0321457	0.105628	0.0748063	-3.7407	up in B
pmp000437	Myricadoil	Terpenoids	Triterpene	63918	37865	35600	9	9	9	1.26452	0.0371933	0.111642	0.000196531	-12.313	up in B
Hmcp002316	Isorhamnetin-3-O-arabinoside	Flavonoids	Flavonols	1130600	807540	1690600	53141	25653	30468	1.248	0.0449666	0.123438	0.0301102	-5.05361	up in B
mws1299	Luteolin-8-C-glucoside (Orientin)	Flavonoids	Flavonoid carbonoside	196150	134130	267060	17558	16412	24241	1.24238	0.0422602	0.119351	0.0974504	-3.35919	up in B
Lmhp009034	LysoPE 16:1	Lipids	LPE	120210	167130	110580	51610	58255	58628	1.20411	0.0462981	0.124992	0.423434	-1.23979	up in B
Lmhp008763	LysoPE 16:1(2n isomer)	Lipids	LPE	119540	166230	115890	48954	47317	51243	1.22888	0.0341474	0.107553	0.367261	-1.44512	up in B
HJN093	2-O-Salicyl-6-O-Galloyl-D-Glucose	Phenolic acids	Phenolic acids	441240	256880	488860	78770	88087	66385	1.22349	0.045126	0.123529	0.1965	-2.3474	up in B
pmb0876	LysoPE 16:0	Lipids	LPE	14403000	20076000	14330000	6920500	7311900	8343800	1.19999	0.0387607	0.114423	0.462542	-1.11234	up in B
pmn001700	24,30-Dihydroxy-12(13)-enolupinol	Terpenoids	Triterpene	126000	133070	128390	31963	23955	38071	1.24424	0.000241413	0.0124518	0.242577	-2.04348	up in B
Lmjp003655	6-C-MethylKaempferol-3-glucoside	Flavonoids	Flavones	2996700	1781700	1781300	450640	287820	272160	1.22852	0.042384	0.119357	0.154065	-2.69839	up in B
Zmhn002750	4-O-(6'-O-Glucosylcaffeoyl)-4-hydroxybenzoic acid	Phenolic acids	Phenolic acids	64726	53640	51908	20741	22923	15435	1.22519	0.00342959	0.0423384	0.347082	-1.52665	up in B
Hmgp002189	Hispidulin-7-O-Glucoside	Flavonoids	Flavones	2886600	1607900	1850300	390500	264650	249560	1.23429	0.0421479	0.119351	0.142591	-2.81005	up in B
Lmzp002365	Hesperetin-7-O-glucoside	Flavonoids	Flavanones	93553	73440	77219	11250	9	9	1.03498	0.00111274	0.0277405	0.0461402	-4.43783	up in B
Lmhp009464	LysoPE 17:1(2n isomer)	Lipids	LPE	22567	26157	17690	9565.3	9310.9	11267	1.20054	0.0324608	0.105628	0.453868	-1.13965	up in B
Lmhp009769	LysoPE 17:1	Lipids	LPE	23907	25263	21336	8285.7	10509	11119	1.22985	0.00101989	0.0277405	0.424272	-1.23694	up in B
Lmhp010162	LysoPE 17:0	Lipids	LPE	61998	81052	51668	19505	25953	20562	1.21104	0.0324449	0.105628	0.339054	-1.56041	up in B
Lmjp002906	Rhamnetin-3-O-Glucoside	Flavonoids	Flavonols	6441700	4664400	10068000	269000	137460	191570	1.24982	0.0496908	0.126903	0.0282435	-5.14594	up in B
Hmgp002036	Nepetin-7-O-glucoside	Flavonoids	Flavones	6676600	4820500	10002000	234850	147880	175000	1.25477	0.0440183	0.122551	0.025942	-5.26857	up in B
mws0289	LysoPE 18:1	Lipids	LPE	3956800	4550000	2844100	1272100	1511000	1603400	1.19891	0.0390017	0.114678	0.386445	-1.37166	up in B
pmb0856	LysoPE 18:1(2n isomer)	Lipids	LPE	2708600	3200700	2091500	886030	972740	1139400	1.21183	0.0297702	0.100822	0.374734	-1.41606	up in B
pmb2319	LysoPC 15:0	Lipids	LPC	472890	544490	496260	207180	276940	248010	1.22327	0.000881887	0.0261894	0.483688	-1.04785	up in B
pmb0883	LysoPE 18:0	Lipids	LPE	1022900	1073000	947960	303420	343390	335890	1.25933	0.00116725	0.0277405	0.322847	-1.63108	up in B
pmb0880	LysoPE 18:0(2n isomer)	Lipids	LPE	46900	51962	32667	13481	19991	16003	1.18292	0.0317628	0.105517	0.376153	-1.41061	up in B
pmp001270	LysoPC 16:1	Lipids	LPC	1247200	1752100	1250800	594470	528510	633620	1.21486	0.0347458	0.108098	0.413308	-1.27471	up in B
pmb0855	LysoPC 16:0	Lipids	LPC	13808000	20646000	14941000	7202200	7000800	8254700	1.1941	0.0472022	0.126735	0.454655	-1.13715	up in B
Lmhn003799	Feruloylferuloyltartaric acid	Phenolic acids	Phenolic acids	24795	38039	31246	2944.5	4380.8	3535.4	1.24851	0.0175307	0.0793035	0.115441	-3.11477	up in B
Lmhp009802	LysoPE 20:3(2n isomer)	Lipids	LPE	8368.9	10810	7500.7	3445.8	3526.2	2797.2	1.22131	0.0245856	0.0909203	0.366167	-1.44942	up in B
Lmhp010514	LysoPE 20:2(2n isomer)	Lipids	LPE	96801	146380	119450	45124	44577	46518	1.22567	0.03403	0.107553	0.375641	-1.41257	up in B
Lmhp010757	LysoPE 20:2	Lipids	LPE	112210	149030	122670	47495	46662	51040	1.2433	0.0172501	0.0789959	0.378206	-1.40276	up in B
Lmhp009590	LysoPC 17:1	Lipids	LPC	245150	288370	219650	111140	104720	118150	1.23625	0.0171073	0.0787096	0.443472	-1.17308	up in B
Lmhp010515	LysoPC 17:0(2n isomer)	Lipids	LPC	483200	605600	520160	191240	241430	228230	1.23441	0.00605644	0.0530993	0.410762	-1.28362	up in B
pmb2406	LysoPC 17:0	Lipids	LPC	357160	484790	385450	159950	200090	171960	1.21788	0.0194165	0.0809711	0.433437	-1.20611	up in B
pmp001273	LysoPC 18:2	Lipids	LPC	23854000	28232000	21728000	11340000	12283000	12885000	1.22748	0.0185275	0.0801738	0.494595	-1.01568	up in B
pmp001281	LysoPC 18:1	Lipids	LPC	36159000	43963000	31371000	11803000	13624000	15082000	1.22885	0.018052	0.0793035	0.363332	-1.46064	up in B
pmd0136	LysoPC 18:0(2n isomer)	Lipids	LPC	2949000	3581900	3142500	1021700	1054700	1244400	1.24943	0.00361492	0.0426822	0.343292	-1.54249	up in B
mws0126	LysoPC 18:0	Lipids	LPC	10839000	13202000	11696000	4076400	4113100	4752900	1.25066	0.00463127	0.0472775	0.362157	-1.46531	up in B
Lmhp007598	LysoPC 19:2(2n isomer)	Lipids	LPC	133190	141010	131000	33983	58369	57710	1.19245	0.00412736	0.0444484	0.370341	-1.43308	up in B
pmd0147	LysoPC 20:2	Lipids	LPC	606870	928020	638140	269910	284390	326610	1.19958	0.0485667	0.126903	0.405383	-1.30264	up in B
Lmhp011549	LysoPC 20:1	Lipids	LPC	331330	511040	351460	129930	121010	129170	1.22696	0.0409196	0.117914	0.318395	-1.65111	up in B
pmd0143	LysoPC 20:0	Lipids	LPC	323480	216620	271900	66973	68947	48635	1.23744	0.0176502	0.0793035	0.227284	-2.13743	up in B
pmb0492	N',N'',N'''-p-Coumaroyl-cinnamoyl-caffeoyl spermidine	Alkaloids	Phenolamine	58658	79740	48671	20904	28723	35245	1.11578	0.0478116	0.126903	0.453694	-1.14021	up in B
mws1290	Kaempferol-3-O-(6''-p-Coumaroyl)glucoside (Tiliroside)	Flavonoids	Flavonols	20325	12352	15105	5946.2	2831	3445	1.18593	0.0240436	0.0895922	0.255791	-1.96696	up in B
Lmlp002990	Isosaponarin(Isovitexin-4'-O-glucoside)	Flavonoids	Flavonoid carbonoside	103700	84594	132030	46985	57088	42180	1.17483	0.0415827	0.118808	0.456578	-1.13107	up in B
pme1773	Cyanidin-3-O-rutinoside (Keracyanin)	Flavonoids	Anthocyanidins	747130	858760	1425100	9	9	9	1.26477	0.0405453	0.117211	8.90798e-06	-16.7765	up in B
Lmmp003091	Quercetin-3-O-(4''-O-glucosyl)rhamnoside	Flavonoids	Flavonols	2098800	1070800	1494500	440870	317140	231760	1.19766	0.0494864	0.126903	0.21221	-2.23643	up in B
Lmnp002584	Hispidulin-8-C-(2''-O-glucosyl)glucoside	Flavonoids	Flavonoid carbonoside	4252700	3485300	3492500	1222000	1166400	1033100	1.25389	0.00720456	0.0532388	0.304661	-1.71472	up in B
Lmsp012858	Goshonoside F7	Terpenoids	Ditepenoids	25638	20549	20034	4182.2	3965.2	4773.8	1.25777	0.00901456	0.0538532	0.195122	-2.35755	up in B
Lmhp002800	2'-Hydoxy,5-methoxyGenistein-4',7-O-diglucoside	Flavonoids	Isoflavones	53884	94104	92138	41307	32226	20516	1.09164	0.0475561	0.126903	0.391665	-1.35231	up in B
Lmpp003228	Petunidin-3-O-(6''-O-caffeoyl)glucoside	Flavonoids	Anthocyanidins	60811	95803	100470	15390	27514	22914	1.19443	0.0289201	0.0997949	0.256017	-1.96569	up in B
Lmhp009384	1-Linoleoylglycerol-2,3-di-O-glucoside	Lipids	Glycerol ester	5904.4	5708.8	5938.1	2443.1	3685.9	2164	1.16602	0.0202213	0.0827431	0.472501	-1.08161	up in B
Lmyn006011	Gingerglycolipid B	Lipids	Glycerol ester	133340	154670	132210	57264	61082	53502	1.25104	0.00458708	0.0472775	0.408948	-1.29001	up in B
Lmyn006221	Gingerglycolipid C	Lipids	Glycerol ester	5050.9	5063.2	3617.5	1695	1975.6	2208.6	1.20373	0.0238598	0.0892465	0.428151	-1.22381	up in B
pme1841	Cadaverine	Alkaloids	Phenolamine	24217	31516	27045	218530	107480	180970	1.22595	0.0487443	0.126903	6.12457	2.61461	up in C
pme2923	Acetoxyacetic acid	Organic acids	Organic acids	9	9	9	124800	106550	117780	1.26533	0.0020795	0.0339652	12930.7	13.6585	up in C
ML10181668	Cycloleucine	Amino acids and derivatives	Amino acids and derivatives	372630	234740	307710	1260300	1175700	972710	1.23054	0.00382427	0.0435009	3.72504	1.89726	up in C
pme2527	L-Ornithine	Amino acids and derivatives	Amino acids and derivatives	171810	68469	222170	416070	385330	314360	1.00972	0.0210233	0.0840933	2.41272	1.27066	up in C
mws0704	O-Phosphorylethanolamine	Alkaloids	Alkaloids	7219.1	5700.5	7426.7	25877	33040	36871	1.24577	0.0140434	0.0702172	4.70788	2.23508	up in C
pme3207	Muconic acid	Organic acids	Organic acids	1354700	1587200	1346200	2574800	4071300	3936500	1.19491	0.0448785	0.123438	2.4679	1.30328	up in C
Rfmb320	1-Methylpiperidine-2-carboxylic acid	Amino acids and derivatives	Amino acids and derivatives	110640	91192	152040	191430	289500	289870	1.12155	0.0319121	0.105628	2.17819	1.12313	up in C
Wmzn000227	2,2-Dimethylsuccinic acid	Organic acids	Organic acids	12161	14559	10105	70950	82832	82395	1.2567	0.00154033	0.0318216	6.4135	2.68111	up in C
pmp001234	Butylidenephthalide	Phenolic acids	Phenolic acids	4588.7	6595.9	5339	13733	14391	17091	1.23069	0.00319898	0.0423384	2.73639	1.45227	up in C
pme3443	Sinapinaldehyde	Phenolic acids	Phenolic acids	3530700	3948700	4189700	9057700	9325000	8465700	1.25433	0.000146473	0.0124518	2.30081	1.20214	up in C
pmb0962	L-Lysine-Butanoic Acid	Amino acids and derivatives	Amino acids and derivatives	126190	39882	196170	633670	342980	453650	1.04975	0.0330801	0.105628	3.94847	1.98129	up in C
pme0428	3,4,5-Trimethoxycinnamic acid	Phenolic acids	Phenolic acids	9	9	9	1291	1049.3	1742.7	1.26291	0.0218521	0.0853378	151.222	7.24053	up in C
MWSmce675	Arbutin	Phenolic acids	Phenolic acids	9485.5	11285	7531.6	20554	26319	20765	1.20694	0.00767573	0.0538532	2.38986	1.25692	up in C
Hmsn001911	Idesin	Phenolic acids	Phenolic acids	6690.8	8597.4	11882	19982	19507	20224	1.1717	0.0174559	0.0793035	2.19774	1.13602	up in C
Zmhn000892	4-O-Glucosyl-3,4-dihydroxybenzyl alcohol	Phenolic acids	Phenolic acids	10226	9185.2	8051	24100	15547	25141	1.17213	0.0496466	0.126903	2.35917	1.23828	up in C
pme2074	(-)-Jasmonoyl-L-Isoleucine	Organic acids	Organic acids	16405	11561	10348	27113	27132	27729	1.19026	0.0149176	0.0716629	2.13953	1.09729	up in C
Lmsn000363	Raspberryketone glucoside	Phenolic acids	Phenolic acids	770900	518480	387190	2865500	2855400	3769800	1.22689	0.00712939	0.0532388	5.66078	2.501	up in C
pmb0981	Adenosine 5'-monophosphate	Nucleotides and derivatives	Nucleotides and derivatives	599700	679420	699750	1873500	1806000	1777000	1.25991	1.04774e-05	0.0026424	2.75738	1.4633	up in C
pmb0532	Inosine 5'-monophosphate	Nucleotides and derivatives	Nucleotides and derivatives	50264	59499	59443	127290	132070	131920	1.25487	0.00023143	0.0124518	2.31245	1.20942	up in C
pmb0998	Guanosine 5'-monophosphate	Nucleotides and derivatives	Nucleotides and derivatives	21090	21849	28804	68997	65338	56609	1.2322	0.00155861	0.0318216	2.6615	1.41224	up in C
Zmdp007830	Cannabielsoic acid B	Others	Others	432410	363850	292960	1080000	1048200	1210200	1.23686	0.000378088	0.014821	3.06495	1.61586	up in C
Cmhp002511	Daphniglaucin C	Alkaloids	Terpenoid alkaloids	9	9	9	57545	50218	56432	1.26533	0.00173081	0.0319462	6081.3	12.5702	up in C
Hmsn002948	2-Hydroxyphenol-1-O-glucosyl(6→1)rhamnoside	Phenolic acids	Phenolic acids	6423.5	6103.1	6188.1	19310	16278	20322	1.25442	0.00913535	0.0538532	2.98749	1.57893	up in C
Cmzn005970	Dunalianoside A	Phenolic acids	Phenolic acids	11507	8797.2	13706	27132	22641	21084	1.17154	0.00695647	0.0532388	2.0834	1.05894	up in C
MWSmce621	Cichoric Acid	Phenolic acids	Phenolic acids	56506	36466	18480	84534	102980	81856	1.04588	0.0219301	0.0853378	2.41691	1.27317	up in C
Lmmn000214	Solatriose	Others	Saccharides and Alcohols	94816	84919	45290	555090	477380	505300	1.23135	0.000218806	0.0124518	6.83377	2.77268	up in C
pmb2961	Peonidin-3-O-(6''-O-malonyl)glucoside	Flavonoids	Anthocyanidins	29497	15248	13024	34573	43248	50705	1.06218	0.0279267	0.0974463	2.22483	1.15369	up in C
pme0436	Procyanidin B3	Tannins	Proanthocyanidins	37932	30578	52840	148200	136560	114730	1.21355	0.00245026	0.0369423	3.29205	1.71899	up in C
pmp001106	Vitexin-2''-O-glucoside	Flavonoids	Flavonoid carbonoside	15648	29976	19024	104640	101450	103320	1.23288	0.00194319	0.0339652	4.78607	2.25884	up in C
Lmqn000780	Uridine 5'-diphospho-N-acetylglucosamine	Nucleotides and derivatives	Nucleotides and derivatives	26033	18194	15875	78206	80296	90104	1.23644	0.000232682	0.0124518	4.1364	2.04838	up in C
Zmgp003335	okanin 3',4'-di-O-glucoside*	Flavonoids	Chalcones	13497	16822	28548	43038	44085	36883	1.09591	0.0250034	0.0917728	2.10655	1.07488	up in C
pmb2653	D(+)-Melezitose O-rhamnoside	Others	Saccharides and Alcohols	65223	35317	23745	271840	238050	227510	1.20407	0.00037096	0.014821	5.93314	2.5688	up in C
Lmxp010913	1-(9Z-Octadecenoyl)-2-(9-oxo-nonanoyl)-sn-glycero-3-phosphocholine	Lipids	Glycerol ester	9298.7	15011	7888	32800	20372	26252	1.12787	0.028129	0.0977534	2.46676	1.30262	up in C

## Sheet: B vs D
Supplementary Table 2: Comparison of B and D in detail.
Index	Compounds	Class I	Class II	B1	B2	B3	D1	D2	D3	VIP	p-value	FDR	Fold_Change	Log2FC	Type
pme1987	L-Alanine	Amino acids and derivatives	Amino acids and derivatives	3865.4	4583.4	5844.8	1161.6	2301	1935.3	1.13273	0.0184829	0.0705323	0.377645	-1.4049	up in B
MWSmce460	2-Piperidone	Alkaloids	Piperidine alkaloids	117410	105290	138380	36167	50654	22386	1.16605	0.0029485	0.0300667	0.302445	-1.72525	up in B
ML10172161	Hydroxypyruvic acid	Organic acids	Organic acids	348480	405760	395860	123930	102590	104780	1.24836	0.00156351	0.0256829	0.288062	-1.79555	up in B
Lmbn000193	Tartronate semialdehyde	Organic acids	Organic acids	341630	404420	408370	118900	138070	95323	1.23129	0.0013232	0.0256829	0.305169	-1.71232	up in B
MWS5173	Isocytosine	Nucleotides and derivatives	Nucleotides and derivatives	78242	108980	96656	39849	34109	30858	1.22119	0.0155688	0.0643425	0.369229	-1.43741	up in B
mws0192	Succinic acid	Organic acids	Organic acids	26939000	27631000	27420000	9509200	7773500	6870300	1.24313	0.000861251	0.0252159	0.294585	-1.76325	up in B
mws0470	Methylmalonic acid	Organic acids	Organic acids	26675000	26553000	26492000	9048800	7238300	6730500	1.24532	0.00130781	0.0256829	0.288731	-1.7922	up in B
pme3096	Aminomalonic acid	Organic acids	Organic acids	802150	752540	767720	273100	199190	217650	1.24297	9.73652e-05	0.0138537	0.297079	-1.75108	up in B
pma0134	D-(-)-Threose	Others	Saccharides and Alcohols	235740	213670	228170	100920	97491	83140	1.2435	0.000119437	0.0148699	0.415524	-1.267	up in B
mws0628	4-Hydroxybenzaldehyde	Phenolic acids	Phenolic acids	33392000	27515000	30476000	8957500	8815900	9576800	1.25075	0.00553414	0.0424	0.299292	-1.74037	up in B
MWS0811	L-Pipecolic Acid	Organic acids	Organic acids	14510000	20389000	23514000	7223700	5886000	5939300	1.20932	0.0351386	0.0929181	0.326109	-1.61657	up in B
Zmdp000376	4-Guanidinobutanal	Others	Others	35612000	42099000	44551000	14504000	14651000	15174000	1.24555	0.0100443	0.053859	0.362574	-1.46365	up in B
mws0425	Citraconic acid	Organic acids	Organic acids	162100	106960	161010	63796	59440	54950	1.19353	0.0415775	0.104609	0.414319	-1.27119	up in B
Zmgn000217	Methylenesuccinic acid	Organic acids	Organic acids	167760	212680	155200	34926	43264	42216	1.24123	0.013956	0.0596242	0.224789	-2.15336	up in B
mws0712	N-Propionylglycine	Amino acids and derivatives	Amino acids and derivatives	41474	61123	53880	6436.8	11775	11757	1.21031	0.0121331	0.0564876	0.191522	-2.38442	up in B
MWS2413	N-acetyl-beta-alanine	Amino acids and derivatives	Amino acids and derivatives	54481	46648	50096	19840	28696	26219	1.19012	0.00201154	0.0256829	0.49433	-1.01645	up in B
ML10197929	Creatine	Organic acids	Organic acids	44657	38089	39590	21598	20770	16383	1.21502	0.00138456	0.0256829	0.480243	-1.05816	up in B
mws1167	Oxaloacetic acid	Organic acids	Organic acids	108080	98954	78282	24948	27419	21325	1.2372	0.0126414	0.056972	0.258282	-1.95298	up in B
mws0341	2-Hydroxyisocaproic acid	Organic acids	Organic acids	518820	751860	785280	190960	237670	209150	1.21814	0.0274175	0.0832555	0.31021	-1.68868	up in B
mws0972	6-Hydroxyhexanoic acid	Organic acids	Organic acids	167510	128210	140680	45104	31454	45312	1.22761	0.00584284	0.0431554	0.279262	-1.84031	up in B
Zmdp000972	S-Methyl-L-cysteine	Amino acids and derivatives	Amino acids and derivatives	717600	830870	697090	254900	343440	294380	1.2265	0.00175395	0.0256829	0.397549	-1.3308	up in B
pme0040	Adenine	Nucleotides and derivatives	Nucleotides and derivatives	5821400	7869700	6196700	1509400	1610400	1393600	1.24523	0.014068	0.0596242	0.226943	-2.1396	up in B
HJKP000649	N-benzylformamide	Alkaloids	Alkaloids	594950	711090	597140	198890	288710	223970	1.21775	0.00170772	0.0256829	0.373885	-1.41933	up in B
mws1336	4-Aminobenzoic acid	Phenolic acids	Phenolic acids	214410	206650	174660	78212	99055	83384	1.2244	0.00388667	0.0358437	0.437539	-1.19252	up in B
mws1078	Anthranilic Acid	Phenolic acids	Phenolic acids	74873	89212	57198	9	9	9	1.25656	0.0153957	0.0638922	0.000122016	-13.0006	up in B
Lmqp002784	Salicylamide	Alkaloids	Phenolamine	415050	407160	332770	145850	210010	177300	1.19356	0.00422815	0.0372676	0.461618	-1.11523	up in B
pme1002	L-Tyramine	Alkaloids	Alkaloids	10938000	10805000	11641000	5208500	5076400	5267600	1.25447	0.00125478	0.0256829	0.465867	-1.10201	up in B
Hmgn001653	Protocatechualdehyde	Phenolic acids	Phenolic acids	31728000	26163000	30326000	10056000	13013000	9483900	1.22562	0.00146991	0.0256829	0.369009	-1.43827	up in B
mws0749	4-Hydroxybenzoic acid	Phenolic acids	Phenolic acids	40207000	31444000	38761000	11714000	15159000	12696000	1.22951	0.00677513	0.0452265	0.358376	-1.48045	up in B
mws0851	Valproic Acid	Organic acids	Organic acids	2553700	2201800	2808700	1215600	1122600	1379900	1.21654	0.00929298	0.0525898	0.491539	-1.02462	up in B
pme0295	4-Acetamidobutyric acid	Organic acids	Organic acids	990730	906350	1003200	378450	315350	246190	1.22723	0.000242039	0.0211743	0.324103	-1.62547	up in B
MWS3036	3-Hydroxyglutaric acid	Organic acids	Organic acids	479010	555160	613170	117100	134180	136810	1.24769	0.00728927	0.0461059	0.235586	-2.08568	up in B
Lmbn000216	3-Methylmalic acid	Organic acids	Organic acids	769550	1179500	1185700	200270	178010	274410	1.22061	0.0226356	0.0754986	0.208211	-2.26388	up in B
Zmyn000230	2-Dehydro-3-deoxy-L-arabinonate	Others	Saccharides and Alcohols	931330	1247700	1175400	206580	179570	226920	1.24638	0.00965746	0.0534054	0.182764	-2.45194	up in B
Zmyn000247	2-Hydroxyglutaric Acid	Organic acids	Organic acids	948430	1172500	1252000	193930	188960	226220	1.24836	0.00873609	0.0511832	0.180588	-2.46923	up in B
mws1024	p-Coumaraldehyde	Phenolic acids	Phenolic acids	24596	17532	24108	7385.4	11243	10343	1.16313	0.0169446	0.0669716	0.437397	-1.19299	up in B
Lmbn001034	2,3-Dihydroxy-3-methylpentanoic acid	Organic acids	Organic acids	30923	27747	19118	9403.6	4817.8	4081.9	1.17176	0.0166474	0.0664581	0.235297	-2.08744	up in B
mws0458	Vanillin	Phenolic acids	Phenolic acids	14076000	13159000	15423000	4607200	4802300	6516900	1.22256	0.000589322	0.0226716	0.373351	-1.4214	up in B
Zmgn004894	Methyl 4-hydroxybenzoate	Organic acids	Organic acids	2735800	2289400	2691700	932570	921050	985260	1.24812	0.00669969	0.0450871	0.367878	-1.4427	up in B
MWSmce040	Isovanillin	Phenolic acids	Phenolic acids	1264700	1202700	1304500	415700	464820	524790	1.2438	5.47961e-05	0.0136442	0.372574	-1.4244	up in B
Zmjn001813	Pimelic acid	Organic acids	Organic acids	55204	44938	61430	17459	30150	28159	1.12145	0.0109598	0.0550439	0.468943	-1.09252	up in B
Lmbn002072	2-Propylsuccinic acid	Organic acids	Organic acids	73639	55828	64684	40501	25759	24839	1.14688	0.00894085	0.0514745	0.469217	-1.09167	up in B
pme2914	3-Hydroxy-3-methylpentane-1,5-dioic acid	Amino acids and derivatives	Amino acids and derivatives	1663300	1665200	2078800	701180	811770	660220	1.22954	0.0101223	0.053859	0.401896	-1.31511	up in B
pme1439	p-Coumaric acid	Phenolic acids	Phenolic acids	211990	176290	200160	63031	82110	83623	1.22576	0.00142053	0.0256829	0.388764	-1.36304	up in B
MWSCX017	4-hydroxyphenyl acrylaldehyde	Others	Others	265060	194950	233050	102550	78804	59872	1.19365	0.00588013	0.0431554	0.348059	-1.52259	up in B
MWSCX015	(E)-3-(3,4-dihydroxyphenyl)acrylaldehyde	Phenolic acids	Phenolic acids	388850	416020	393460	107500	120570	164440	1.22517	0.000936735	0.0252159	0.327548	-1.61022	up in B
mws0159	Phenylpyruvic acid	Organic acids	Organic acids	108480	120510	121460	31850	30662	48370	1.21735	0.000562787	0.0226716	0.316399	-1.66018	up in B
pme3083	2-(Formylamino)benzoic acid	Phenolic acids	Phenolic acids	998220	962460	867570	342090	266890	322270	1.24322	0.00055326	0.0226716	0.329267	-1.60267	up in B
pme2617	L-Methionine Sulfoxide	Amino acids and derivatives	Amino acids and derivatives	326830	335160	400130	186100	151790	189470	1.21395	0.00638707	0.0445705	0.496516	-1.01009	up in B
mws0344	D-Xylonic acid	Others	Saccharides and Alcohols	3587000	4430200	4806500	1728100	1724000	2593300	1.15756	0.00911116	0.0518555	0.471424	-1.0849	up in B
mws0467	3-(4-Hydroxyphenyl)-propionic acid	Phenolic acids	Phenolic acids	114170	192940	118750	12576	25035	24327	1.20599	0.0386673	0.0994091	0.145442	-2.78148	up in B
MWSmce165	L-Fucitol	Others	Saccharides and Alcohols	398050	575650	420420	278250	172610	202220	1.13748	0.028234	0.0841948	0.468453	-1.09402	up in B
mws0028	Vanillic acid	Phenolic acids	Phenolic acids	1573700	1442400	1717100	490800	499840	435820	1.24966	0.00336084	0.0326544	0.301373	-1.73038	up in B
Zmpp000906	Norepinephrine	Others	Others	270010	365200	371380	155050	114560	132990	1.20625	0.0166813	0.0664581	0.399964	-1.32206	up in B
pme1383	Pyridoxine	Others	Vitamin	261800	341350	353140	159220	145230	154880	1.21348	0.0266573	0.0824553	0.480325	-1.05792	up in B
pme0253	N-Acetyl-L-leucine	Amino acids and derivatives	Amino acids and derivatives	183800	233330	229380	20919	37921	30139	1.2341	0.00413038	0.0369267	0.13763	-2.86114	up in B
mws0242	Suberic Acid	Organic acids	Organic acids	678250	446020	579760	124900	129910	174120	1.224	0.0197406	0.0714969	0.251715	-1.99014	up in B
MWSmce119	L-Arginine	Amino acids and derivatives	Amino acids and derivatives	49184000	70494000	54264000	17784000	18975000	19461000	1.23264	0.0252027	0.0799167	0.323211	-1.62945	up in B
pme0008	L-Citrulline	Amino acids and derivatives	Amino acids and derivatives	194170	158990	237310	117100	85371	84235	1.15351	0.0298746	0.0863583	0.485556	-1.04229	up in B
pmb3101	2-Isopropylmalic Acid	Organic acids	Organic acids	1517900	1257800	1470500	392950	582900	422350	1.22151	0.000996107	0.025439	0.329283	-1.6026	up in B
Lmbn001754	3-Isopropylmalic Acid	Organic acids	Organic acids	1884400	1639500	1697700	470120	715340	507080	1.22185	0.000380281	0.0226716	0.324142	-1.6253	up in B
mws2212	Caffeic acid	Phenolic acids	Phenolic acids	471970	318450	358730	128140	132480	98091	1.21712	0.0241132	0.0777835	0.312153	-1.67967	up in B
Zmsp000878	4-Hydroxy-5-(2-oxo-1-pyrrolidinyl)benzoic acid	Alkaloids	Pyrrole alkaloids	9391300	10274000	8922800	3182100	5038000	3426000	1.19438	0.00219727	0.0263672	0.407376	-1.29557	up in B
MWStz070	N-(2-Hydroxy-4-methoxyphenyl)acetamide	Alkaloids	Phenolamine	26924000	32292000	27625000	11478000	16698000	13186000	1.19237	0.00273752	0.0296366	0.476296	-1.07007	up in B
mws0250	L-Tyrosine	Amino acids and derivatives	Amino acids and derivatives	30365000	35389000	30733000	13504000	19445000	14853000	1.18962	0.00267055	0.0292293	0.495424	-1.01326	up in B
MWS5206	Hydroxyphenyllactic acid	Phenolic acids	Phenolic acids	190940	399220	440300	7931.9	9	5818.3	1.01666	0.0480385	0.115571	0.0133525	-6.22675	up in B
mws1350	Syringaldehyde; 4-Hydroxy-3,5-Dimethoxybenzaldehyde	Phenolic acids	Phenolic acids	3959500	3325300	3857400	1602000	1789300	1812300	1.23763	0.00535069	0.0413123	0.467017	-1.09845	up in B
Hmtn001288	Methyl 2,4-dihydroxyphenylacetate	Phenolic acids	Phenolic acids	132210	243570	290210	9	9	9	1.25568	0.0418017	0.104609	4.05411e-05	-14.5903	up in B
pmn001380	Eucommiol	Others	Others	1510700	1154300	1434900	681300	532990	790590	1.1716	0.0084246	0.0499458	0.489007	-1.03207	up in B
pme0122	N6-Acetyl-L-lysine	Amino acids and derivatives	Amino acids and derivatives	61999	70017	83066	28976	22843	23008	1.22903	0.010683	0.0545657	0.3479	-1.52326	up in B
pmf0348	2,6-Dimethyl-7-octene-2,3,6-triol	Others	Saccharides and Alcohols	1735700	1336200	1760700	720720	587400	924630	1.16543	0.00893457	0.0514745	0.462018	-1.11398	up in B
pme0075	N-Acetyl-L-glutamic acid	Amino acids and derivatives	Amino acids and derivatives	893820	1083100	1141400	203510	246140	220270	1.24758	0.00703826	0.0452265	0.214834	-2.21871	up in B
Lmrj002244	Cyclo(Pro-Pro)	Amino acids and derivatives	Amino acids and derivatives	136100	229250	167390	7417.2	10928	10146	1.24564	0.0253551	0.0799167	0.0534805	-4.22484	up in B
pme0534	Gluconic acid	Others	Saccharides and Alcohols	680200	832070	970530	393570	272950	239600	1.18642	0.010673	0.0545657	0.364959	-1.45419	up in B
MWSmce541	Cinnamoylglycine	Amino acids and derivatives	Amino acids and derivatives	39412	41039	34968	12664	23955	8291.1	1.0757	0.0251575	0.0799167	0.389105	-1.36177	up in B
MA10107783	3-[(1-Carboxyvinyl)oxy]benzoic acid	Phenolic acids	Phenolic acids	93736	73316	84136	27268	36526	41209	1.1956	0.00369634	0.0349669	0.418026	-1.25834	up in B
mws1212	Methyl ferulate	Phenolic acids	Phenolic acids	133940	149900	169180	54923	93579	64871	1.14729	0.00691955	0.0452265	0.471001	-1.0862	up in B
Cmlp002967	Gentiolactone	Terpenoids	Monoterpenoids	75281	75536	82476	18209	24514	33633	1.19844	0.00184944	0.0256829	0.327297	-1.61133	up in B
pmb2507	2-Deoxyribose-1-phosphate	Nucleotides and derivatives	Nucleotides and derivatives	291820	353790	323640	120780	128260	135980	1.24419	0.0058981	0.0431554	0.397235	-1.33194	up in B
mws5042	L-Glycyl-L-phenylalanine	Amino acids and derivatives	Amino acids and derivatives	24128	27413	19549	5313.7	6736.6	11734	1.14687	0.00669296	0.0450871	0.334566	-1.57964	up in B
mws0520	N-Acetyl-L-tyrosine	Amino acids and derivatives	Amino acids and derivatives	330070	507850	371030	31453	23358	39959	1.24187	0.0196347	0.0713727	0.0783903	-3.67318	up in B
pma3101	Nicotinate D-ribonucleoside	Others	Vitamin	2209300	3156300	2762000	1404500	1295700	1287600	1.2019	0.0352995	0.0930115	0.490649	-1.02724	up in B
Lmhp001732	L-Prolyl-L-Phenylalanine	Amino acids and derivatives	Amino acids and derivatives	299880	393740	166830	9	9	9	1.25554	0.0488515	0.11663	3.13789e-05	-14.9598	up in B
mws1173	Garbanzol	Flavonoids	Flavonols	129180	114620	112360	42490	25867	43081	1.20801	0.00046511	0.0226716	0.312887	-1.67628	up in B
MWSmce692	γ-Linolenic Acid	Lipids	Free fatty acids	994440	1061600	879770	551950	464250	447450	1.22223	0.00295837	0.0300667	0.498551	-1.00419	up in B
MWS4354	N6-methyladenosine	Nucleotides and derivatives	Nucleotides and derivatives	1281300	1357300	711820	133740	162880	177050	1.22418	0.0417964	0.104609	0.141376	-2.82239	up in B
MWSslk132	Hexadecanedioic acid	Lipids	Free fatty acids	771500	612320	568440	269810	258700	282460	1.22817	0.0241316	0.0777835	0.415401	-1.26742	up in B
pmb2657	Argininosuccinic acid	Organic acids	Organic acids	13188	26934	29431	9	9	9	1.25441	0.0443455	0.109057	0.000388193	-11.3309	up in B
Lmbn005443	13-KODE; (9Z,11E)-13-Oxooctadeca-9,11-dienoic acid	Lipids	Free fatty acids	610050	714860	648780	357990	301810	315700	1.23457	0.00209985	0.0256829	0.494252	-1.01668	up in B
Hmqn004825	Rabdosia acid A	Lipids	Free fatty acids	547490	661250	581770	327690	272970	277820	1.22697	0.00404104	0.0365898	0.490631	-1.02729	up in B
pmb2787	9-Oxo-10E,12Z-octadecadienoic acid	Lipids	Free fatty acids	383450	444460	417550	227810	192290	197810	1.23517	0.00127937	0.0256829	0.49613	-1.01121	up in B
pmb2786	9-Hydroxy-10,12,15-octadecatrienoic acid	Lipids	Free fatty acids	599090	704410	625840	333560	293270	294630	1.23906	0.00357445	0.0342322	0.477604	-1.06611	up in B
Lmqp000329	5-Aminoimidazole ribonucleotide	Nucleotides and derivatives	Nucleotides and derivatives	7882300	11412000	7120300	2528900	2341400	2735900	1.22078	0.0408067	0.103682	0.287954	-1.79609	up in B
Hmqn000843	Tachioside	Phenolic acids	Phenolic acids	23422	20757	24611	11151	8250.4	8289.9	1.22289	0.000887287	0.0252159	0.402548	-1.31277	up in B
pme1086	Glutathione reduced form	Amino acids and derivatives	Amino acids and derivatives	58389	56680	40948	24201	22664	22231	1.20743	0.0335184	0.0909655	0.442875	-1.17503	up in B
pmb2855	L-Glutamine-O-glycoside	Amino acids and derivatives	Amino acids and derivatives	36728	38264	23816	9	9	9	1.25622	0.0188156	0.0708698	0.000273257	-11.8375	up in B
pmn001610	Eicosadienoic acid	Lipids	Free fatty acids	2385000	3142500	2619500	1336200	1002400	847850	1.19577	0.00568932	0.0429134	0.391119	-1.35432	up in B
Zmyn004449	9-Hydroxy-12-oxo-10(E),15(Z)-octadecadienoic acid	Lipids	Free fatty acids	24920	23150	25407	10064	5520.8	8949.7	1.19574	0.00190669	0.0256829	0.333907	-1.58248	up in B
pmp000804	Isobavachalcone D	Flavonoids	Chalcones	607230	615500	883020	194470	113530	165110	1.21571	0.02094	0.0738899	0.224675	-2.15409	up in B
pmn001689	9-Hydroxy-12-oxo-15(Z)-octadecenoic acid	Lipids	Free fatty acids	2998600	4158100	4018200	760490	677620	502210	1.23668	0.0111832	0.055168	0.173632	-2.5259	up in B
mws1433	N-Feruloyltyramine	Alkaloids	Phenolamine	3205400	3576200	3889700	1288800	986280	1285200	1.23571	0.00184575	0.0256829	0.333631	-1.58367	up in B
MWStz221	N-Cis-Feruloyltyramine	Alkaloids	Phenolamine	3301200	3455300	4104000	1228200	995400	1319300	1.23532	0.00467237	0.039438	0.326219	-1.61609	up in B
Cmzp002057	6-O-Acetylarbutin	Phenolic acids	Phenolic acids	40570	46399	45676	18882	13146	15573	1.2294	0.000349909	0.0226716	0.35886	-1.47851	up in B
Zmdp011062	Cannabidiol(CBD)	Others	Others	1649900	1198500	1334900	24263	39479	73604	1.23423	0.00904899	0.0517977	0.032832	-4.92875	up in B
Zmdp011654	Δ8-tetrahydrocannabinol (Δ8-THC)	Others	Others	50761	43841	38846	9	9	9	1.2569	0.00597936	0.0431554	0.000202326	-12.271	up in B
Zmdp011499	Δ9-tetrahydrocannabinol (Δ9-THC)	Others	Others	62985	38750	44391	6783	6675	4321.7	1.2339	0.0268624	0.0824553	0.121674	-3.03891	up in B
Lmbn007891	Hydroxy ricinoleic acid	Lipids	Free fatty acids	4290300	4335000	4690200	1708900	1345700	1529500	1.24594	7.59695e-05	0.0138537	0.344268	-1.5384	up in B
HJAP158	Aromatide	Others	Others	4012100	4037400	3969500	2098700	1280100	1638300	1.19943	0.00975881	0.0534054	0.417431	-1.26039	up in B
mws0884	Cyclic 3',5'-Adenylic acid	Nucleotides and derivatives	Nucleotides and derivatives	296540	388290	329180	146260	154510	173210	1.22012	0.0153768	0.0638922	0.467431	-1.09717	up in B
HJN013	N-Feruloyloctopamine	Alkaloids	Alkaloids	2470300	2324900	2394800	378460	325700	500160	1.24501	1.0728e-05	0.00534256	0.167499	-2.57777	up in B
Zmwp003002	protosinomenine	Others	Others	395510	252900	331630	75253	41822	71975	1.21321	0.0184066	0.0705114	0.1929	-2.37407	up in B
Zmdp009372	Cannabidivarinic acid(CBDVA)	Others	Others	2337700	2269500	1544700	884340	833620	1081500	1.16739	0.0387256	0.0994091	0.455056	-1.13588	up in B
mws0930	Docosapentaenoic acid	Lipids	Free fatty acids	10707	18311	9155.3	9	9	9	1.2549	0.0461027	0.112378	0.000707301	-10.4654	up in B
pme3184	2'-Deoxyadenosine-5'-monophosphate	Nucleotides and derivatives	Nucleotides and derivatives	226400	277830	231320	80176	81255	79261	1.24832	0.00965482	0.0534054	0.327227	-1.61164	up in B
pmb0789	Pyridoxine-5'-O-glucoside	Others	Vitamin	807540	1043000	788150	199640	214710	282360	1.23032	0.0102464	0.053859	0.264036	-1.92119	up in B
Lmjp002782	6-O-p-Coumaroyl-7-deoxyrehmaglutin A	Terpenoids	Monoterpenoids	53536	54018	53728	17606	12368	30692	1.12297	0.0253304	0.0799167	0.376149	-1.41063	up in B
Zmdp008860	Cannabidiolic acid(CBDA)	Others	Others	272570	238600	208250	38232	36885	69121	1.21494	0.00235374	0.0272596	0.200492	-2.31838	up in B
Zmdp008582	Cannabichromenic acid(CBCA)	Others	Others	273210	272330	275880	40208	126550	127630	1.04261	0.0259845	0.0811304	0.358389	-1.4804	up in B
Lmsn004901	Tetracosanoic Acid (Lignoceric acid)	Lipids	Free fatty acids	11024	7590	7862.1	9	9	9	1.25639	0.0152701	0.0638922	0.00101979	-9.93752	up in B
Lmjn005433	Rosmarinic acid methyl ester	Phenolic acids	Phenolic acids	31668	30341	33731	12550	10991	14049	1.24085	0.000136786	0.0151376	0.392626	-1.34877	up in B
Zmdp007830	Cannabielsoic acid B	Others	Others	432410	363850	292960	36183	81772	176990	1.06018	0.0102028	0.053859	0.270786	-1.88478	up in B
mws0232	Riboflavin (Vitamin B2)	Others	Vitamin	48493	59689	74178	22849	14416	30476	1.12999	0.017689	0.0686413	0.371469	-1.42869	up in B
mws2523	Trehalose 6-phosphate	Others	Saccharides and Alcohols	1073200	1233200	1461500	566610	749850	528790	1.17089	0.0133106	0.0590191	0.489729	-1.02994	up in B
pmb0864	LysoPE 14:0	Lipids	LPE	86704	133930	87963	25706	19858	26432	1.22415	0.0346919	0.0923881	0.233301	-2.09974	up in B
Lmhp009187	LysoPE 15:0	Lipids	LPE	58678	71482	59392	14133	13754	17544	1.24479	0.00451075	0.039067	0.239676	-2.06084	up in B
Lmhp008885	LysoPE 15:0(2n isomer)	Lipids	LPE	15184	21142	14333	5107.1	4994.1	4642.8	1.23155	0.0301008	0.0863583	0.291044	-1.78069	up in B
Lmhp009034	LysoPE 16:1	Lipids	LPE	120210	167130	110580	43407	35421	42435	1.22245	0.0318431	0.0883795	0.304742	-1.71434	up in B
Lmhp008763	LysoPE 16:1(2n isomer)	Lipids	LPE	119540	166230	115890	44656	32682	48718	1.20828	0.0223665	0.0754986	0.313838	-1.67191	up in B
pmd0160	LysoPE 16:0(2n isomer)	Lipids	LPE	4196400	6144200	4089900	1187500	1229700	1315900	1.23172	0.032968	0.0902091	0.258695	-1.95068	up in B
pmb0876	LysoPE 16:0	Lipids	LPE	14403000	20076000	14330000	4226100	4305400	4796200	1.23599	0.0241022	0.0777835	0.273058	-1.87272	up in B
pmb0464	L-Aspartic acid-O-diglucoside	Amino acids and derivatives	Amino acids and derivatives	2031800	2786700	2566000	1016000	996070	996280	1.22933	0.0227168	0.0754986	0.407387	-1.29553	up in B
Zmhn002750	4-O-(6'-O-Glucosylcaffeoyl)-4-hydroxybenzoic acid	Phenolic acids	Phenolic acids	64726	53640	51908	13908	23024	15404	1.20889	0.00205419	0.0256829	0.307363	-1.70198	up in B
Lmhp009464	LysoPE 17:1(2n isomer)	Lipids	LPE	22567	26157	17690	12679	7117.5	10137	1.12618	0.0193498	0.071116	0.450711	-1.14973	up in B
Lmhp009769	LysoPE 17:1	Lipids	LPE	23907	25263	21336	7743.3	8831.3	5645.7	1.22146	0.000508767	0.0226716	0.315155	-1.66587	up in B
Lmhp010162	LysoPE 17:0	Lipids	LPE	61998	81052	51668	17792	18797	20304	1.22609	0.0325577	0.0893318	0.292182	-1.77506	up in B
pmd0130	LysoPC 14:0	Lipids	LPC	614230	911820	565740	160460	160020	188470	1.226	0.038675	0.0994091	0.243308	-2.03914	up in B
Lmhp008801	LysoPE 18:3	Lipids	LPE	2996900	4047700	3201000	1326000	1141600	1263700	1.23249	0.0189271	0.0708698	0.364186	-1.45725	up in B
Lmhp008589	LysoPE 18:3(2n isomer)	Lipids	LPE	2863000	3851800	3134400	1390100	1142400	1247400	1.22841	0.016237	0.0660084	0.383777	-1.38166	up in B
pmb0881	LysoPE 18:2	Lipids	LPE	14940000	17681000	13660000	5671300	4929000	5704200	1.23914	0.0110696	0.0551264	0.352294	-1.50515	up in B
pmb0874	LysoPE 18:2(2n isomer)	Lipids	LPE	14458000	17741000	14083000	5826100	4887400	5541900	1.23929	0.00999579	0.053859	0.351225	-1.50953	up in B
pmb2260	LysoPC 15:1	Lipids	LPC	36681	46333	41441	17331	11850	18854	1.19594	0.00245858	0.0279978	0.385963	-1.37347	up in B
mws0289	LysoPE 18:1	Lipids	LPE	3956800	4550000	2844100	1043500	1030600	1115400	1.22591	0.0318557	0.0883795	0.280991	-1.8314	up in B
pmb0856	LysoPE 18:1(2n isomer)	Lipids	LPE	2708600	3200700	2091500	704040	690010	743930	1.23417	0.0256665	0.080643	0.267221	-1.9039	up in B
pmb2319	LysoPC 15:0	Lipids	LPC	472890	544490	496260	272990	226460	245100	1.23543	0.0011223	0.0256829	0.491894	-1.02358	up in B
pmb0883	LysoPE 18:0	Lipids	LPE	1022900	1073000	947960	244860	214430	264490	1.25122	0.000625654	0.0226716	0.237784	-2.07228	up in B
Lmhp009129	LysoPC 15:0(2n isomer)	Lipids	LPC	117080	171120	148100	79038	53721	73194	1.15615	0.0231953	0.076246	0.472044	-1.08301	up in B
pmb0880	LysoPE 18:0(2n isomer)	Lipids	LPE	46900	51962	32667	13403	14128	12039	1.21907	0.0324949	0.0893318	0.300846	-1.7329	up in B
pmp001270	LysoPC 16:1	Lipids	LPC	1247200	1752100	1250800	474690	434190	474100	1.23022	0.028777	0.0851577	0.325399	-1.61972	up in B
pmb0855	LysoPC 16:0	Lipids	LPC	13808000	20646000	14941000	5235000	5437200	5645200	1.22494	0.0345564	0.0923881	0.330345	-1.59795	up in B
pmd0132	LysoPC 16:0(2n isomer)	Lipids	LPC	18423000	29497000	20038000	7178000	6914400	7430100	1.21651	0.0461178	0.112378	0.316703	-1.6588	up in B
Lmhn003799	Feruloylferuloyltartaric acid	Phenolic acids	Phenolic acids	24795	38039	31246	7376.1	10526	8724.1	1.21668	0.0227405	0.0754986	0.283017	-1.82104	up in B
Lmhp009802	LysoPE 20:3(2n isomer)	Lipids	LPE	8368.9	10810	7500.7	2883.7	2364.9	3059.6	1.22541	0.0213713	0.0744047	0.311406	-1.68313	up in B
Lmhp008718	LysoPC 17:2	Lipids	LPC	118760	168740	122610	85557	47126	64142	1.10479	0.0268199	0.0824553	0.479932	-1.0591	up in B
Lmhp010514	LysoPE 20:2(2n isomer)	Lipids	LPE	96801	146380	119450	32125	27555	23844	1.23266	0.0205216	0.0729982	0.230328	-2.11824	up in B
Lmhp010757	LysoPE 20:2	Lipids	LPE	112210	149030	122670	31130	29146	30296	1.24822	0.0121433	0.0564876	0.23592	-2.08363	up in B
Lmhp009590	LysoPC 17:1	Lipids	LPC	245150	288370	219650	113020	84794	85256	1.22005	0.00701434	0.0452265	0.375838	-1.41182	up in B
Lmhp010515	LysoPC 17:0(2n isomer)	Lipids	LPC	483200	605600	520160	224900	181910	195850	1.23665	0.00634624	0.0445705	0.374565	-1.41671	up in B
pmb2406	LysoPC 17:0	Lipids	LPC	357160	484790	385450	167840	100720	117270	1.2048	0.00753289	0.0468923	0.314347	-1.66957	up in B
Hmqp006235	LysoPC 18:4	Lipids	LPC	528660	813520	451490	77656	88056	123500	1.21969	0.0430419	0.106641	0.16124	-2.63272	up in B
pmb0865	LysoPC 18:3(2n isomer)	Lipids	LPC	33994000	47438000	38500000	15375000	13417000	14953000	1.23015	0.0213639	0.0744047	0.364748	-1.45503	up in B
pmb0854	LysoPC 18:3	Lipids	LPC	32315000	45546000	38005000	14562000	13481000	15083000	1.22939	0.022695	0.0754986	0.372206	-1.42583	up in B
pmp001251	LysoPC 18:2(2n isomer)	Lipids	LPC	612180	694330	572660	197820	163530	208380	1.24257	0.00292176	0.0300667	0.303182	-1.72175	up in B
pmp001273	LysoPC 18:2	Lipids	LPC	23854000	28232000	21728000	7701300	7065400	8196700	1.24302	0.0107885	0.0548233	0.311098	-1.68456	up in B
pmp001281	LysoPC 18:1	Lipids	LPC	36159000	43963000	31371000	10616000	10692000	11116000	1.24079	0.01869	0.0708698	0.290816	-1.78182	up in B
Lmhp010190	LysoPC 18:1(2n isomer)	Lipids	LPC	10888000	13771000	9590300	5968000	4705200	5330600	1.19276	0.0305796	0.086671	0.467274	-1.09766	up in B
pmd0136	LysoPC 18:0(2n isomer)	Lipids	LPC	2949000	3581900	3142500	1282600	1099800	1144900	1.24439	0.00506812	0.0396411	0.364639	-1.45546	up in B
mws0126	LysoPC 18:0	Lipids	LPC	10839000	13202000	11696000	4691400	3994500	4368100	1.24418	0.00509444	0.0396411	0.36528	-1.45293	up in B
pmd0147	LysoPC 20:2	Lipids	LPC	606870	928020	638140	155900	166290	180050	1.23364	0.0315786	0.088264	0.231124	-2.11326	up in B
Lmhp011549	LysoPC 20:1	Lipids	LPC	331330	511040	351460	80590	85046	101360	1.2309	0.0309163	0.0869848	0.223647	-2.16071	up in B
pmd0143	LysoPC 20:0	Lipids	LPC	323480	216620	271900	90700	104710	58534	1.18432	0.0146432	0.0617994	0.312739	-1.67697	up in B
pme3227	Vitexin-2''-O-rhamnoside	Flavonoids	Flavonoid carbonoside	79934	69634	73438	26751	9656.5	16698	1.17288	0.00152449	0.0256829	0.238135	-2.07015	up in B
pmb0492	N',N'',N'''-p-Coumaroyl-cinnamoyl-caffeoyl spermidine	Alkaloids	Phenolamine	58658	79740	48671	19336	11242	13446	1.20653	0.0283551	0.0843035	0.235336	-2.08721	up in B
Lmlp002990	Isosaponarin(Isovitexin-4'-O-glucoside)	Flavonoids	Flavonoid carbonoside	103700	84594	132030	7316.2	59010	13542	1.01808	0.020836	0.0738528	0.249336	-2.00384	up in B
Lmnp002413	Luteolin-6-C-rhamnoside-7-O-glucoside	Flavonoids	Flavonoid carbonoside	69160	61732	64501	18394	15348	6796.5	1.17905	0.000608686	0.0226716	0.207472	-2.26901	up in B
HJN010	Ligraminol B	Others	Others	59750	62543	44304	9	9	9	1.2567	0.0102743	0.053859	0.000162068	-12.5911	up in B
MWS0132	Oxiglutatione	Amino acids and derivatives	Amino acids and derivatives	2419200	2181900	2296900	881970	987870	1141600	1.23376	0.00023215	0.0211743	0.436567	-1.19572	up in B
Lmnp002584	Hispidulin-8-C-(2''-O-glucosyl)glucoside	Flavonoids	Flavonoid carbonoside	4252700	3485300	3492500	132580	111330	181030	1.25157	0.00473709	0.0396411	0.037838	-4.72402	up in B
Cmhp002692	Madreselvin A	Flavonoids	Flavones	76695	53044	53402	39995	21325	22863	1.09001	0.0316368	0.088264	0.459662	-1.12135	up in B
Lmsp003252	Isorhamnetin-3-O-sophoroside	Flavonoids	Flavonols	86298	51783	63465	40253	21837	22270	1.09955	0.0401002	0.102148	0.418564	-1.25648	up in B
Lmhp009190	2-Linoleoylglycerol-1,3-di-O-glucoside	Lipids	Glycerol ester	4759.4	5703.4	4115.6	9	9	9	1.2565	0.00891557	0.0514745	0.00185206	-9.07666	up in B
Lmhp009384	1-Linoleoylglycerol-2,3-di-O-glucoside	Lipids	Glycerol ester	5904.4	5708.8	5938.1	1916.7	2246.6	1421.6	1.22444	0.00188451	0.0256829	0.318204	-1.65197	up in B
Lmyn006011	Gingerglycolipid B	Lipids	Glycerol ester	133340	154670	132210	38745	26399	32066	1.2411	0.00109757	0.0256829	0.231331	-2.11197	up in B
Lmyn006221	Gingerglycolipid C	Lipids	Glycerol ester	5050.9	5063.2	3617.5	2785.8	2401.2	1676.6	1.11011	0.0215302	0.0744588	0.49984	-1.00046	up in B
pme2746	Riboflavin 5'-Adenosine Diphosphate	Nucleotides and derivatives	Nucleotides and derivatives	103620	125530	130990	52677	27146	62062	1.11081	0.00632206	0.0445705	0.393972	-1.34384	up in B
pme1841	Cadaverine	Alkaloids	Phenolamine	24217	31516	27045	274140	178350	172510	1.23911	0.0312098	0.0875634	7.55032	2.91654	up in D
pme0010	L-Serine	Amino acids and derivatives	Amino acids and derivatives	1114400	755160	1584500	3596800	2640300	2878900	1.13924	0.00790939	0.0477439	2.63921	1.40011	up in D
pme2433	Diethanolamine	Alkaloids	Alkaloids	70612	28412	90034	249590	186230	198770	1.09902	0.00508734	0.0396411	3.35659	1.747	up in D
pme0257	Uracil	Nucleotides and derivatives	Nucleotides and derivatives	33087	33379	54001	95419	95026	97621	1.18237	0.0140622	0.0596242	2.39124	1.25776	up in D
pme2923	Acetoxyacetic acid	Organic acids	Organic acids	9	9	9	82551	65461	79877	1.25686	0.00484731	0.0396411	8440.33	13.0431	up in D
mws0133	Nicotinamide	Others	Vitamin	610600	673080	648670	1927700	1899300	1878900	1.25527	1.31258e-06	0.00130733	2.95283	1.5621	up in D
mws0251	Thymine	Nucleotides and derivatives	Nucleotides and derivatives	9	9	9	14141	20904	11623	1.25591	0.0303302	0.0863583	1728.44	10.7553	up in D
MWSmce709	Isoquinoline	Alkaloids	Isoquinoline alkaloids	58387	40188	26207	103620	90735	111600	1.1214	0.00850973	0.050152	2.45192	1.29391	up in D
ML10181668	Cycloleucine	Amino acids and derivatives	Amino acids and derivatives	372630	234740	307710	1827600	1674400	1945100	1.24163	0.000456522	0.0226716	5.95259	2.57352	up in D
mws0216	Trans-4-Hydroxy-L-proline	Amino acids and derivatives	Amino acids and derivatives	222300	142840	235060	490140	522540	497720	1.19152	0.00481218	0.0396411	2.51649	1.33142	up in D
pme2527	L-Ornithine	Amino acids and derivatives	Amino acids and derivatives	171810	68469	222170	380350	448040	373340	1.03894	0.0166348	0.0664581	2.59862	1.37775	up in D
mws0704	O-Phosphorylethanolamine	Alkaloids	Alkaloids	7219.1	5700.5	7426.7	111480	91805	123010	1.25213	0.0077154	0.0471557	16.0371	4.00334	up in D
Lmcp000611	2-Amino-4,5-dihydro-1H-imidazole-4-acetic acid	Alkaloids	Alkaloids	126920	126360	158400	269070	264320	306420	1.22075	0.00136666	0.0256829	2.03996	1.02854	up in D
Rfmb320	1-Methylpiperidine-2-carboxylic acid	Amino acids and derivatives	Amino acids and derivatives	110640	91192	152040	240490	210600	279150	1.1418	0.00961027	0.0534054	2.06357	1.04514	up in D
Lmqp000427	N-Methyl-Trans-4-Hydroxy-L-Proline	Amino acids and derivatives	Amino acids and derivatives	377830	295330	424450	963150	1004700	962200	1.22827	0.00146852	0.0256829	2.66948	1.41656	up in D
Wmzn000227	2,2-Dimethylsuccinic acid	Organic acids	Organic acids	12161	14559	10105	202560	163180	155360	1.25058	0.00771724	0.0471557	14.1507	3.8228	up in D
mws0924	2-Methylglutaric acid	Organic acids	Organic acids	160070	202820	261770	583950	548940	477600	1.19709	0.00159661	0.0256829	2.57819	1.36636	up in D
MWSmce608	4-Hydoxy-L-Isoleucine	Amino acids and derivatives	Amino acids and derivatives	106340	110220	90548	197300	262130	186150	1.1946	0.034687	0.0923881	2.10213	1.07185	up in D
MWS0933	1-Methylhistidine	Amino acids and derivatives	Amino acids and derivatives	92612	76939	112150	343610	292910	231480	1.20917	0.0188934	0.0708698	3.08128	1.62353	up in D
pme0181	3-Methyl-L-Histidine	Amino acids and derivatives	Amino acids and derivatives	245600	241080	241210	697530	709470	601130	1.2502	0.00631947	0.0445705	2.75884	1.46406	up in D
pmb1754	O-Phosphocholine	Alkaloids	Alkaloids	201170	83394	316590	1293500	1349300	1460300	1.17386	0.000260792	0.0211743	6.82537	2.77091	up in D
Smcp001137	naphthisoxazol A	Others	Others	6872300	4809800	5513600	14034000	10793000	15583000	1.18417	0.0191255	0.071116	2.35001	1.23266	up in D
Hmgp002327	3-amino-2-naphthoic acid	Alkaloids	Alkaloids	6873700	4805300	5975200	14352000	11144000	15042000	1.19066	0.0114327	0.0552766	2.29622	1.19926	up in D
Hmmp001310	3-Indoleacrylic acid	Alkaloids	Plumerane	7594300	5276900	6220700	14921000	12088000	16596000	1.18946	0.011869	0.0563391	2.28395	1.19153	up in D
pmb2497	4-Hydroxy-3-methoxymandelate	Phenolic acids	Phenolic acids	16610	14283	30215	57363	73316	54062	1.1556	0.00655304	0.0447045	3.02319	1.59607	up in D
pmb0130	Acetryptine	Alkaloids	Phenolamine	9	9	9	4982.6	2832	4088.9	1.2549	0.0239385	0.0777835	440.87	8.78421	up in D
MWSmce056	DL-Tryptophan	Amino acids and derivatives	Amino acids and derivatives	2444500	1603600	1998900	5127900	3868400	5512100	1.17752	0.0157211	0.0647032	2.39927	1.2626	up in D
mws0282	L-Tryptophan	Amino acids and derivatives	Amino acids and derivatives	22737000	16653000	19799000	45627000	36805000	47072000	1.20215	0.00696994	0.0452265	2.18797	1.1296	up in D
Zmbp002538	1-Methoxy-indole-3-acetamide	Alkaloids	Plumerane	2207600	1525200	1884700	4657400	3510200	4981000	1.18286	0.0175261	0.0686413	2.34065	1.22691	up in D
Zmtn001464	4,8-Dihydroxyquinoline-2-carboxylic acid	Organic acids	Organic acids	74114	82331	75806	148320	186470	177230	1.23531	0.0118787	0.0563391	2.2046	1.14052	up in D
pmb0818	Methoxyindoleacetic acid	Alkaloids	Plumerane	623780	451900	483670	1187600	894460	1330400	1.16842	0.0270812	0.0827389	2.18839	1.12987	up in D
mws0677	N-Acetyl-5-hydroxytryptamine	Alkaloids	Alkaloids	41035	30788	39862	110260	70036	118380	1.16982	0.0474114	0.114616	2.67427	1.41915	up in D
MWStz100	Decitabine; 5-Aza-2'-Deoxycytidine	Nucleotides and derivatives	Nucleotides and derivatives	20252	9943.3	14026	30729	30218	31785	1.1117	0.0302211	0.0863583	2.097	1.06833	up in D
pme1313	N'-Formylkynurenine	Amino acids and derivatives	Amino acids and derivatives	32868	33108	37435	82086	94684	84888	1.2471	0.0020328	0.0256829	2.53027	1.33929	up in D
Lmdn005449	Senkyunolide S	Others	Others	72351	57804	51338	172380	175320	164540	1.23373	0.000555232	0.0226716	2.82237	1.49691	up in D
MWS2910	5-Methyl-2'-Deoxycytidine	Nucleotides and derivatives	Nucleotides and derivatives	22100	22171	7897.5	90367	87136	51061	1.12262	0.0306307	0.086671	4.38126	2.13135	up in D
pme0264	Thymidine	Nucleotides and derivatives	Nucleotides and derivatives	515430	252830	305430	1098300	1210500	1119100	1.18405	0.00427322	0.0373345	3.19263	1.67475	up in D
mws1715	Cordycepin (3'-Deoxyadenosine)	Nucleotides and derivatives	Nucleotides and derivatives	17533	10064	13326	74656	69653	68881	1.23376	4.33515e-05	0.0136442	5.20954	2.38116	up in D
pme3961	2'-Deoxyadenosine	Nucleotides and derivatives	Nucleotides and derivatives	1138200	885430	862740	5645000	5785600	5162600	1.24977	0.000297631	0.0211743	5.74881	2.52326	up in D
pme1184	2'-Deoxyguanosine	Nucleotides and derivatives	Nucleotides and derivatives	410870	275420	269970	1069600	1066900	854760	1.21343	0.0024737	0.0279978	3.12808	1.64528	up in D
pme1712	L-Saccharopine	Amino acids and derivatives	Amino acids and derivatives	300170	300540	342940	878050	706740	920980	1.2341	0.0124175	0.0564876	2.6554	1.40893	up in D
pmn001491	Dendrobiumane D	Others	Others	130720	192900	85488	357640	305030	325110	1.11847	0.0123856	0.0564876	2.41447	1.27171	up in D
mws0054	Catechin	Flavonoids	Flavanols	15142	23012	15941	117020	95672	129360	1.23896	0.00734232	0.0461059	6.32317	2.66065	up in D
pme3188	Uridine 5'-monophosphate	Nucleotides and derivatives	Nucleotides and derivatives	18019	19373	25950	80297	79848	81962	1.24023	0.000915641	0.0252159	3.82222	1.93441	up in D
Lmsn000363	Raspberryketone glucoside	Phenolic acids	Phenolic acids	770900	518480	387190	8415300	7818800	5814400	1.23783	0.011866	0.0563391	13.151	3.7171	up in D
pmp000004	4',5,7-Trihydroxy-3',6-dimethoxyflavone (Jaceosidin)	Flavonoids	Flavones	20750	13015	41257	122220	202750	147520	1.1759	0.0210165	0.0738899	6.29802	2.6549	up in D
pmb0382	O-Feruloyl 4-hydroxycoumarin	Lignans and Coumarins	Coumarins	104610	80665	91742	468240	345110	354570	1.23803	0.0150797	0.0633731	4.21606	2.0759	up in D
pmb0981	Adenosine 5'-monophosphate	Nucleotides and derivatives	Nucleotides and derivatives	599700	679420	699750	4110600	3934400	3691100	1.25447	0.000778557	0.0251783	5.93071	2.5682	up in D
pmb0532	Inosine 5'-monophosphate	Nucleotides and derivatives	Nucleotides and derivatives	50264	59499	59443	330760	255650	300230	1.2486	0.00730079	0.0461059	5.24	2.38957	up in D
Zmhn002422	1-O-Feruloyl-D-Glucose	Phenolic acids	Phenolic acids	44583	83723	65041	207180	149570	268840	1.15723	0.0416984	0.104609	3.23558	1.69403	up in D
pmb0998	Guanosine 5'-monophosphate	Nucleotides and derivatives	Nucleotides and derivatives	21090	21849	28804	131070	132700	144160	1.24846	9.59662e-05	0.0138537	5.68599	2.50741	up in D
Zmdp008437	cannflavin B	Others	Others	2899700	2238800	2135100	6778900	7949200	5106400	1.19662	0.0288134	0.0851577	2.72692	1.44727	up in D
Zmdp009942	4-acetoxycannabichromene	Others	Others	178920	135650	114980	460720	746270	452830	1.2015	0.0466204	0.113253	3.86409	1.95013	up in D
Lmdn001501	Gardoside	Terpenoids	Monoterpenoids	4050	8170.8	8153.6	32672	36376	26285	1.19808	0.00562172	0.0427422	4.67906	2.22622	up in D
mws1574	Geniposidic acid	Terpenoids	Monoterpenoids	8488.4	13384	8265.6	47427	40466	38227	1.22419	0.00148335	0.0256829	4.18475	2.06514	up in D
Cmhp002511	Daphniglaucin C	Alkaloids	Terpenoid alkaloids	9	9	9	22173	22860	19771	1.25703	0.00187546	0.0256829	2400.15	11.2289	up in D
pmb0500	N-p-Coumaroyl-N'-feruloylputrescine	Alkaloids	Phenolamine	5472000	4179600	5539600	15766000	20610000	11731000	1.19429	0.0469808	0.113851	3.16677	1.66301	up in D
pme2117	Adenosine 5'-diphosphate	Nucleotides and derivatives	Nucleotides and derivatives	64572	66369	77126	217170	278680	202170	1.23653	0.0177117	0.0686413	3.35478	1.74622	up in D
MWS20149	Apigenin-7-O-α-D-glucopyranoside	Flavonoids	Flavones	9	9	9	86438	68572	43706	1.25568	0.0332649	0.0907722	7359.85	12.8455	up in D
Lmgp004731	Genistein-7-O-galactoside	Flavonoids	Isoflavones	4985	9179.4	6229.5	34262	52668	34957	1.22004	0.0262085	0.0815741	5.97664	2.57933	up in D
Zmdp010109	cannflavin A	Others	Others	7752600	5527700	5541000	27378000	25253000	16228000	1.20093	0.0345462	0.0923881	3.65857	1.87128	up in D
Zmdp010136	cannflavin C	Others	Others	7807000	5689600	5484000	28091000	25552000	16244000	1.19851	0.0375143	0.0975567	3.68202	1.8805	up in D
mws2209	Kaempferol-3-O-glucoside (Astragalin)	Flavonoids	Flavonols	41718	53924	104070	174640	145240	216170	1.09529	0.0163707	0.0660132	2.68412	1.42445	up in D
pmb2654	Anthranilate-1-O-Sophoroside	Phenolic acids	Phenolic acids	889970	736760	934080	1611600	1769400	1878200	1.22401	0.00103338	0.0256829	2.05373	1.03824	up in D
Lmmn000214	Solatriose	Others	Saccharides and Alcohols	94816	84919	45290	1489500	1310200	1498700	1.24197	0.00121271	0.0256829	19.1019	4.25564	up in D
Lmgp003546	4',5'-Dihydroxy-6,8-dimethoxyisoflavone-7-O-galactoside	Flavonoids	Isoflavones	35465	38843	101030	212900	341280	196570	1.13048	0.0354477	0.0931553	4.28173	2.09819	up in D
pma0170	N',N''-Diferuloylspermidine	Alkaloids	Phenolamine	20293	30696	31640	167240	190850	194000	1.24222	0.000770374	0.0251783	6.68155	2.74018	up in D
pme0500	D-Melezitose	Others	Saccharides and Alcohols	53448	42441	42616	264380	164760	310650	1.21898	0.0422827	0.105548	5.34125	2.41718	up in D
mws1589	D-Panose	Others	Saccharides and Alcohols	113670	237520	121220	914200	1154300	642700	1.1955	0.0299491	0.0863583	5.73908	2.52082	up in D
Li512111	Isorhamnetin-3-O-(6''-acetylglucoside)	Flavonoids	Flavonols	86019	43420	60398	245780	233300	200570	1.19831	0.000902377	0.0252159	3.58018	1.84003	up in D
Cmbn003683	Marinoid C	Terpenoids	Monoterpenoids	30402	27407	30820	63441	48979	66488	1.20494	0.0269056	0.0824553	2.01862	1.01337	up in D
Zmfn000481	Uridine-5'-Diphosphate-D-Xylose	Nucleotides and derivatives	Nucleotides and derivatives	7393.8	5938.3	7328.8	16263	14933	13646	1.22544	0.00178669	0.0256829	2.17038	1.11795	up in D
pmb2961	Peonidin-3-O-(6''-O-malonyl)glucoside	Flavonoids	Anthocyanidins	29497	15248	13024	101350	79322	72443	1.18502	0.00597311	0.0431554	4.3815	2.13143	up in D
Lmmn002260	5'-Methoxyisolariciresinol-9'-O-glucoside	Lignans and Coumarins	Lignans	34079	40106	43276	145220	144460	160150	1.24883	0.0002882	0.0211743	3.82961	1.9372	up in D
Hmyn007087	LysoPI 16:0	Lipids	Glycerol ester	2964.9	3251.5	3041.7	47635	51552	55220	1.25646	0.00201529	0.0256829	16.678	4.05988	up in D
HJAP064	Isorhamnetin-3-O-(6''-malonylglucoside)	Flavonoids	Flavonols	113180	50462	93648	314450	365290	278880	1.17667	0.00233441	0.0272596	3.72583	1.89756	up in D
Zmhp005139	Tamarixetin-3-O-(6''-malonyl)glucoside	Flavonoids	Flavonols	107270	55492	98597	401530	425850	298470	1.19857	0.0093956	0.0528702	4.30768	2.10691	up in D
pmb2922	Uridine 5'-diphospho-D-glucose	Nucleotides and derivatives	Nucleotides and derivatives	7934.7	6474.7	5386.3	72534	38651	44377	1.22721	0.048947	0.11663	7.85837	2.97423	up in D
mws0836	Procyanidin B1	Tannins	Proanthocyanidins	16177	17999	26817	109540	89821	105080	1.23149	0.00107158	0.0256829	4.99141	2.31945	up in D
pme0436	Procyanidin B3	Tannins	Proanthocyanidins	37932	30578	52840	402130	280080	397760	1.23637	0.0134739	0.0590191	8.89963	3.15375	up in D
pmp001288	Acacetin-7-O-rutinoside (Linarin)	Flavonoids	Flavones	9	9	9	289990	158560	192570	1.25609	0.0323292	0.0891963	23745.2	14.5353	up in D
Lmyp004407	Kaempferol-3-O-(2''-p-Coumaroyl)galactoside	Flavonoids	Flavones	5081.9	2680.2	2776	7778	8303.2	8760.5	1.13909	0.0169326	0.0669716	2.35732	1.23715	up in D
pmp001106	Vitexin-2''-O-glucoside	Flavonoids	Flavonoid carbonoside	15648	29976	19024	59386	63479	74224	1.18564	0.00204401	0.0256829	3.04865	1.60817	up in D
mws1073	Apigenin-6,8-di-C-glucoside (Vicenin-2)	Flavonoids	Flavonoid carbonoside	74613	62052	72167	143020	176610	125670	1.20315	0.0278872	0.0839143	2.13234	1.09243	up in D
Lmqn000780	Uridine 5'-diphospho-N-acetylglucosamine	Nucleotides and derivatives	Nucleotides and derivatives	26033	18194	15875	263300	200190	194000	1.24326	0.0109822	0.0550439	10.9396	3.45148	up in D
pmb2653	D(+)-Melezitose O-rhamnoside	Others	Saccharides and Alcohols	65223	35317	23745	1489300	2193400	1717400	1.24092	0.0133854	0.0590191	43.4493	5.44126	up in D
Lmqn000213	Stachyose	Others	Saccharides and Alcohols	299540	299260	316340	584650	664130	787480	1.22788	0.0231866	0.076246	2.22508	1.15386	up in D
mws4163	Nystose	Others	Saccharides and Alcohols	245480	214860	243960	751570	817530	735650	1.25203	0.000637355	0.0226716	3.2724	1.71035	up in D

## Sheet: B vs E
Supplementary Table 2: Comparison of B and E in detail.
Index	Compounds	Class I	Class II	B1	B2	B3	E1	E2	E3	VIP	p-value	FDR	Fold_Change	Log2FC	Type
pmn001646	Procyanidin C1	Tannins	Proanthocyanidins	36216	25586	56173	3405.8	9	9	1.06466	0.0489334	0.125739	0.0290214	-5.10674	up in B
Lmjp002906	Rhamnetin-3-O-Glucoside	Flavonoids	Flavonols	6441700	4664400	10068000	74199	167440	43138	1.23903	0.0483191	0.125035	0.0134493	-6.21632	up in B
Lmhp002800	2'-Hydoxy,5-methoxyGenistein-4',7-O-diglucoside	Flavonoids	Isoflavones	53884	94104	92138	27756	46688	23609	1.0819	0.0482389	0.125035	0.40834	-1.29216	up in B
Lmqp000329	5-Aminoimidazole ribonucleotide	Nucleotides and derivatives	Nucleotides and derivatives	7882300	11412000	7120300	2766100	3079000	3008800	1.21883	0.0467543	0.122347	0.33519	-1.57695	up in B
Lmyp004407	Kaempferol-3-O-(2''-p-Coumaroyl)galactoside	Flavonoids	Flavones	5081.9	2680.2	2776	9	9	9	1.26112	0.0467186	0.122347	0.00256213	-8.60844	up in B
Hmmp004965	Diosmetin-7-O-glucoside	Flavonoids	Flavanones	3192500	1749100	1861500	397540	284670	122170	1.18794	0.0461567	0.122249	0.118237	-3.08024	up in B
pmp001310	6-Hydroxykaempferol-3,6-O-Diglucoside	Flavonoids	Flavonols	324630	155320	270050	20724	31418	47395	1.20601	0.0461308	0.122249	0.132716	-2.91359	up in B
Zmdp007400	4,5-dihydroxy-2,3,6-trimethoxy-9,10-dihydrophenanthrene	Others	Others	25811	15006	14058	4514	1813.8	1336.1	1.17159	0.0451496	0.121353	0.139661	-2.84	up in B
pmd0130	LysoPC 14:0	Lipids	LPC	614230	911820	565740	193870	208360	205840	1.22699	0.0444552	0.121098	0.290694	-1.78243	up in B
mws0470	Methylmalonic acid	Organic acids	Organic acids	26675000	26553000	26492000	10795000	8694200	18590000	1.09638	0.0439142	0.120281	0.477662	-1.06594	up in B
Lmmn000214	Solatriose	Others	Saccharides and Alcohols	94816	84919	45290	6533.8	3203.2	8323.5	1.21319	0.0436816	0.120281	0.08026	-3.63918	up in B
Lmhp009890	LysoPC 20:3	Lipids	LPC	49490	83266	53926	13204	12576	14175	1.23373	0.043638	0.120281	0.214027	-2.22413	up in B
pmb0855	LysoPC 16:0	Lipids	LPC	13808000	20646000	14941000	7149500	7314600	6349900	1.20669	0.043556	0.120281	0.421379	-1.24681	up in B
Hmcp002316	Isorhamnetin-3-O-arabinoside	Flavonoids	Flavonols	1130600	807540	1690600	9	17158	6556.2	1.05354	0.043076	0.119963	0.00653759	-7.25703	up in B
Hmgp002036	Nepetin-7-O-glucoside	Flavonoids	Flavones	6676600	4820500	10002000	78428	201520	52015	1.23784	0.0430645	0.119963	0.0154408	-6.01711	up in B
pme0436	Procyanidin B3	Tannins	Proanthocyanidins	37932	30578	52840	21803	12825	11365	1.11818	0.0428433	0.119963	0.379011	-1.39969	up in B
Zmhp005139	Tamarixetin-3-O-(6''-malonyl)glucoside	Flavonoids	Flavonols	107270	55492	98597	12018	14110	11356	1.23368	0.0427471	0.119963	0.14342	-2.80169	up in B
Hmqp006235	LysoPC 18:4	Lipids	LPC	528660	813520	451490	83873	71906	86036	1.24128	0.042237	0.119963	0.134816	-2.89094	up in B
mws0183	3,4-Dihydroxybenzoic acid (Protocatechuic acid)	Phenolic acids	Phenolic acids	8458500	5463800	9011200	2603300	3022800	2338200	1.20013	0.0416592	0.119963	0.347278	-1.52584	up in B
mws0639	2,3-Dihydroxybenzoic Acid	Phenolic acids	Phenolic acids	10790000	6657000	11046000	3144400	3587400	2592600	1.19609	0.0414474	0.119963	0.327252	-1.61152	up in B
Li512111	Isorhamnetin-3-O-(6''-acetylglucoside)	Flavonoids	Flavonols	86019	43420	60398	5771.9	8558.7	2979.1	1.21249	0.0413403	0.119963	0.0911819	-3.45511	up in B
Hmgp001888	Patuletin-3-O-rutinoside	Flavonoids	Flavonols	52736	101000	91202	24272	39748	10908	1.05013	0.0407957	0.119963	0.305906	-1.70884	up in B
pme1773	Cyanidin-3-O-rutinoside (Keracyanin)	Flavonoids	Anthocyanidins	747130	858760	1425100	9	9	9	1.26286	0.0405453	0.119597	8.90798e-06	-16.7765	up in B
Lmdp003808	Azaleatin (5-O-Methylquercetin)	Flavonoids	Flavonols	77397	81422	141380	9	9	9	1.26249	0.0401961	0.119272	8.99403e-05	-13.4407	up in B
pme2743	N-Phenylacetylglycine	Amino acids and derivatives	Amino acids and derivatives	149970	213540	152380	71194	82902	94756	1.17669	0.0397553	0.118316	0.482374	-1.05178	up in B
mws0836	Procyanidin B1	Tannins	Proanthocyanidins	16177	17999	26817	4752.4	6221.3	4175.1	1.21719	0.0393313	0.117758	0.248369	-2.00944	up in B
HJN093	2-O-Salicyl-6-O-Galloyl-D-Glucose	Phenolic acids	Phenolic acids	441240	256880	488860	49520	89468	53541	1.21325	0.0389772	0.117049	0.162201	-2.62415	up in B
Cmzn005970	Dunalianoside A	Phenolic acids	Phenolic acids	11507	8797.2	13706	5705.2	6681.5	4342.6	1.12792	0.0379479	0.114993	0.491891	-1.02359	up in B
Hmgp002189	Hispidulin-7-O-Glucoside	Flavonoids	Flavones	2886600	1607900	1850300	376620	295300	117790	1.1867	0.0378006	0.114993	0.124466	-3.00618	up in B
Zmdp010692	7R-cannabicoumarononic acid A	Others	Others	121400	82931	61083	9	9	9	1.2628	0.0375023	0.114993	0.000101728	-13.263	up in B
Lmnp002845	Hispidulin-8-C-glucoside	Flavonoids	Flavonoid carbonoside	1037100	776130	511890	10061	34982	6312	1.22172	0.0373527	0.114993	0.022087	-5.50066	up in B
pmp000437	Myricadoil	Terpenoids	Triterpene	63918	37865	35600	9	9	9	1.26282	0.0371933	0.114993	0.000196531	-12.313	up in B
mws1080	Galactinol	Others	Saccharides and Alcohols	7540400	5730200	9388700	2230200	2818700	2326000	1.21571	0.0370456	0.114993	0.325469	-1.61941	up in B
Lmyn000160	Mucic acid Dimethyl Ester	Phenolic acids	Phenolic acids	451220	312860	530470	169780	151050	108600	1.18285	0.0369932	0.114993	0.331721	-1.59196	up in B
Lmtp003677	Quercetin-3-O-sophoroside (Baimaside)	Flavonoids	Flavonols	260750	147500	282030	14333	28871	40636	1.19887	0.0364303	0.114217	0.121458	-3.04147	up in B
Lmjp003655	6-C-MethylKaempferol-3-glucoside	Flavonoids	Flavones	2996700	1781700	1781300	450940	296920	104710	1.16014	0.0360173	0.113438	0.129971	-2.94374	up in B
mws1299	Luteolin-8-C-glucoside (Orientin)	Flavonoids	Flavonoid carbonoside	196150	134130	267060	9	9	9	1.26275	0.0352457	0.111911	4.52004e-05	-14.4333	up in B
pmb0864	LysoPE 14:0	Lipids	LPE	86704	133930	87963	21960	27155	21750	1.23443	0.0349036	0.111535	0.229636	-2.12258	up in B
Smmp010793	Rosmadial	Terpenoids	Ditepenoids	39803	35339	19883	9	9	9	1.26218	0.0344576	0.110464	0.000284136	-11.7811	up in B
Lmmn003663	5-Glucosyloxy-2-Hydroxybenzoic acid methyl ester	Phenolic acids	Phenolic acids	11136	7152.2	6073.5	9	9	9	1.26227	0.0341858	0.110368	0.0011083	-9.81744	up in B
pme0008	L-Citrulline	Amino acids and derivatives	Amino acids and derivatives	194170	158990	237310	101190	79582	109270	1.16139	0.0340498	0.110368	0.491205	-1.0256	up in B
mws0192	Succinic acid	Organic acids	Organic acids	26939000	27631000	27420000	10847000	8808100	18090000	1.1201	0.033993	0.110368	0.460362	-1.11916	up in B
Hmap008864	badrakemin acetate	Lignans and Coumarins	Coumarins	130270	182590	109840	28591	35821	24746	1.22985	0.0334889	0.110193	0.210925	-2.2452	up in B
pmd0147	LysoPC 20:2	Lipids	LPC	606870	928020	638140	231310	182040	186100	1.22599	0.0333694	0.110163	0.275859	-1.858	up in B
pmd0160	LysoPE 16:0(2n isomer)	Lipids	LPE	4196400	6144200	4089900	1345500	1241300	1190600	1.23653	0.0330702	0.109903	0.261765	-1.93366	up in B
mws0629	L-Aspartyl-L-Phenylalanine	Amino acids and derivatives	Amino acids and derivatives	29126	43149	45307	12577	21695	19360	1.11063	0.0329483	0.109864	0.456124	-1.1325	up in B
Lmqn000432	1-(sn-Glycero-3-phospho)-1D-myo-inositol	Others	Saccharides and Alcohols	1766100	1495900	933640	186040	58764	115370	1.2064	0.0324489	0.108928	0.0858448	-3.54212	up in B
Hmlp008487	Blumenol C	Terpenoids	Terpene	580990	573570	791770	327610	272520	280980	1.2062	0.032416	0.108928	0.452703	-1.14336	up in B
mws0289	LysoPE 18:1	Lipids	LPE	3956800	4550000	2844100	1058700	1123900	1284300	1.22461	0.0324061	0.108928	0.30543	-1.71109	up in B
Lmhp009129	LysoPC 15:0(2n isomer)	Lipids	LPC	117080	171120	148100	64599	69743	60073	1.21006	0.0323339	0.108928	0.445599	-1.16618	up in B
pmp000638	8-Prenylkaempferol	Flavonoids	Flavones	266030	194780	142240	10770	6900.5	3771.2	1.23658	0.0322221	0.108928	0.0355554	-4.81379	up in B
Lmhp005550	N,N'-Diferuloylputrescine	Alkaloids	Phenolamine	2541300	3205600	4539800	430610	186150	116830	1.20669	0.0297123	0.10542	0.0713144	-3.80966	up in B
Lmhp010162	LysoPE 17:0	Lipids	LPE	61998	81052	51668	18279	17874	15222	1.23456	0.0296491	0.10542	0.263843	-1.92225	up in B
pmp000355	Licoflavonol	Flavonoids	Flavonols	271910	202890	149880	8854.7	7102.6	2360.2	1.22764	0.0289037	0.103658	0.029323	-5.09182	up in B
Lmsp003252	Isorhamnetin-3-O-sophoroside	Flavonoids	Flavonols	86298	51783	63465	15244	22712	11803	1.19879	0.0286841	0.103242	0.246887	-2.01808	up in B
HJAP011	Chrysoeriol-8-C-glucoside (Scoparin)	Flavonoids	Flavonoid carbonoside	935720	760270	506260	6883	30059	14572	1.23268	0.0286219	0.103242	0.0233915	-5.41787	up in B
pmp000120	Diosmetin-6-C-glucoside	Flavonoids	Flavanones	1260000	965930	688420	14501	60124	10121	1.2135	0.0283123	0.10302	0.0290789	-5.10389	up in B
pmb0880	LysoPE 18:0(2n isomer)	Lipids	LPE	46900	51962	32667	10777	11818	14745	1.22103	0.0280686	0.102507	0.283892	-1.81659	up in B
pmp001270	LysoPC 16:1	Lipids	LPC	1247200	1752100	1250800	419620	495030	495800	1.23189	0.0277178	0.101598	0.331863	-1.59134	up in B
Lmtn000940	1-O-(3,4-Dihydroxy-5-methoxy-benzoyl)-glucoside	Phenolic acids	Phenolic acids	23575	16231	13474	9	9	9	1.26281	0.0276482	0.101598	0.000506757	-10.9464	up in B
pmb0876	LysoPE 16:0	Lipids	LPE	14403000	20076000	14330000	5075800	4834300	5292800	1.23855	0.0271864	0.100388	0.311477	-1.6828	up in B
pma0170	N',N''-Diferuloylspermidine	Alkaloids	Phenolamine	20293	30696	31640	17287	6756	7387.2	1.05878	0.026853	0.0998972	0.380377	-1.3945	up in B
Lmpp003228	Petunidin-3-O-(6''-O-caffeoyl)glucoside	Flavonoids	Anthocyanidins	60811	95803	100470	22383	28252	13952	1.18259	0.0264397	0.0990993	0.251229	-1.99292	up in B
Lmhp008718	LysoPC 17:2	Lipids	LPC	118760	168740	122610	45411	38352	43400	1.23444	0.0261108	0.0989828	0.31007	-1.68933	up in B
Zmdp009942	4-acetoxycannabichromene	Others	Others	178920	135650	114980	33321	39180	29021	1.23676	0.0260581	0.0989828	0.236345	-2.08103	up in B
pmp000358	Licoagrochalcone D	Flavonoids	Chalcones	299410	225120	170890	10730	6255.5	3233.1	1.23572	0.0259793	0.0989828	0.0290739	-5.10413	up in B
pmb0856	LysoPE 18:1(2n isomer)	Lipids	LPE	2708600	3200700	2091500	663550	767390	833030	1.23402	0.024784	0.096522	0.282968	-1.82129	up in B
Cmhp002692	Madreselvin A	Flavonoids	Flavones	76695	53044	53402	17626	35707	19601	1.12467	0.0226135	0.0924001	0.39824	-1.32829	up in B
Zmdp011499	Δ9-tetrahydrocannabinol (Δ9-THC)	Others	Others	62985	38750	44391	9	9	9	1.26324	0.0218639	0.0904493	0.000184772	-12.402	up in B
Lmhp010514	LysoPE 20:2(2n isomer)	Lipids	LPE	96801	146380	119450	24634	24661	25455	1.24822	0.0215492	0.0904493	0.206132	-2.27836	up in B
mws0001	L-Asparagine	Amino acids and derivatives	Amino acids and derivatives	3939700	3821500	5292500	1661100	2123900	1540700	1.20563	0.0211965	0.0899272	0.407984	-1.29342	up in B
MWS0933	1-Methylhistidine	Amino acids and derivatives	Amino acids and derivatives	92612	76939	112150	38198	48493	33673	1.1912	0.0209597	0.0898856	0.427276	-1.22676	up in B
mws1290	Kaempferol-3-O-(6''-p-Coumaroyl)glucoside (Tiliroside)	Flavonoids	Flavonols	20325	12352	15105	9	9	9	1.26303	0.0208991	0.0898856	0.000565066	-10.7893	up in B
pmp001281	LysoPC 18:1	Lipids	LPC	36159000	43963000	31371000	13541000	17183000	15746000	1.21989	0.0207239	0.0898856	0.416797	-1.26258	up in B
pmd0143	LysoPC 20:0	Lipids	LPC	323480	216620	271900	129130	113750	80858	1.17635	0.0199876	0.0885674	0.398692	-1.32665	up in B
pmb0789	Pyridoxine-5'-O-glucoside	Others	Vitamin	807540	1043000	788150	358690	412010	457220	1.21139	0.0198482	0.0883424	0.465352	-1.10361	up in B
mws0178	Chlorogenic acid (3-O-Caffeoylquinic acid)	Phenolic acids	Phenolic acids	123380	165670	198670	28063	75238	61397	1.09887	0.0196295	0.0877604	0.33769	-1.56623	up in B
pmb0865	LysoPC 18:3(2n isomer)	Lipids	LPC	33994000	47438000	38500000	12117000	11725000	12399000	1.24556	0.0192646	0.0865173	0.30218	-1.72652	up in B
mws1167	Oxaloacetic acid	Organic acids	Organic acids	108080	98954	78282	33357	37088	33868	1.23982	0.0192211	0.0865173	0.365605	-1.45164	up in B
pmb0854	LysoPC 18:3	Lipids	LPC	32315000	45546000	38005000	11679000	11279000	12331000	1.2439	0.0192155	0.0865173	0.304567	-1.71517	up in B
pmb3081	Glucarate O-Phosphoric acid	Others	Saccharides and Alcohols	10972000	13727000	16799000	5532600	5299400	3165100	1.17352	0.0188335	0.0857399	0.337296	-1.56791	up in B
Lmhp008885	LysoPE 15:0(2n isomer)	Lipids	LPE	15184	21142	14333	8532.5	4078.4	5449.6	1.14121	0.0184868	0.0846101	0.356511	-1.48798	up in B
Lmhp009034	LysoPE 16:1	Lipids	LPE	120210	167130	110580	33506	28971	58448	1.16995	0.0181078	0.0836739	0.303893	-1.71837	up in B
Lmlp003161	N-Feruloylputrescine	Alkaloids	Phenolamine	1937100	1353700	1924000	393700	329270	426770	1.24198	0.0177916	0.0836711	0.220476	-2.1813	up in B
Lmbn001718	3-Methyl-2-oxopentanoic acid	Organic acids	Organic acids	43038	29338	40546	13160	7397.2	22066	1.06341	0.0174309	0.0823629	0.377457	-1.40562	up in B
Lmsn000381	D-Maltose	Others	Saccharides and Alcohols	3347100	3235500	4278600	1360600	1437800	1209800	1.2378	0.0171607	0.0814724	0.369038	-1.43816	up in B
ML10181668	Cycloleucine	Amino acids and derivatives	Amino acids and derivatives	372630	234740	307710	9	9	9	1.26346	0.0166261	0.0796933	2.95056e-05	-15.0487	up in B
Hmyn007168	LysoPG 16:0	Lipids	Glycerol ester	45366	35478	46350	20025	23468	19512	1.21406	0.0164767	0.079359	0.495346	-1.01349	up in B
Zmdp009372	Cannabidivarinic acid(CBDVA)	Others	Others	2337700	2269500	1544700	57879	51212	46844	1.25966	0.0157252	0.076478	0.0253475	-5.30202	up in B
pme0519	D-Sucrose	Others	Saccharides and Alcohols	4366400	3750800	5443200	1051900	982720	729520	1.23961	0.0155037	0.0757706	0.203839	-2.2945	up in B
Lmlp002990	Isosaponarin(Isovitexin-4'-O-glucoside)	Flavonoids	Flavonoid carbonoside	103700	84594	132030	9	5677.2	9	1.09039	0.0154442	0.0757706	0.0177795	-5.81364	up in B
pme3096	Aminomalonic acid	Organic acids	Organic acids	802150	752540	767720	290960	249790	452600	1.17031	0.0149856	0.0743316	0.427724	-1.22525	up in B
Lmhp008801	LysoPE 18:3	Lipids	LPE	2996900	4047700	3201000	943980	864880	818510	1.24891	0.0147402	0.0742221	0.256439	-1.96331	up in B
Zmdp001857	γ-Glutamyltyrosine	Amino acids and derivatives	Amino acids and derivatives	674160	894160	724180	394560	300530	371950	1.20363	0.0145012	0.0739892	0.465448	-1.10331	up in B
Zmdp010109	cannflavin A	Others	Others	7752600	5527700	5541000	248060	212920	175400	1.25882	0.0144987	0.0739892	0.0338117	-4.88633	up in B
Zmwp003002	protosinomenine	Others	Others	395510	252900	331630	68564	40728	25425	1.20671	0.0144495	0.0739892	0.137461	-2.86291	up in B
Zmdp010136	cannflavin C	Others	Others	7807000	5689600	5484000	257380	214620	188580	1.25911	0.0144097	0.0739892	0.0348029	-4.84465	up in B
pmn001421	3-O-p-Coumaroylquinic acid	Phenolic acids	Phenolic acids	53774	53567	69433	34156	32974	18090	1.08843	0.0143825	0.0739892	0.482084	-1.05264	up in B
Lmhp008589	LysoPE 18:3(2n isomer)	Lipids	LPE	2863000	3851800	3134400	991230	903210	870880	1.2481	0.0142041	0.0739892	0.280766	-1.83256	up in B
Wmzn000227	2,2-Dimethylsuccinic acid	Organic acids	Organic acids	12161	14559	10105	1591.5	2137	2103.2	1.25001	0.0138676	0.0739892	0.158363	-2.6587	up in B
mws0889	D-Threonic Acid	Others	Saccharides and Alcohols	231720	218100	228460	77470	74523	128650	1.17905	0.0134765	0.0730221	0.413757	-1.27314	up in B
Lmhp008763	LysoPE 16:1(2n isomer)	Lipids	LPE	119540	166230	115890	30716	29472	69567	1.12808	0.0133955	0.07298	0.323047	-1.63018	up in B
Lmhn003799	Feruloylferuloyltartaric acid	Phenolic acids	Phenolic acids	24795	38039	31246	9	2142.4	9	1.09854	0.0129374	0.0720591	0.0229634	-5.44452	up in B
pmb2406	LysoPC 17:0	Lipids	LPC	357160	484790	385450	178960	155320	125560	1.21458	0.012718	0.0712353	0.374646	-1.4164	up in B
Zmdp007830	Cannabielsoic acid B	Others	Others	432410	363850	292960	11124	9874.2	8329.6	1.25997	0.0127101	0.0712353	0.0269255	-5.21488	up in B
pmb0881	LysoPE 18:2	Lipids	LPE	14940000	17681000	13660000	5309000	5031900	5020600	1.25061	0.0125719	0.0712353	0.331918	-1.5911	up in B
Lmhp009802	LysoPE 20:3(2n isomer)	Lipids	LPE	8368.9	10810	7500.7	9	9	9	1.26303	0.0122061	0.0710478	0.00101201	-9.94856	up in B
pmb0874	LysoPE 18:2(2n isomer)	Lipids	LPE	14458000	17741000	14083000	4993500	4866700	5065500	1.25241	0.0119742	0.0706406	0.322495	-1.63265	up in B
pmb3079	N-Acetyl-D-glucosamine-1-phosphate	Others	Saccharides and Alcohols	87392	60021	75968	32599	36120	15725	1.10614	0.0115307	0.0688391	0.378027	-1.40344	up in B
pmp000801	Isobavachalcone A	Flavonoids	Chalcones	112670	116960	81291	9	3700.7	1887.1	1.0483	0.0114316	0.0686584	0.0180007	-5.7958	up in B
pme1086	Glutathione reduced form	Amino acids and derivatives	Amino acids and derivatives	58389	56680	40948	15443	15301	8595.6	1.20344	0.0107993	0.0660545	0.252149	-1.98765	up in B
pmp001273	LysoPC 18:2	Lipids	LPC	23854000	28232000	21728000	8480000	8717300	10147000	1.24128	0.0106573	0.0655884	0.370449	-1.43265	up in B
Zmdp008296	6-prenylapigenin	Others	Others	693330	541490	500040	11131	13183	8438.3	1.26005	0.0105219	0.0655648	0.0188789	-5.72708	up in B
Zmzn001549	Ferulic acid-1-O-glucoside	Phenolic acids	Phenolic acids	115680	118140	121630	61236	65749	41914	1.18575	0.0103412	0.064844	0.47517	-1.07349	up in B
pmp000802	Isobavachalcone B	Flavonoids	Chalcones	65406	71301	49717	2475.4	1601.7	9	1.03842	0.0103199	0.064844	0.0219183	-5.51172	up in B
Lmhp010757	LysoPE 20:2	Lipids	LPE	112210	149030	122670	24872	27647	22982	1.25416	0.0102841	0.064844	0.196663	-2.3462	up in B
Zmdp008437	cannflavin B	Others	Others	2899700	2238800	2135100	67497	66087	61351	1.26211	0.0101395	0.064844	0.0268003	-5.2216	up in B
pme0122	N6-Acetyl-L-lysine	Amino acids and derivatives	Amino acids and derivatives	61999	70017	83066	27722	32554	41386	1.18147	0.0099997	0.064844	0.472666	-1.08111	up in B
Lmbn002648	α-Hydroxycinnamic Acid	Phenolic acids	Phenolic acids	204360	151410	211710	9	9	9	1.26351	0.00993348	0.064844	4.75788e-05	-14.3593	up in B
pme3163	D-Sedoheptuiose 7-phosphate	Others	Saccharides and Alcohols	6089100	6834900	8496100	2592800	2612800	1572500	1.19792	0.00956934	0.064844	0.316436	-1.66001	up in B
mws0704	O-Phosphorylethanolamine	Alkaloids	Alkaloids	7219.1	5700.5	7426.7	2526.5	2322.1	1958.1	1.23761	0.00928133	0.0638172	0.334542	-1.57974	up in B
Zmdp011062	Cannabidiol(CBD)	Others	Others	1649900	1198500	1334900	15900	9465.9	12737	1.25966	0.00921836	0.0638172	0.00910834	-6.7786	up in B
MA10107783	3-[(1-Carboxyvinyl)oxy]benzoic acid	Phenolic acids	Phenolic acids	93736	73316	84136	39624	39657	32888	1.23112	0.00864929	0.06197	0.446554	-1.16309	up in B
MWS5173	Isocytosine	Nucleotides and derivatives	Nucleotides and derivatives	78242	108980	96656	38174	23726	37689	1.18999	0.00858903	0.06197	0.350816	-1.51121	up in B
mws0120	Choline Alfoscerate	Lipids	PC	3655700	2794000	2967200	945560	983560	710370	1.23877	0.00814682	0.0600832	0.280293	-1.83499	up in B
Hmln002597	Sodium ferulate	Phenolic acids	Phenolic acids	32375	25780	38677	12375	8974	2524.5	1.06689	0.00786605	0.0589658	0.246546	-2.02007	up in B
pme0500	D-Melezitose	Others	Saccharides and Alcohols	53448	42441	42616	20997	15557	17469	1.22609	0.00774635	0.0585084	0.390044	-1.35829	up in B
pmb2654	Anthranilate-1-O-Sophoroside	Phenolic acids	Phenolic acids	889970	736760	934080	230900	255690	216540	1.25315	0.00747623	0.0568992	0.274573	-1.86474	up in B
Lmhp009187	LysoPE 15:0	Lipids	LPE	58678	71482	59392	20548	17578	35848	1.14813	0.00687741	0.0531533	0.390257	-1.3575	up in B
pmb0464	L-Aspartic acid-O-diglucoside	Amino acids and derivatives	Amino acids and derivatives	2031800	2786700	2566000	928320	1146400	640100	1.18029	0.00682524	0.0531533	0.367638	-1.44364	up in B
mws4052	1-Aminocyclopropane-1-carboxylic acid	Organic acids	Organic acids	304990	255620	338580	67456	94216	91896	1.23817	0.00679495	0.0531533	0.281996	-1.82625	up in B
Zmdp011654	Δ8-tetrahydrocannabinol (Δ8-THC)	Others	Others	50761	43841	38846	9	9	9	1.26363	0.00597936	0.0513915	0.000202326	-12.271	up in B
Zmdp008860	Cannabidiolic acid(CBDA)	Others	Others	272570	238600	208250	9	9	9	1.26367	0.00594827	0.0513915	3.75302e-05	-14.7016	up in B
Lmhp007598	LysoPC 19:2(2n isomer)	Lipids	LPC	133190	141010	131000	63441	43048	33450	1.19306	0.00535769	0.0499217	0.345358	-1.53384	up in B
Lmsp012858	Goshonoside F7	Terpenoids	Ditepenoids	25638	20549	20034	8595.9	9067.2	5733.9	1.20728	0.00496878	0.0474499	0.353317	-1.50097	up in B
pmb0751	Trans-5-O-(p-Coumaroyl)shikimate*	Phenolic acids	Phenolic acids	1430400	1769400	1970300	715260	600520	300330	1.14503	0.00485526	0.0474499	0.312588	-1.67767	up in B
MWS20143	Luteolin (5,7,3',4'-Tetrahydroxyflavone)	Flavonoids	Flavones	35609	27162	29024	13068	2877.6	4549.5	1.10881	0.00484707	0.0474499	0.22327	-2.16314	up in B
pmp001251	LysoPC 18:2(2n isomer)	Lipids	LPC	612180	694330	572660	253710	223760	263280	1.24657	0.00484201	0.0474499	0.39419	-1.34304	up in B
Lmnp002584	Hispidulin-8-C-(2''-O-glucosyl)glucoside	Flavonoids	Flavonoid carbonoside	4252700	3485300	3492500	9	49121	14640	1.03852	0.00453903	0.0457148	0.00567829	-7.46033	up in B
mws1593	D-Maltotetraose	Others	Saccharides and Alcohols	39580	34913	44125	9	9	9	1.26357	0.00449526	0.0457148	0.000227621	-12.1011	up in B
Hmbp002730	Isoscutellarein	Flavonoids	Flavones	33956	24927	33794	8453	2973.2	8268.3	1.1541	0.0044637	0.0457148	0.212507	-2.23442	up in B
MWS1882	Iminodiacetic acid	Organic acids	Organic acids	498450	574080	482750	169240	190830	167660	1.25438	0.00436067	0.0457148	0.339315	-1.5593	up in B
pme2651	NADP (Nicotinamide adenine dinucleotide phosphate)	Nucleotides and derivatives	Nucleotides and derivatives	88665	103870	101030	29581	30727	31405	1.2584	0.00435961	0.0457148	0.312411	-1.67848	up in B
Zmdp009956	Cannabielsoic acid A	Others	Others	84812	71750	68097	2799.8	2364.1	9	1.0255	0.00389492	0.0452572	0.0230256	-5.44062	up in B
Lmhp007840	LysoPC 19:2	Lipids	LPC	99084	90160	113190	51707	52699	34108	1.17564	0.00388561	0.0452572	0.457997	-1.12659	up in B
Hmcn006267	2,6-Dimethoxybenzoic acid	Phenolic acids	Phenolic acids	108030	94289	127570	32964	44014	19104	1.17229	0.00383379	0.0452572	0.291256	-1.77964	up in B
pme2914	3-Hydroxy-3-methylpentane-1,5-dioic acid	Amino acids and derivatives	Amino acids and derivatives	1663300	1665200	2078800	874840	509530	432060	1.17014	0.00352261	0.0447748	0.335922	-1.5738	up in B
HJN092	p-Coumaroylferuloylputrescine	Alkaloids	Phenolamine	330150	240460	330510	82541	20842	17106	1.14973	0.00307266	0.041965	0.13371	-2.90282	up in B
MWStz221	N-Cis-Feruloyltyramine	Alkaloids	Phenolamine	3301200	3455300	4104000	1277100	1090500	861970	1.23359	0.00301464	0.041965	0.297368	-1.74968	up in B
Lmgn002679	Phenol	Phenolic acids	Phenolic acids	101330	75832	93286	16897	29680	15335	1.21492	0.0030119	0.041965	0.228924	-2.12706	up in B
Zmdp008798	4-hydroxy-2,3,6,7-tetramethoxy-9,10-dihydrophenanthrene	Others	Others	7345.1	5719.3	5342.7	1705	9	9	1.01205	0.00270389	0.0408451	0.0936052	-3.41727	up in B
Hmyn001360	Doitungbiphenyl A	Phenolic acids	Phenolic acids	66016	65082	66799	20440	21865	28665	1.23992	0.00268532	0.0408451	0.358621	-1.47947	up in B
pme0014	L-Glutamic acid	Amino acids and derivatives	Amino acids and derivatives	2778600	2443300	2853900	408770	448950	472400	1.26113	0.00264531	0.0408451	0.164704	-2.60205	up in B
Lmbn002862	3-Hydroxybenzoic Acid	Organic acids	Organic acids	5803100	4532300	5737800	1547000	1696400	883720	1.20593	0.00262795	0.0408451	0.25677	-1.96145	up in B
Lmhp010515	LysoPC 17:0(2n isomer)	Lipids	LPC	483200	605600	520160	215620	226440	146260	1.20943	0.00240688	0.0408451	0.365652	-1.45146	up in B
pme0048	2-Aminoethanesulfinic acid	Organic acids	Organic acids	5542.7	6391.9	6944.5	2141.7	2523.9	1718.4	1.22976	0.00240017	0.0408451	0.338152	-1.56426	up in B
mws1173	Garbanzol	Flavonoids	Flavonols	129180	114620	112360	70216	54761	47646	1.1981	0.00239432	0.0408451	0.484678	-1.0449	up in B
mws1433	N-Feruloyltyramine	Alkaloids	Phenolamine	3205400	3576200	3889700	1163100	1029300	880260	1.24699	0.00223358	0.0408451	0.287937	-1.79618	up in B
pmb0500	N-p-Coumaroyl-N'-feruloylputrescine	Alkaloids	Phenolamine	5472000	4179600	5539600	1185600	303910	149430	1.13792	0.00171624	0.0342219	0.107887	-3.2124	up in B
Lmnp002413	Luteolin-6-C-rhamnoside-7-O-glucoside	Flavonoids	Flavonoid carbonoside	69160	61732	64501	6877	19178	6837.8	1.19218	0.00128396	0.02977	0.168342	-2.57054	up in B
Zmzn000113	L-threo-3-Methylaspartate	Amino acids and derivatives	Amino acids and derivatives	3524900	4026100	3781800	363250	294360	403320	1.25849	0.00116147	0.0282436	0.0936159	-3.4171	up in B
pmb2319	LysoPC 15:0	Lipids	LPC	472890	544490	496260	205400	206480	175070	1.25028	0.00111598	0.0278159	0.387774	-1.36671	up in B
pmn001419	1-O-[(E)-p-Cumaroyl]-D-glucose	Phenolic acids	Phenolic acids	328990	301550	346790	166830	145190	175660	1.2379	0.000934671	0.023894	0.498992	-1.00291	up in B
Lmgn000160	3-Ureidopropionic Acid	Organic acids	Organic acids	147940	174570	156870	38403	32647	46185	1.24736	0.000907011	0.0237971	0.244555	-2.03177	up in B
mws2367	Salidroside	Phenolic acids	Phenolic acids	35436	33918	39562	14424	13536	17442	1.23824	0.000871412	0.023481	0.416853	-1.26239	up in B
Lmzp002365	Hesperetin-7-O-glucoside	Flavonoids	Flavanones	93553	73440	77219	13593	9	9	1.01287	0.000844693	0.0233933	0.0557344	-4.16529	up in B
pmb3101	2-Isopropylmalic Acid	Organic acids	Organic acids	1517900	1257800	1470500	514120	297290	391360	1.21976	0.000743123	0.022468	0.283258	-1.81981	up in B
mws0219	L-Aspartic Acid	Amino acids and derivatives	Amino acids and derivatives	4566900	5319300	4643100	1412900	1784400	1275500	1.2432	0.000711816	0.022468	0.307847	-1.69972	up in B
HJN087	Naringenin-4'-O-glucoside	Flavonoids	Flavanones	14980	15539	17123	5977.3	7958.1	6158.9	1.23387	0.000522455	0.0208355	0.421777	-1.24545	up in B
pme1313	N'-Formylkynurenine	Amino acids and derivatives	Amino acids and derivatives	32868	33108	37435	11388	15191	11517	1.23952	0.000419114	0.0198979	0.368394	-1.44068	up in B
pmb0530	Nicotinic acid adenine dinucleotide	Nucleotides and derivatives	Nucleotides and derivatives	173250	187870	187970	82126	57531	66964	1.23233	0.00039793	0.0198979	0.376297	-1.41006	up in B
mws4163	Nystose	Others	Saccharides and Alcohols	245480	214860	243960	19792	17638	4916.2	1.20939	0.000387764	0.0198979	0.0601252	-4.05589	up in B
pmb0883	LysoPE 18:0	Lipids	LPE	1022900	1073000	947960	413860	335750	345380	1.24901	0.000271756	0.0193529	0.359737	-1.47498	up in B
Lmbn001754	3-Isopropylmalic Acid	Organic acids	Organic acids	1884400	1639500	1697700	586270	344440	443480	1.22799	0.000232927	0.0178637	0.263174	-1.92591	up in B
Cmzp002057	6-O-Acetylarbutin	Phenolic acids	Phenolic acids	40570	46399	45676	10811	7522.1	11673	1.2398	0.000224893	0.0178637	0.226214	-2.14424	up in B
Cmbn003683	Marinoid C	Terpenoids	Monoterpenoids	30402	27407	30820	11659	9871	8200	1.23896	0.00018636	0.016891	0.335443	-1.57586	up in B
Lmjn005433	Rosmarinic acid methyl ester	Phenolic acids	Phenolic acids	31668	30341	33731	10878	9419.6	11612	1.25308	0.000155757	0.0165458	0.333294	-1.58513	up in B
HJN013	N-Feruloyloctopamine	Alkaloids	Alkaloids	2470300	2324900	2394800	692430	437860	574680	1.24075	0.000148317	0.0165458	0.237131	-2.07625	up in B
MWS0132	Oxiglutatione	Amino acids and derivatives	Amino acids and derivatives	2419200	2181900	2296900	477660	477690	299200	1.24286	3.72111e-05	0.00737651	0.181872	-2.45901	up in B
Lmqn000213	Stachyose	Others	Saccharides and Alcohols	299540	299260	316340	22770	13278	9615.8	1.24548	6.12293e-06	0.00305228	0.0498982	-4.32487	up in B
Zmdp008582	Cannabichromenic acid(CBCA)	Others	Others	273210	272330	275880	3663.9	3459.6	4349.4	1.26301	4.91717e-06	0.00305228	0.0139672	-6.16182	up in B
ML10195036	3-Dehydrosphinganine	Lipids	Sphingolipids	19663	11636	16782	44340	49766	28539	1.13145	0.046397	0.122249	2.5508	1.35095	up in E
pmb2857	L-Glutamic acid-O-glycoside	Amino acids and derivatives	Amino acids and derivatives	80532	54624	57927	576010	1175300	1209000	1.23627	0.0460665	0.122249	15.3318	3.93846	up in E
Lmhp112042	1-Linoleoylglycerol	Lipids	Glycerol ester	391830	380720	341910	754150	835490	1143300	1.2093	0.0430446	0.119963	2.45225	1.29411	up in E
mws0182	p-Hydroxyphenyl acetic acid	Phenolic acids	Phenolic acids	29697	21848	39096	82154	52450	89482	1.12367	0.0425035	0.119963	2.47224	1.30582	up in E
mws4160	Wogonin (5,7-Dihydroxy-8-Methoxyflavone)	Flavonoids	Flavones	5971.8	21103	7586.2	34671	29656	28733	1.04639	0.0418159	0.119963	2.68486	1.42485	up in E
pmf0397	Arachidic acid	Lipids	Free fatty acids	99227	96110	112700	268680	196780	310180	1.20775	0.0395774	0.11814	2.51801	1.33228	up in E
pmn001407	Platycogenic acid C	Terpenoids	Triterpene	61077	123550	123180	2780800	4154100	5492900	1.24682	0.0354848	0.112312	40.3753	5.3354	up in E
Hmcn001415	Majoroside	Others	Others	24307	24442	22054	45374	41699	58084	1.21201	0.0351544	0.111911	2.05015	1.03573	up in E
Zmpn000095	Sorbitol-6-phosphate	Others	Saccharides and Alcohols	4914.6	9732.4	11422	238810	318030	164700	1.24163	0.0343684	0.110464	27.6781	4.79067	up in E
pmp001106	Vitexin-2''-O-glucoside	Flavonoids	Flavonoid carbonoside	15648	29976	19024	51680	91327	76263	1.16578	0.0341165	0.110368	3.39175	1.76203	up in E
Lmdn005449	Senkyunolide S	Others	Others	72351	57804	51338	358010	329700	208360	1.22634	0.0331865	0.109923	4.93722	2.3037	up in E
mws0251	Thymine	Nucleotides and derivatives	Nucleotides and derivatives	9	9	9	32380	16656	27638	1.26268	0.0316525	0.108928	2839.78	11.4716	up in E
mws0866	D-Glucose 6-phosphate	Others	Saccharides and Alcohols	56436	30324	52569	714680	582840	388420	1.2361	0.0313691	0.108928	12.1004	3.59699	up in E
pme3207	Muconic acid	Organic acids	Organic acids	1354700	1587200	1346200	2874800	3831600	4297600	1.21448	0.0296568	0.10542	2.56617	1.35962	up in E
Hmqp006023	Ethyl 9-Hydroxy-10,12-octadecadienoic acid	Lipids	Free fatty acids	87597	114150	91213	344570	443920	281870	1.22791	0.0284725	0.103226	3.6536	1.86932	up in E
pmb2855	L-Glutamine-O-glycoside	Amino acids and derivatives	Amino acids and derivatives	36728	38264	23816	741900	1291700	960370	1.25189	0.0262663	0.0990879	30.3009	4.92129	up in E
mws0983	N-Oleoylethanolamine	Alkaloids	Alkaloids	803200	1081800	827110	3201300	4205000	2722500	1.22776	0.0258867	0.0989828	3.73466	1.90098	up in E
mws0051	Acacetin	Flavonoids	Flavones	6429.9	19676	5097.6	35980	32850	27823	1.06335	0.0254047	0.0977932	3.09751	1.63111	up in E
Lmbn009444	Ricinoleic acid	Lipids	Free fatty acids	17196000	16436000	11915000	48638000	40295000	61685000	1.21613	0.0239751	0.094854	3.30687	1.72547	up in E
Hmsn002948	2-Hydroxyphenol-1-O-glucosyl(6→1)rhamnoside	Phenolic acids	Phenolic acids	6423.5	6103.1	6188.1	15227	16918	21362	1.23933	0.0237341	0.0942745	2.85909	1.51556	up in E
Hmyn007087	LysoPI 16:0	Lipids	Glycerol ester	2964.9	3251.5	3041.7	44712	34462	27261	1.25572	0.0235453	0.0941641	11.4964	3.52311	up in E
Lmhp011562	1-α-Linolenoyl-glycerol	Lipids	Glycerol ester	529190	688610	542020	1249200	1538700	1845300	1.21203	0.0232936	0.0939113	2.63277	1.39658	up in E
pmp001288	Acacetin-7-O-rutinoside (Linarin)	Flavonoids	Flavones	9	9	9	382380	220120	332650	1.26345	0.0228975	0.0928002	34635.2	15.08	up in E
pme1654	Jasmonic acid	Organic acids	Organic acids	7102.1	10409	8165.1	78570	66988	105720	1.25007	0.0218638	0.0904493	9.78642	3.29078	up in E
pmf0297	1-Eicosanol	Lipids	Free fatty acids	18715000	17455000	12541000	51012000	43481000	65422000	1.21416	0.0217642	0.0904493	3.28293	1.71499	up in E
pmb2657	Argininosuccinic acid	Organic acids	Organic acids	13188	26934	29431	48375	65364	45750	1.06925	0.0209928	0.0898856	2.29306	1.19727	up in E
Rfmb318	D-Proline betaine	Amino acids and derivatives	Amino acids and derivatives	56838	40555	90233	176270	119640	181740	1.10877	0.0202317	0.0892522	2.54576	1.34809	up in E
mws0014	Ferulic acid	Phenolic acids	Phenolic acids	1871000	3509600	1823900	9491600	6801900	6292300	1.16719	0.0185005	0.0846101	3.13496	1.64845	up in E
Lmyn007622	9,10,18-Trihydroxystearic acid	Lipids	Free fatty acids	26073	17434	16347	53264	73941	53849	1.19834	0.01491	0.0743316	3.02493	1.5969	up in E
mws0341	2-Hydroxyisocaproic acid	Organic acids	Organic acids	518820	751860	785280	3789900	5509000	4357200	1.2433	0.014721	0.0742221	6.6422	2.73166	up in E
pme0120	5-Aminovaleric acid	Organic acids	Organic acids	8315.9	20457	28735	81096	87641	54937	1.11294	0.0145455	0.0739892	3.88945	1.95957	up in E
Smcp000882	N-benzoyl-2-aminoethyl-β-D-glucopyranoside	Others	Others	30307	34196	32087	523380	767240	592410	1.25897	0.0145123	0.0739892	19.4951	4.28504	up in E
Zmpp000906	Norepinephrine	Others	Others	270010	365200	371380	1233500	1042800	1471300	1.23643	0.0133075	0.07298	3.72307	1.89649	up in E
pme1383	Pyridoxine	Others	Vitamin	261800	341350	353140	1232600	999070	1408400	1.23961	0.0132478	0.07298	3.80645	1.92845	up in E
pmb1574	9,12-Octadecadien-6-Ynoic Acid	Lipids	Free fatty acids	68255	54551	51784	142640	119320	162780	1.21739	0.0124018	0.0712353	2.43279	1.28261	up in E
pme0256	Xanthine	Nucleotides and derivatives	Nucleotides and derivatives	562970	312440	658500	2324400	2923000	2024900	1.2037	0.0103285	0.064844	4.74102	2.2452	up in E
pma0149	Sinapoyl malate	Phenolic acids	Phenolic acids	101620	80771	137190	247140	251060	259610	1.19358	0.00971171	0.064844	2.37126	1.24565	up in E
Cmhp002511	Daphniglaucin C	Alkaloids	Terpenoid alkaloids	9	9	9	61008	72628	51638	1.2633	0.00952801	0.064844	6862	12.7444	up in E
mws0918	Prunetin (5,4'-Dihydroxy-7-methoxyisoflavone)	Flavonoids	Isoflavones	16328	62577	11643	160240	134630	139500	1.10463	0.00887547	0.0623158	4.79712	2.26217	up in E
Lmrj002793	Cyclo(Phe-Glu)	Amino acids and derivatives	Amino acids and derivatives	78839	93724	47491	147250	203480	183670	1.13154	0.00876406	0.06197	2.42849	1.28006	up in E
MWStz091	Cyclo(L-Ala-L-Pro)	Amino acids and derivatives	Amino acids and derivatives	20183	21763	23916	48067	39494	47530	1.23561	0.00731449	0.0560965	2.05112	1.03641	up in E
Hmlp000935	Vanillylamine	Alkaloids	Phenolamine	13201	4711.1	8702.6	43356	32388	46707	1.17257	0.00647478	0.0531533	4.60088	2.20191	up in E
pme0183	Isoguanine	Nucleotides and derivatives	Nucleotides and derivatives	85480	70356	64633	357830	309140	400680	1.25113	0.00631551	0.0524714	4.84263	2.27579	up in E
Zmhp002868	Oroxylin A-7-O-glucuronide	Flavonoids	Flavones	9	9	9	41494	31644	36114	1.26373	0.00606123	0.0516429	4046.37	11.9824	up in E
MWStz063	2-Ethyl-2,6,6-trimethylpiperidin-4-one	Alkaloids	Piperidine alkaloids	27589	16049	21292	77850	71126	95181	1.22007	0.00587646	0.0513915	3.76031	1.91085	up in E
mws0712	N-Propionylglycine	Amino acids and derivatives	Amino acids and derivatives	41474	61123	53880	113300	108350	107480	1.21107	0.00579331	0.0513915	2.10338	1.07271	up in E
Lmcp000611	2-Amino-4,5-dihydro-1H-imidazole-4-acetic acid	Alkaloids	Alkaloids	126920	126360	158400	503650	413010	522190	1.2479	0.00566969	0.051388	3.49507	1.80532	up in E
pme0422	Isoferulic Acid	Phenolic acids	Phenolic acids	1948300	3670000	1764200	9057700	7088300	6772700	1.16865	0.00566423	0.051388	3.10446	1.63434	up in E
pme3033	N,N-Dimethylglycine	Amino acids and derivatives	Amino acids and derivatives	961700	1241900	919200	8724600	9164000	7258000	1.25601	0.00499724	0.0474499	8.05258	3.00945	up in E
Hmhp004295	Wogonin-7-O-Glucuronide (Wogonoside)	Flavonoids	Flavones	9	9	9	47447	39450	50250	1.26368	0.00497407	0.0474499	5079.52	12.3105	up in E
mws1155	D-Mannitol	Others	Saccharides and Alcohols	46572	69571	44453	1312200	1468600	1650300	1.25817	0.00445668	0.0457148	27.5916	4.78616	up in E
Zmyn005252	3-Hydroxy-palmitic acid methyl ester	Lipids	Free fatty acids	205710	270850	238070	1507400	1277400	1575000	1.25694	0.00407838	0.0457148	6.10078	2.60899	up in E
pme1173	Allopurinol	Nucleotides and derivatives	Nucleotides and derivatives	41866	17719	14199	231900	170540	220860	1.20725	0.00394923	0.0452572	8.44763	3.07855	up in E
mws4170	D-Glucose	Others	Saccharides and Alcohols	431170	294250	338540	3781000	4186600	3396200	1.25572	0.0035116	0.0447748	10.6807	3.41693	up in E
pmn001684	Tuberonic Acid	Organic acids	Organic acids	5554	6086	11556	27766	29019	25953	1.19351	0.00326875	0.0428809	3.56691	1.83467	up in E
pme1109	Guanine	Nucleotides and derivatives	Nucleotides and derivatives	268520	123700	163960	1238500	1028500	1358100	1.22482	0.00322049	0.042811	6.51785	2.7044	up in E
MWS0559	1,6-anhydro-β-D-glucose	Others	Saccharides and Alcohols	19946	10700	14625	88607	79036	101570	1.23481	0.0030382	0.041965	5.9467	2.57209	up in E
pme3011	γ-Aminobutyric acid	Organic acids	Organic acids	926870	1408000	817970	12490000	13578000	10993000	1.25152	0.00289507	0.041965	11.7548	3.55518	up in E
pmn001491	Dendrobiumane D	Others	Others	130720	192900	85488	787790	951670	1024500	1.22449	0.00281107	0.0418304	6.75606	2.75618	up in E
pme0534	Gluconic acid	Others	Saccharides and Alcohols	680200	832070	970530	6327400	7150500	5943800	1.25601	0.00264505	0.0408451	7.8225	2.96763	up in E
pme3337	Succinyladenosine	Nucleotides and derivatives	Nucleotides and derivatives	4877800	3789400	4437500	8457300	10086000	8760600	1.22394	0.00261362	0.0408451	2.08352	1.05902	up in E
MWSmce157	Stachydrine	Alkaloids	Pyrrole alkaloids	79150	42958	122600	352840	321130	315360	1.1682	0.00251538	0.0408451	4.0429	2.01539	up in E
pme0033	Hypoxanthine	Nucleotides and derivatives	Nucleotides and derivatives	47050	21809	26186	267290	221980	282820	1.23155	0.00231923	0.0408451	8.12342	3.02209	up in E
pmf0138	D-Mannose*	Others	Saccharides and Alcohols	592050	312840	410430	3452000	3627800	2926200	1.24021	0.00206227	0.0387941	7.60727	2.92738	up in E
pme3313	D-Fructose 6-phosphate	Others	Saccharides and Alcohols	30040	27000	86984	223590	243730	291260	1.16458	0.00185799	0.0356235	5.26704	2.39699	up in E
MWSHY0018	Nobiletin (5,6,7,8,3',4'-Hexamethoxyflavone)	Flavonoids	Flavones	1870.5	2945.4	4058.5	8407.5	10509	9442.1	1.17924	0.00177589	0.0347169	3.19555	1.67606	up in E
Lmsn004901	Tetracosanoic Acid (Lignoceric acid)	Lipids	Free fatty acids	11024	7590	7862.1	38169	32663	31402	1.23995	0.00162072	0.0329767	3.86137	1.94911	up in E
mws0214	D-Sorbitol	Others	Saccharides and Alcohols	117220	146560	175760	3827800	4011400	3512400	1.26048	0.00141441	0.0313371	25.8261	4.69076	up in E
MWSslk235	Allitol	Others	Saccharides and Alcohols	154470	209240	253840	5502900	6133800	5482000	1.25904	0.00127503	0.02977	27.7203	4.79287	up in E
pmf0096	Oxalic acid	Phenolic acids	Phenolic acids	30720	35096	33748	91081	101660	99619	1.25763	0.00075838	0.022468	2.9364	1.55405	up in E
pme0428	3,4,5-Trimethoxycinnamic acid	Phenolic acids	Phenolic acids	9	9	9	1797.8	1974.9	1912.9	1.26353	0.000755807	0.022468	210.578	7.71821	up in E
pme2237	Dulcitol	Others	Saccharides and Alcohols	145790	215220	234690	5082500	4711300	4620200	1.25908	0.000649674	0.0223353	24.1967	4.59674	up in E
MWS2984	8-Azaguanine	Nucleotides and derivatives	Nucleotides and derivatives	132430	57594	103070	543200	499490	608410	1.21442	0.000570571	0.0218792	5.63335	2.49399	up in E
MWS2910	5-Methyl-2'-Deoxycytidine	Nucleotides and derivatives	Nucleotides and derivatives	22100	22171	7897.5	171140	156970	187260	1.21288	0.000499923	0.0207676	9.87895	3.30436	up in E
mws1164	D-Fructose	Others	Saccharides and Alcohols	475890	251030	396540	3991500	4307200	3760700	1.24654	0.000468117	0.0202919	10.7342	3.42414	up in E
Rfmb320	1-Methylpiperidine-2-carboxylic acid	Amino acids and derivatives	Amino acids and derivatives	110640	91192	152040	379530	379680	438130	1.22525	0.000463576	0.0202919	3.38354	1.75853	up in E
Lmhp012042	2-Linoleoylglycerol	Lipids	Glycerol ester	65745	76565	63639	188720	199070	175610	1.25256	0.000407274	0.0198979	2.73563	1.45187	up in E
MWSmce295	1-beta-D-Arabinofuranosyluracil	Nucleotides and derivatives	Nucleotides and derivatives	368400	377900	312740	946510	836940	896970	1.25064	0.000361685	0.0198979	2.53099	1.3397	up in E
Lmhp011388	2-α-Linolenoyl-glycerol	Lipids	Glycerol ester	86346	98490	76997	224450	219400	229810	1.24956	0.000354638	0.0198979	2.57286	1.36337	up in E
ML10180524	Cytarabine	Nucleotides and derivatives	Nucleotides and derivatives	196820	356470	229900	1062400	1166500	1262700	1.2289	0.000331199	0.0198979	4.45818	2.15645	up in E
MWS5235	12-Hydroxyoctadecanoic acid	Lipids	Free fatty acids	15272	24274	18688	165330	150210	149950	1.25403	0.000165956	0.0165458	7.99344	2.99882	up in E
Hmln000297	Inositol	Others	Saccharides and Alcohols	468740	280240	511070	4137300	3771300	4061400	1.24641	4.43922e-05	0.00737651	9.49962	3.24787	up in E
pme3732	Cytidine	Nucleotides and derivatives	Nucleotides and derivatives	878040	1084100	753810	4627500	4256000	4251000	1.25251	4.0828e-05	0.00737651	4.83606	2.27383	up in E
pmf0139	D-Galactose*	Others	Saccharides and Alcohols	386200	180620	239290	2449400	2498200	2310000	1.2382	1.4064e-05	0.00467394	9.00324	3.17044	up in E

## Sheet: B vs F
Supplementary Table 2: Comparison of B and F in detail.
Index	Compounds	Class I	Class II	B1	B2	B3	F1	F2	F3	VIP	p-value	FDR	Fold_Change	Log2FC	Type
Lmgn002679	Phenol	Phenolic acids	Phenolic acids	101330	75832	93286	26189	40182	36070	1.21052	0.00654165	0.0490182	0.378783	-1.40056	up in B
MWS5173	Isocytosine	Nucleotides and derivatives	Nucleotides and derivatives	78242	108980	96656	17079	18984	24463	1.24936	0.0105351	0.0593816	0.213211	-2.22964	up in B
mws0192	Succinic acid	Organic acids	Organic acids	26939000	27631000	27420000	10511000	10162000	11937000	1.2632	0.000288975	0.0211762	0.397731	-1.33013	up in B
mws0470	Methylmalonic acid	Organic acids	Organic acids	26675000	26553000	26492000	10968000	9269100	11821000	1.25515	0.00212527	0.0399072	0.402134	-1.31425	up in B
pme3096	Aminomalonic acid	Organic acids	Organic acids	802150	752540	767720	322140	297300	331840	1.2656	3.5054e-05	0.00877227	0.409609	-1.28768	up in B
MWS0811	L-Pipecolic Acid	Organic acids	Organic acids	14510000	20389000	23514000	7048400	6422500	7167400	1.22147	0.040323	0.10909	0.353317	-1.50097	up in B
Zmdp000376	4-Guanidinobutanal	Others	Others	35612000	42099000	44551000	13387000	10988000	13243000	1.2552	0.00551378	0.0474798	0.307683	-1.70048	up in B
MWS2413	N-acetyl-beta-alanine	Amino acids and derivatives	Amino acids and derivatives	54481	46648	50096	24059	21359	29721	1.21657	0.00167351	0.03815	0.496869	-1.00906	up in B
ML10197929	Creatine	Organic acids	Organic acids	44657	38089	39590	18381	12642	14741	1.23509	0.000692116	0.0295492	0.374084	-1.41856	up in B
pme3034	Ethylmalonic acid	Organic acids	Organic acids	26183	28806	29245	12122	13728	15479	1.24121	0.000464781	0.0244866	0.490645	-1.02725	up in B
Lmgn000160	3-Ureidopropionic Acid	Organic acids	Organic acids	147940	174570	156870	59326	58932	61944	1.26355	0.00554417	0.0474798	0.375906	-1.41155	up in B
mws0219	L-Aspartic Acid	Amino acids and derivatives	Amino acids and derivatives	4566900	5319300	4643100	2962100	2569500	1724000	1.14783	0.0078819	0.0519065	0.499377	-1.0018	up in B
mws0275	L-Malic acid	Organic acids	Organic acids	29193000	42896000	34716000	8806300	5960500	9044400	1.23803	0.0156177	0.0673976	0.222941	-2.16527	up in B
Lmbn000198	3-Dehydro-L-Threonic Acid	Others	Saccharides and Alcohols	9420600	14954000	10933000	2744400	2003700	3125700	1.23219	0.0272272	0.0865219	0.223006	-2.16485	up in B
Zmdp000972	S-Methyl-L-cysteine	Amino acids and derivatives	Amino acids and derivatives	717600	830870	697090	320920	271000	330130	1.24951	0.00330654	0.0399072	0.41061	-1.28416	up in B
HJKP000649	N-benzylformamide	Alkaloids	Alkaloids	594950	711090	597140	264670	201580	256840	1.24232	0.00279638	0.0399072	0.379938	-1.39616	up in B
Lmbn002862	3-Hydroxybenzoic Acid	Organic acids	Organic acids	5803100	4532300	5737800	1940800	2368400	2118200	1.24072	0.0108833	0.0595313	0.399883	-1.32235	up in B
mws0704	O-Phosphorylethanolamine	Alkaloids	Alkaloids	7219.1	5700.5	7426.7	2222.7	3979.1	966.22	1.0368	0.0188738	0.0724831	0.352301	-1.50512	up in B
pma2987	Histidinol	Alkaloids	Alkaloids	4304400	5387700	5204600	2074000	2384600	2491600	1.23738	0.00867267	0.0550216	0.46656	-1.09987	up in B
Hmsp000364	L-Cyclopentylglycine	Amino acids and derivatives	Amino acids and derivatives	6291000	4458500	3374300	1516600	909710	1061100	1.20226	0.0476287	0.11932	0.246917	-2.0179	up in B
Wmzn000227	2,2-Dimethylsuccinic acid	Organic acids	Organic acids	12161	14559	10105	7963.2	3776.8	2084.5	1.02982	0.0277543	0.0868188	0.375411	-1.41346	up in B
pmb2826	L-Citramalic acid	Organic acids	Organic acids	87284	116590	115360	47639	38900	42300	1.23372	0.0167534	0.068809	0.403588	-1.30904	up in B
MWS0687	1-Methyl-6-Oxo-1,6-Dihydropyridine-3-Carboxamide	Alkaloids	Pyridine alkaloids	26752	17209	18927	8541.6	6195.7	8206.3	1.20359	0.038646	0.105696	0.364833	-1.45469	up in B
Lmgn002473	2,6-Dihydroxybenzoic acid*	Phenolic acids	Phenolic acids	294050	321250	303540	120000	159100	159610	1.22877	0.00122734	0.032484	0.477461	-1.06655	up in B
mws1346	DL-2-Aminoadipic acid	Alkaloids	Alkaloids	874020	737760	1092200	392630	255050	371200	1.19548	0.020006	0.0729563	0.376808	-1.4081	up in B
pme2914	3-Hydroxy-3-methylpentane-1,5-dioic acid	Amino acids and derivatives	Amino acids and derivatives	1663300	1665200	2078800	355840	303390	417890	1.25716	0.00655634	0.0490182	0.199197	-2.32773	up in B
pme2617	L-Methionine Sulfoxide	Amino acids and derivatives	Amino acids and derivatives	326830	335160	400130	119490	174580	167400	1.20921	0.0030264	0.0399072	0.43448	-1.20264	up in B
Zmyn000155	N-α-Acetyl-L-ornithine	Amino acids and derivatives	Amino acids and derivatives	1513900	2341900	1407500	536380	470250	879400	1.14721	0.0460979	0.118622	0.358336	-1.48062	up in B
MWSmce119	L-Arginine	Amino acids and derivatives	Amino acids and derivatives	49184000	70494000	54264000	19249000	15440000	30444000	1.1604	0.0127766	0.0642684	0.374452	-1.41715	up in B
pme0008	L-Citrulline	Amino acids and derivatives	Amino acids and derivatives	194170	158990	237310	74546	75252	78925	1.23224	0.0331149	0.0965698	0.387358	-1.36826	up in B
pmb3101	2-Isopropylmalic Acid	Organic acids	Organic acids	1517900	1257800	1470500	224840	346870	299220	1.25073	0.00152433	0.0381464	0.205108	-2.28554	up in B
Lmbn001754	3-Isopropylmalic Acid	Organic acids	Organic acids	1884400	1639500	1697700	344350	436400	378520	1.26252	0.0011119	0.032484	0.222014	-2.17128	up in B
Lmbn004847	4-Methoxyphenylpropionic acid	Phenolic acids	Phenolic acids	23370	34484	27006	13290	18901	7126.1	1.02089	0.0324352	0.0954931	0.463317	-1.10993	up in B
Zmsp000878	4-Hydroxy-5-(2-oxo-1-pyrrolidinyl)benzoic acid	Alkaloids	Pyrrole alkaloids	9391300	10274000	8922800	4218600	3480200	4445100	1.24646	0.000578003	0.028929	0.424789	-1.23518	up in B
MWStz070	N-(2-Hydroxy-4-methoxyphenyl)acetamide	Alkaloids	Phenolamine	26924000	32292000	27625000	14506000	11723000	14116000	1.23878	0.00384981	0.0426122	0.464585	-1.10599	up in B
mws0250	L-Tyrosine	Amino acids and derivatives	Amino acids and derivatives	30365000	35389000	30733000	17096000	13878000	16409000	1.23944	0.00224481	0.0399072	0.491082	-1.02597	up in B
Hmcn006267	2,6-Dimethoxybenzoic acid	Phenolic acids	Phenolic acids	108030	94289	127570	41989	33425	36205	1.24463	0.012773	0.0642684	0.338353	-1.5634	up in B
pme0122	N6-Acetyl-L-lysine	Amino acids and derivatives	Amino acids and derivatives	61999	70017	83066	29698	27932	28834	1.24791	0.0193138	0.0724831	0.402005	-1.31472	up in B
Zmdp000292	Arginine methyl ester	Amino acids and derivatives	Amino acids and derivatives	471540	461860	325610	140020	172590	188880	1.20708	0.0249969	0.0823088	0.398321	-1.328	up in B
Zmyn000453	Isocitric Acid	Organic acids	Organic acids	13128000	13509000	16040000	6823600	5454300	6464000	1.24013	0.00545046	0.0474798	0.439157	-1.18719	up in B
mws0281	Citric Acid	Organic acids	Organic acids	19546000	25736000	26479000	8555500	7680500	8624600	1.24686	0.0176746	0.0716288	0.346436	-1.52934	up in B
mws0277	Quinic Acid	Organic acids	Organic acids	5460500	6658300	6728600	3037500	2187000	2360700	1.22892	0.00295321	0.0399072	0.402453	-1.31311	up in B
mws0018	Spermine	Alkaloids	Phenolamine	4208600	5237800	4909200	2087100	2369000	2417400	1.24194	0.00868473	0.0550216	0.478803	-1.0625	up in B
MA10107783	3-[(1-Carboxyvinyl)oxy]benzoic acid	Phenolic acids	Phenolic acids	93736	73316	84136	29478	34711	49757	1.17134	0.00570174	0.0474798	0.453628	-1.14042	up in B
mws1212	Methyl ferulate	Phenolic acids	Phenolic acids	133940	149900	169180	60505	52918	71739	1.23407	0.00419044	0.0432436	0.408728	-1.29079	up in B
Hmcn000192	Sedoheptulose	Others	Saccharides and Alcohols	626290	414830	538200	240760	198290	251610	1.20071	0.0331868	0.0965698	0.437315	-1.19326	up in B
Hmlp008487	Blumenol C	Terpenoids	Terpene	580990	573570	791770	113830	140290	217580	1.21667	0.0106197	0.0593816	0.242354	-2.04481	up in B
Hmln002597	Sodium ferulate	Phenolic acids	Phenolic acids	32375	25780	38677	7137.2	6313	6438.5	1.25463	0.0200238	0.0729563	0.205394	-2.28353	up in B
Hmyp002656	Methyl dioxindole-3-acetate	Alkaloids	Plumerane	209000	220400	205880	108900	88681	62500	1.19569	0.006651	0.0490182	0.409396	-1.28843	up in B
Lmyn000160	Mucic acid Dimethyl Ester	Phenolic acids	Phenolic acids	451220	312860	530470	108880	143760	160070	1.2017	0.0376517	0.104693	0.318806	-1.64925	up in B
mws0359	Pentadecanoic Acid	Lipids	Free fatty acids	245120	238110	249780	66342	40534	56082	1.2479	0.000289656	0.0211762	0.222313	-2.16933	up in B
Lmlp003161	N-Feruloylputrescine	Alkaloids	Phenolamine	1937100	1353700	1924000	685650	684940	739610	1.22546	0.0318843	0.0945629	0.404656	-1.30523	up in B
Hmsn000210	Methyl 7,10-hexadecadienoate	Lipids	Free fatty acids	1341900	2160100	1577800	377980	284240	431210	1.23501	0.0287507	0.0892443	0.215251	-2.21591	up in B
mws1173	Garbanzol	Flavonoids	Flavonols	129180	114620	112360	49535	50826	69348	1.21349	0.00195258	0.0399072	0.476497	-1.06946	up in B
mws1038	Pantetheine	Others	Others	287120	383570	329360	62474	78257	123800	1.21089	0.00317137	0.0399072	0.264518	-1.91856	up in B
mws0629	L-Aspartyl-L-Phenylalanine	Amino acids and derivatives	Amino acids and derivatives	29126	43149	45307	19816	16646	13642	1.17249	0.0356317	0.101535	0.42612	-1.23067	up in B
pmb3081	Glucarate O-Phosphoric acid	Others	Saccharides and Alcohols	10972000	13727000	16799000	2842200	2764200	2031000	1.24693	0.0195444	0.072786	0.184043	-2.44189	up in B
pme3163	D-Sedoheptuiose 7-phosphate	Others	Saccharides and Alcohols	6089100	6834900	8496100	1191600	1212600	1063300	1.26158	0.013545	0.0648733	0.161881	-2.627	up in B
pme0460	Epicatechin	Flavonoids	Flavanols	140670	123990	160720	57658	80070	61447	1.2061	0.00637495	0.0490182	0.468228	-1.09472	up in B
Lmqp000329	5-Aminoimidazole ribonucleotide	Nucleotides and derivatives	Nucleotides and derivatives	7882300	11412000	7120300	4685500	3121100	3469800	1.16075	0.0492569	0.121145	0.4269	-1.22803	up in B
Zmhn001926	1-O-Salicyl-D-glucose	Phenolic acids	Phenolic acids	4649000	4172100	5267700	1100900	1807100	2208200	1.17367	0.00273448	0.0399072	0.36314	-1.4614	up in B
Hmtn001302	Glucosyloxybenzoic acid	Phenolic acids	Phenolic acids	4336100	4096500	5211300	1132800	1934700	2011400	1.18278	0.00326978	0.0399072	0.372247	-1.42567	up in B
pme1086	Glutathione reduced form	Amino acids and derivatives	Amino acids and derivatives	58389	56680	40948	31111	17895	18716	1.1387	0.0156206	0.0673976	0.434068	-1.20401	up in B
Zmdp001857	γ-Glutamyltyrosine	Amino acids and derivatives	Amino acids and derivatives	674160	894160	724180	324220	323240	344180	1.24358	0.0218323	0.0766335	0.432558	-1.20903	up in B
pmp000804	Isobavachalcone D	Flavonoids	Chalcones	607230	615500	883020	304430	299200	438690	1.1389	0.0405998	0.109543	0.494988	-1.01454	up in B
mws1433	N-Feruloyltyramine	Alkaloids	Phenolamine	3205400	3576200	3889700	943900	1273600	1518300	1.22346	0.000985721	0.032484	0.350079	-1.51425	up in B
MWStz221	N-Cis-Feruloyltyramine	Alkaloids	Phenolamine	3301200	3455300	4104000	991770	1261200	1450100	1.23601	0.00306829	0.0399072	0.340967	-1.5523	up in B
Cmzp002057	6-O-Acetylarbutin	Phenolic acids	Phenolic acids	40570	46399	45676	9	9	8570.8	1.02472	0.000623116	0.0293454	0.0647503	-3.94897	up in B
Zmdp011654	Δ8-tetrahydrocannabinol (Δ8-THC)	Others	Others	50761	43841	38846	16176	16241	15838	1.25477	0.0143845	0.0665004	0.361602	-1.46753	up in B
Zmdp011499	Δ9-tetrahydrocannabinol (Δ9-THC)	Others	Others	62985	38750	44391	16500	16074	14370	1.22502	0.0447234	0.117029	0.321257	-1.6382	up in B
Lmdp003808	Azaleatin (5-O-Methylquercetin)	Flavonoids	Flavonols	77397	81422	141380	3439.2	7497.2	15480	1.19215	0.0442465	0.116657	0.0879963	-3.50641	up in B
mws0884	Cyclic 3',5'-Adenylic acid	Nucleotides and derivatives	Nucleotides and derivatives	296540	388290	329180	170210	179820	143750	1.22031	0.0134079	0.0648733	0.486958	-1.03813	up in B
Zmwp003002	protosinomenine	Others	Others	395510	252900	331630	76772	93291	88312	1.24092	0.0267623	0.0860391	0.263637	-1.92337	up in B
pme3184	2'-Deoxyadenosine-5'-monophosphate	Nucleotides and derivatives	Nucleotides and derivatives	226400	277830	231320	96512	72366	91423	1.24342	0.0041429	0.0431983	0.353886	-1.49864	up in B
pmb0789	Pyridoxine-5'-O-glucoside	Others	Vitamin	807540	1043000	788150	289470	233670	230740	1.24884	0.0130106	0.0644514	0.285702	-1.80742	up in B
pme3311	D-Fructose-1,6-biphosphate	Others	Saccharides and Alcohols	54678	52883	50963	20808	30397	25935	1.21421	0.00490196	0.0454493	0.486614	-1.03915	up in B
mws1080	Galactinol	Others	Saccharides and Alcohols	7540400	5730200	9388700	2921800	3250300	2673300	1.20473	0.0457374	0.118152	0.390365	-1.3571	up in B
pme0519	D-Sucrose	Others	Saccharides and Alcohols	4366400	3750800	5443200	964520	1664700	853490	1.20402	0.00921372	0.0555998	0.256829	-1.96112	up in B
MWSslk074	Lactitol	Others	Saccharides and Alcohols	1806100	2457000	2519700	881890	989480	1479200	1.12533	0.0189983	0.0724831	0.49398	-1.01747	up in B
Lmtn000940	1-O-(3,4-Dihydroxy-5-methoxy-benzoyl)-glucoside	Phenolic acids	Phenolic acids	23575	16231	13474	5611.1	8385.1	4858.9	1.15792	0.0496991	0.121635	0.353887	-1.49864	up in B
Zmdp008860	Cannabidiolic acid(CBDA)	Others	Others	272570	238600	208250	101350	129230	100870	1.21836	0.00876414	0.0551221	0.460718	-1.11804	up in B
Zmdp008582	Cannabichromenic acid(CBCA)	Others	Others	273210	272330	275880	39707	78187	54994	1.2332	0.00247464	0.0399072	0.210475	-2.24828	up in B
Zmdp010692	7R-cannabicoumarononic acid A	Others	Others	121400	82931	61083	38225	15849	9971.4	1.10062	0.0439729	0.116447	0.241304	-2.05108	up in B
Lmjn005433	Rosmarinic acid methyl ester	Phenolic acids	Phenolic acids	31668	30341	33731	8141.4	14267	14313	1.18589	0.00380154	0.0426122	0.383553	-1.3825	up in B
Hmap008864	badrakemin acetate	Lignans and Coumarins	Coumarins	130270	182590	109840	43076	55972	61100	1.18727	0.0490321	0.120889	0.378869	-1.40023	up in B
pmb0864	LysoPE 14:0	Lipids	LPE	86704	133930	87963	29866	25901	35125	1.22475	0.039509	0.107762	0.294533	-1.7635	up in B
Lmhp009187	LysoPE 15:0	Lipids	LPE	58678	71482	59392	20440	19577	20387	1.26202	0.00894617	0.0552785	0.318667	-1.64988	up in B
Lmhp008885	LysoPE 15:0(2n isomer)	Lipids	LPE	15184	21142	14333	5326.6	3595.8	4616.1	1.23164	0.0237615	0.0798743	0.267248	-1.90375	up in B
pmp000437	Myricadoil	Terpenoids	Triterpene	63918	37865	35600	6274.5	6498.7	5277.7	1.24531	0.0481918	0.12	0.131391	-2.92806	up in B
Lmhp009034	LysoPE 16:1	Lipids	LPE	120210	167130	110580	34316	28256	36167	1.24287	0.0274664	0.0867313	0.248138	-2.01079	up in B
Lmhp008763	LysoPE 16:1(2n isomer)	Lipids	LPE	119540	166230	115890	36696	33786	30252	1.24845	0.0238826	0.0798743	0.250794	-1.99542	up in B
pmd0160	LysoPE 16:0(2n isomer)	Lipids	LPE	4196400	6144200	4089900	1628700	1527200	1449200	1.23477	0.0384278	0.105676	0.319123	-1.64782	up in B
pmb0876	LysoPE 16:0	Lipids	LPE	14403000	20076000	14330000	6478000	6214100	6156100	1.2353	0.0341486	0.0990804	0.386162	-1.37272	up in B
pmb0464	L-Aspartic acid-O-diglucoside	Amino acids and derivatives	Amino acids and derivatives	2031800	2786700	2566000	1216400	1018300	1175800	1.22256	0.0213823	0.0761695	0.461846	-1.11452	up in B
pmb2654	Anthranilate-1-O-Sophoroside	Phenolic acids	Phenolic acids	889970	736760	934080	206630	209210	164270	1.25666	0.00573931	0.0474798	0.226534	-2.1422	up in B
pmp000120	Diosmetin-6-C-glucoside	Flavonoids	Flavanones	1260000	965930	688420	158260	172520	104290	1.23192	0.0358461	0.101649	0.149285	-2.74385	up in B
HJAP011	Chrysoeriol-8-C-glucoside (Scoparin)	Flavonoids	Flavonoid carbonoside	935720	760270	506260	89508	112590	94461	1.24585	0.0360578	0.10196	0.134662	-2.89259	up in B
Lmnp002845	Hispidulin-8-C-glucoside	Flavonoids	Flavonoid carbonoside	1037100	776130	511890	89771	131310	104400	1.23411	0.047223	0.119309	0.139985	-2.83666	up in B
Zmhn002750	4-O-(6'-O-Glucosylcaffeoyl)-4-hydroxybenzoic acid	Phenolic acids	Phenolic acids	64726	53640	51908	19770	22958	23114	1.2494	0.00914322	0.0555998	0.386683	-1.37078	up in B
Lmhp010162	LysoPE 17:0	Lipids	LPE	61998	81052	51668	18786	23165	22279	1.22741	0.0343445	0.0993609	0.329862	-1.60007	up in B
pmd0130	LysoPC 14:0	Lipids	LPC	614230	911820	565740	184310	206490	200390	1.23423	0.0432715	0.114893	0.282624	-1.82304	up in B
Lmhp008801	LysoPE 18:3	Lipids	LPE	2996900	4047700	3201000	1461800	1310000	1273400	1.24127	0.020631	0.0740202	0.394823	-1.34072	up in B
Lmhp008589	LysoPE 18:3(2n isomer)	Lipids	LPE	2863000	3851800	3134400	1459200	1265200	1109800	1.23197	0.0135013	0.0648733	0.389291	-1.36108	up in B
pmb0881	LysoPE 18:2	Lipids	LPE	14940000	17681000	13660000	7232600	6264800	6532300	1.24347	0.0138724	0.0652108	0.432785	-1.20828	up in B
pmb0874	LysoPE 18:2(2n isomer)	Lipids	LPE	14458000	17741000	14083000	6753100	5686700	6477500	1.24566	0.0113142	0.06089	0.40874	-1.29075	up in B
pmb2260	LysoPC 15:1	Lipids	LPC	36681	46333	41441	9	9	9	1.26992	0.0044829	0.0435668	0.000216946	-12.1704	up in B
mws0289	LysoPE 18:1	Lipids	LPE	3956800	4550000	2844100	1130700	1007700	1016500	1.23797	0.0312254	0.0938638	0.277943	-1.84714	up in B
pmb0856	LysoPE 18:1(2n isomer)	Lipids	LPE	2708600	3200700	2091500	746800	675570	761660	1.24516	0.0256406	0.0834514	0.272976	-1.87315	up in B
pmb2319	LysoPC 15:0	Lipids	LPC	472890	544490	496260	215760	214810	209420	1.26407	0.00489399	0.0454493	0.422815	-1.2419	up in B
pmb0883	LysoPE 18:0	Lipids	LPE	1022900	1073000	947960	327700	380980	349370	1.26265	0.000826551	0.0295492	0.347601	-1.52449	up in B
Lmhp009129	LysoPC 15:0(2n isomer)	Lipids	LPC	117080	171120	148100	64419	58317	65038	1.22446	0.0319049	0.0945629	0.430378	-1.21632	up in B
pmb0880	LysoPE 18:0(2n isomer)	Lipids	LPE	46900	51962	32667	14043	9073.1	12854	1.21682	0.0252459	0.0828562	0.273477	-1.87051	up in B
pmp001270	LysoPC 16:1	Lipids	LPC	1247200	1752100	1250800	500680	410470	461080	1.23924	0.026848	0.0860391	0.32287	-1.63097	up in B
pmb0855	LysoPC 16:0	Lipids	LPC	13808000	20646000	14941000	7894800	6892900	7347800	1.20767	0.0478354	0.11941	0.448132	-1.158	up in B
Lmhn003799	Feruloylferuloyltartaric acid	Phenolic acids	Phenolic acids	24795	38039	31246	6034.9	6925.5	3522	1.22503	0.0160157	0.0683468	0.175196	-2.51296	up in B
Lmhp008718	LysoPC 17:2	Lipids	LPC	118760	168740	122610	68224	51340	64372	1.19738	0.0328225	0.09635	0.448504	-1.15681	up in B
Lmhp010514	LysoPE 20:2(2n isomer)	Lipids	LPE	96801	146380	119450	64334	51474	45857	1.18505	0.0303063	0.092158	0.445811	-1.16549	up in B
Lmhp010757	LysoPE 20:2	Lipids	LPE	112210	149030	122670	64143	58168	57802	1.23528	0.0219337	0.0766335	0.469154	-1.09187	up in B
Lmhp009590	LysoPC 17:1	Lipids	LPC	245150	288370	219650	106490	99464	124480	1.23236	0.0116761	0.0615328	0.438724	-1.18861	up in B
Lmhp010515	LysoPC 17:0(2n isomer)	Lipids	LPC	483200	605600	520160	209530	205620	217530	1.25693	0.0115984	0.0615328	0.393223	-1.34658	up in B
pmb2406	LysoPC 17:0	Lipids	LPC	357160	484790	385450	145140	168930	145570	1.24199	0.0187797	0.0724831	0.374483	-1.41703	up in B
Hmqp006235	LysoPC 18:4	Lipids	LPC	528660	813520	451490	126350	106750	151430	1.22758	0.0490313	0.120889	0.214382	-2.22175	up in B
pmb0865	LysoPC 18:3(2n isomer)	Lipids	LPC	33994000	47438000	38500000	17093000	14212000	16590000	1.23367	0.0216638	0.0766335	0.399351	-1.32427	up in B
pmb0854	LysoPC 18:3	Lipids	LPC	32315000	45546000	38005000	16344000	13910000	15741000	1.2355	0.0227536	0.0785393	0.396967	-1.33291	up in B
pmp001251	LysoPC 18:2(2n isomer)	Lipids	LPC	612180	694330	572660	288820	230510	267100	1.24585	0.00330899	0.0399072	0.418499	-1.25671	up in B
pmp001273	LysoPC 18:2	Lipids	LPC	23854000	28232000	21728000	11398000	9424800	9998700	1.24097	0.0117365	0.0615328	0.417556	-1.25996	up in B
pmp001281	LysoPC 18:1	Lipids	LPC	36159000	43963000	31371000	10541000	10558000	9992500	1.25461	0.0180286	0.0724831	0.278865	-1.84236	up in B
Lmhp010190	LysoPC 18:1(2n isomer)	Lipids	LPC	10888000	13771000	9590300	4771200	3704000	4015900	1.22978	0.0221837	0.0768371	0.364711	-1.45517	up in B
pmd0136	LysoPC 18:0(2n isomer)	Lipids	LPC	2949000	3581900	3142500	1271400	1277200	856880	1.22478	0.00123316	0.032484	0.352046	-1.50616	up in B
mws0126	LysoPC 18:0	Lipids	LPC	10839000	13202000	11696000	4869900	4875000	4521900	1.25848	0.0078031	0.0519065	0.399216	-1.32476	up in B
Lmhp007598	LysoPC 19:2(2n isomer)	Lipids	LPC	133190	141010	131000	33794	33769	50027	1.2432	0.00045256	0.0244866	0.290202	-1.78487	up in B
Lmhp011549	LysoPC 20:1	Lipids	LPC	331330	511040	351460	158520	162610	123840	1.20586	0.0427736	0.113873	0.372725	-1.42382	up in B
pmd0143	LysoPC 20:0	Lipids	LPC	323480	216620	271900	88137	121690	101350	1.21141	0.0240181	0.0798743	0.383223	-1.38374	up in B
Lmnp002413	Luteolin-6-C-rhamnoside-7-O-glucoside	Flavonoids	Flavonoid carbonoside	69160	61732	64501	2900.8	9161.8	14170	1.1666	0.000317326	0.0211762	0.134256	-2.89695	up in B
MWS0132	Oxiglutatione	Amino acids and derivatives	Amino acids and derivatives	2419200	2181900	2296900	1099200	949230	1097300	1.25701	0.000218429	0.0211762	0.456035	-1.13278	up in B
Lmnp002584	Hispidulin-8-C-(2''-O-glucosyl)glucoside	Flavonoids	Flavonoid carbonoside	4252700	3485300	3492500	69780	109900	185250	1.25323	0.00433672	0.0433532	0.0324945	-4.94366	up in B
Cmhp002692	Madreselvin A	Flavonoids	Flavones	76695	53044	53402	22385	34211	27921	1.15814	0.0363731	0.102274	0.461486	-1.11564	up in B
Lmpp003228	Petunidin-3-O-(6''-O-caffeoyl)glucoside	Flavonoids	Anthocyanidins	60811	95803	100470	41092	37104	25113	1.14399	0.0409763	0.109966	0.401849	-1.31527	up in B
mws1593	D-Maltotetraose	Others	Saccharides and Alcohols	39580	34913	44125	9381.2	27364	7029.4	1.03182	0.0447774	0.117029	0.369038	-1.43816	up in B
pme2746	Riboflavin 5'-Adenosine Diphosphate	Nucleotides and derivatives	Nucleotides and derivatives	103620	125530	130990	72085	41061	59137	1.14878	0.0070927	0.0506532	0.478378	-1.06378	up in B
mws0217	L-Glycine	Amino acids and derivatives	Amino acids and derivatives	40731	27892	52731	74402	119690	89868	1.12068	0.0356137	0.101535	2.33993	1.22647	up in F
pme3033	N,N-Dimethylglycine	Amino acids and derivatives	Amino acids and derivatives	961700	1241900	919200	4711500	5365400	4623600	1.25873	0.00104393	0.032484	4.70747	2.23495	up in F
pme3011	γ-Aminobutyric acid	Organic acids	Organic acids	926870	1408000	817970	6565200	7557200	6404600	1.24968	0.000799273	0.0295492	6.51064	2.7028	up in F
MWSmce548	Betaine	Alkaloids	Alkaloids	4963200	3977400	6219600	15342000	17004000	19854000	1.23485	0.00392437	0.0426122	3.44323	1.78376	up in F
pme0120	5-Aminovaleric acid	Organic acids	Organic acids	8315.9	20457	28735	59043	53995	51017	1.06927	0.0163725	0.0685726	2.85274	1.51235	up in F
mws0251	Thymine	Nucleotides and derivatives	Nucleotides and derivatives	9	9	9	17806	11348	17730	1.2689	0.0182617	0.0724831	1736.44	10.7619	up in F
mws0216	Trans-4-Hydroxy-L-proline	Amino acids and derivatives	Amino acids and derivatives	222300	142840	235060	496980	545500	453210	1.19709	0.00164912	0.03815	2.49199	1.3173	up in F
mws0712	N-Propionylglycine	Amino acids and derivatives	Amino acids and derivatives	41474	61123	53880	110320	103560	115630	1.21066	0.00227377	0.0399072	2.1058	1.07437	up in F
mws0341	2-Hydroxyisocaproic acid	Organic acids	Organic acids	518820	751860	785280	1259400	1310600	1686000	1.16264	0.0148454	0.066883	2.07008	1.04969	up in F
pme0033	Hypoxanthine	Nucleotides and derivatives	Nucleotides and derivatives	47050	21809	26186	71071	89860	95476	1.14697	0.00747527	0.0516375	2.69774	1.43175	up in F
pme1173	Allopurinol	Nucleotides and derivatives	Nucleotides and derivatives	41866	17719	14199	60724	85351	92140	1.11108	0.013452	0.0648733	3.22855	1.69088	up in F
Rfmb320	1-Methylpiperidine-2-carboxylic acid	Amino acids and derivatives	Amino acids and derivatives	110640	91192	152040	329960	244000	235270	1.16326	0.0193337	0.0724831	2.28679	1.19332	up in F
MWSmce157	Stachydrine	Alkaloids	Pyrrole alkaloids	79150	42958	122600	254710	166620	175950	1.04524	0.0331649	0.0965698	2.44079	1.28735	up in F
Lmqp000427	N-Methyl-Trans-4-Hydroxy-L-Proline	Amino acids and derivatives	Amino acids and derivatives	377830	295330	424450	670790	862620	774060	1.20074	0.00571201	0.0474798	2.10227	1.07195	up in F
pme3146	β-Ureidoisobutyric acid	Organic acids	Organic acids	3908.8	1882.6	5333.1	7913.8	9621.3	10894	1.07271	0.0126116	0.0640821	2.55554	1.35363	up in F
pme0183	Isoguanine	Nucleotides and derivatives	Nucleotides and derivatives	85480	70356	64633	193430	165520	262140	1.21298	0.0380687	0.105267	2.81713	1.49423	up in F
pme0256	Xanthine	Nucleotides and derivatives	Nucleotides and derivatives	562970	312440	658500	1029400	1354300	1469100	1.12482	0.011262	0.06089	2.51175	1.32869	up in F
MWS2984	8-Azaguanine	Nucleotides and derivatives	Nucleotides and derivatives	132430	57594	103070	230140	238160	302690	1.13012	0.00736616	0.0516375	2.63052	1.39535	up in F
mws0182	p-Hydroxyphenyl acetic acid	Phenolic acids	Phenolic acids	29697	21848	39096	55104	50465	77352	1.08953	0.044402	0.116657	2.01808	1.01299	up in F
mws0213	Ribitol	Others	Saccharides and Alcohols	42315	36415	35898	159920	206460	264480	1.24912	0.0290474	0.0897223	5.50354	2.46036	up in F
mws0438	L-Arabitol	Others	Saccharides and Alcohols	46674	33841	43510	210040	269770	238760	1.25847	0.0055439	0.0474798	5.79375	2.5345	up in F
pme0513	Xylitol	Others	Saccharides and Alcohols	206290	167910	158280	609960	695050	523070	1.24945	0.00854101	0.0548048	3.43314	1.77953	up in F
mws0437	D-Arabitol	Others	Saccharides and Alcohols	25864	26140	30762	105040	139620	149760	1.25432	0.0155393	0.0673976	4.76548	2.25262	up in F
Hmlp000935	Vanillylamine	Alkaloids	Phenolamine	13201	4711.1	8702.6	16577	18225	25244	1.02287	0.0371801	0.103718	2.25612	1.17384	up in F
pme2761	4-Hydroxy-2-oxoglutaric acid	Organic acids	Organic acids	40306	18778	30947	73104	70711	60811	1.12192	0.010678	0.0593816	2.27284	1.1845	up in F
Lmmn001643	2-Hydroxycinnamic acid	Phenolic acids	Phenolic acids	157820	124320	180330	550180	371800	576110	1.21521	0.0269033	0.0860391	3.23932	1.69569	up in F
Lmbn002648	α-Hydroxycinnamic Acid	Phenolic acids	Phenolic acids	204360	151410	211710	519860	407790	478210	1.22291	0.00404821	0.0426554	2.47737	1.30881	up in F
MWStz091	Cyclo(L-Ala-L-Pro)	Amino acids and derivatives	Amino acids and derivatives	20183	21763	23916	44101	54441	56679	1.24102	0.011741	0.0615328	2.35676	1.23681	up in F
MWStz063	2-Ethyl-2,6,6-trimethylpiperidin-4-one	Alkaloids	Piperidine alkaloids	27589	16049	21292	63856	43688	52814	1.17288	0.0156093	0.0673976	2.46971	1.30434	up in F
mws1164	D-Fructose	Others	Saccharides and Alcohols	475890	251030	396540	662870	698420	899650	1.09613	0.0189601	0.0724831	2.01248	1.00897	up in F
Cmyp007180	Dihydroactinidiolide	Others	Others	138440	123930	137460	278340	297290	280000	1.26286	6.04271e-05	0.0115086	2.13998	1.0976	up in F
pme2237	Dulcitol	Others	Saccharides and Alcohols	145790	215220	234690	6881900	9772500	6793400	1.26331	0.0160496	0.0683468	39.3618	5.29872	up in F
MWSslk235	Allitol	Others	Saccharides and Alcohols	154470	209240	253840	7984100	9828700	6999100	1.26433	0.01034	0.0593816	40.178	5.32833	up in F
mws1155	D-Mannitol	Others	Saccharides and Alcohols	46572	69571	44453	1956100	2464800	1817200	1.26473	0.00922035	0.0555998	38.8434	5.2796	up in F
mws0214	D-Sorbitol	Others	Saccharides and Alcohols	117220	146560	175760	5588500	6943800	5552100	1.26646	0.00595381	0.0488505	41.1439	5.36261	up in F
Smcp001137	naphthisoxazol A	Others	Others	6872300	4809800	5513600	10861000	13989000	13519000	1.209	0.00623447	0.0490182	2.23131	1.15789	up in F
Hmgp002327	3-amino-2-naphthoic acid	Alkaloids	Alkaloids	6873700	4805300	5975200	10477000	14319000	13581000	1.19372	0.0139412	0.0652108	2.17382	1.12023	up in F
Hmmp001310	3-Indoleacrylic acid	Alkaloids	Plumerane	7594300	5276900	6220700	12059000	15555000	14485000	1.20838	0.00556329	0.0474798	2.20507	1.14083	up in F
pme0137	N-Acetyl-L-Glutamine	Amino acids and derivatives	Amino acids and derivatives	175520	131010	213500	317300	342570	408840	1.16326	0.00759813	0.0516375	2.05509	1.0392	up in F
pme0075	N-Acetyl-L-glutamic acid	Amino acids and derivatives	Amino acids and derivatives	893820	1083100	1141400	5144300	4194800	3243600	1.24023	0.0270995	0.0863903	4.03509	2.0126	up in F
pme0534	Gluconic acid	Others	Saccharides and Alcohols	680200	832070	970530	7527800	5764100	7063100	1.25992	0.00666077	0.0490182	8.19841	3.03534	up in F
mws0612	3,4-Dimethoxyphenyl acetic acid	Phenolic acids	Phenolic acids	9	9	9	10110	20992	23462	1.26687	0.0473184	0.119309	2020.89	10.9808	up in F
pmb0130	Acetryptine	Alkaloids	Phenolamine	9	9	9	6096.6	4755.9	7826.5	1.26865	0.0198293	0.0729563	691.815	9.43424	up in F
MWSmce056	DL-Tryptophan	Amino acids and derivatives	Amino acids and derivatives	2444500	1603600	1998900	3747300	5247600	4634200	1.18712	0.013324	0.0648733	2.25386	1.1724	up in F
Zmbp002538	1-Methoxy-indole-3-acetamide	Alkaloids	Plumerane	2207600	1525200	1884700	3307700	4368000	4314700	1.19229	0.0109986	0.059835	2.13447	1.09388	up in F
Zmtn001464	4,8-Dihydroxyquinoline-2-carboxylic acid	Organic acids	Organic acids	74114	82331	75806	161830	163670	180790	1.26023	0.00142786	0.0366483	2.17993	1.12428	up in F
pmb0818	Methoxyindoleacetic acid	Alkaloids	Plumerane	623780	451900	483670	877510	1190300	1160700	1.18792	0.015489	0.0673976	2.07042	1.04992	up in F
mws1014	Fraxetin (7,8-Dihydroxy-6-methoxycoumarin)	Lignans and Coumarins	Coumarins	9	9	20758	117860	80265	120860	1.00876	0.00643389	0.0490182	15.3535	3.9405	up in F
pme1654	Jasmonic acid	Organic acids	Organic acids	7102.1	10409	8165.1	32914	28850	41226	1.23954	0.0144762	0.0665004	4.01111	2.004	up in F
mws0677	N-Acetyl-5-hydroxytryptamine	Alkaloids	Alkaloids	41035	30788	39862	75080	86712	96326	1.22402	0.00571286	0.0474798	2.31113	1.2086	up in F
mws2608	N-Acetyl-D-galactosamine	Others	Saccharides and Alcohols	61087	46529	89023	109970	170210	181110	1.10459	0.0371976	0.103718	2.34587	1.23012	up in F
pme0428	3,4,5-Trimethoxycinnamic acid	Phenolic acids	Phenolic acids	9	9	9	1971.6	3015.4	3193.7	1.26818	0.0191038	0.0724831	302.989	8.24312	up in F
Lmdn005449	Senkyunolide S	Others	Others	72351	57804	51338	374360	400210	470950	1.26025	0.00490481	0.0454493	6.86263	2.77876	up in F
MWS2910	5-Methyl-2'-Deoxycytidine	Nucleotides and derivatives	Nucleotides and derivatives	22100	22171	7897.5	105820	84487	82987	1.17903	0.00213305	0.0399072	5.23868	2.3892	up in F
mws0124	N-(3-Indolylacetyl)-L-alanine	Amino acids and derivatives	Amino acids and derivatives	9	9	9	74412	97292	54572	1.26929	0.0257542	0.0834514	8380.59	13.0328	up in F
mws0040	Chrysin	Flavonoids	Flavones	9	9	9	4468.6	5955.2	6957.9	1.26894	0.015268	0.0673976	643.767	9.33039	up in F
mws0866	D-Glucose 6-phosphate	Others	Saccharides and Alcohols	56436	30324	52569	152300	196920	227640	1.21086	0.0132362	0.0648733	4.14027	2.04973	up in F
Zmdp002216	L-γ-Glutamyl-L-leucine	Amino acids and derivatives	Amino acids and derivatives	113320	158640	151630	325220	287570	383870	1.21053	0.00932626	0.0558559	2.35289	1.23443	up in F
Zmpn000095	Sorbitol-6-phosphate	Others	Saccharides and Alcohols	4914.6	9732.4	11422	499920	525390	499120	1.25975	0.000158386	0.0211762	58.4767	5.86979	up in F
mws0383	10-Heptadecenoic Acid	Lipids	Free fatty acids	2930500	3561600	3205800	7936100	9255500	9270800	1.25523	0.00231652	0.0399072	2.72867	1.4482	up in F
MWS20151	Apigenin	Flavonoids	Flavones	9	9	9	30928	22094	33866	1.26928	0.0146014	0.0667397	3218.07	11.652	up in F
Lmyn006227	Galangin (3,5,7-Trihydroxyflavone)	Flavonoids	Flavones	5754.5	6879.3	5272.1	57896	38409	44382	1.2577	0.0187001	0.0724831	7.85702	2.97398	up in F
pmb1574	9,12-Octadecadien-6-Ynoic Acid	Lipids	Free fatty acids	68255	54551	51784	162820	146510	200010	1.23684	0.0130045	0.0644514	2.91735	1.54466	up in F
MWSmce692	γ-Linolenic Acid	Lipids	Free fatty acids	994440	1061600	879770	1836600	1939600	2195700	1.24141	0.00374336	0.0425807	2.03416	1.02443	up in F
Lmbn005923	Crepenynic acid	Lipids	Free fatty acids	973920	1045100	833510	1833300	1907800	2088400	1.24154	0.000644953	0.0293454	2.04362	1.03113	up in F
Lmbn006152	(9Z,11E)-Octadecadienoic acid	Lipids	Free fatty acids	123750	125100	117620	280740	319570	336970	1.26047	0.00670878	0.0490182	2.55759	1.35478	up in F
mws1491	Linoleic acid	Lipids	Free fatty acids	53082000	55790000	54831000	110790000	116190000	129190000	1.2601	0.0062871	0.0490182	2.17571	1.12149	up in F
mws0051	Acacetin	Flavonoids	Flavones	6429.9	19676	5097.6	49862	89317	83541	1.16626	0.0238434	0.0798743	7.13766	2.83545	up in F
mws4160	Wogonin (5,7-Dihydroxy-8-Methoxyflavone)	Flavonoids	Flavones	5971.8	21103	7586.2	55896	80984	83310	1.17449	0.00775297	0.0519065	6.35267	2.66736	up in F
mws0918	Prunetin (5,4'-Dihydroxy-7-methoxyisoflavone)	Flavonoids	Isoflavones	16328	62577	11643	234540	388480	391710	1.17662	0.0195621	0.072786	11.2065	3.48627	up in F
pmn001491	Dendrobiumane D	Others	Others	130720	192900	85488	659590	611170	760850	1.218	0.000936162	0.0323137	4.96595	2.31207	up in F
MWSslk132	Hexadecanedioic acid	Lipids	Free fatty acids	771500	612320	568440	1773300	1852600	1728500	1.24954	0.000353953	0.0221442	2.74267	1.45558	up in F
Zmyn005252	3-Hydroxy-palmitic acid methyl ester	Lipids	Free fatty acids	205710	270850	238070	1241900	1439600	1481200	1.2622	0.00258318	0.0399072	5.82497	2.54225	up in F
Zmyn004548	12-Oxo-phytodienoic acid	Lipids	Free fatty acids	62654	73553	74998	328440	343050	467150	1.25557	0.0190118	0.0724831	5.39116	2.4306	up in F
Lmbn005443	13-KODE; (9Z,11E)-13-Oxooctadeca-9,11-dienoic acid	Lipids	Free fatty acids	610050	714860	648780	3669500	3903800	5319700	1.2585	0.019177	0.0724831	6.53243	2.70762	up in F
Hmqn004825	Rabdosia acid A	Lipids	Free fatty acids	547490	661250	581770	3028600	3074300	4422900	1.25457	0.0232869	0.0795693	5.87866	2.55549	up in F
pmb2787	9-Oxo-10E,12Z-octadecadienoic acid	Lipids	Free fatty acids	383450	444460	417550	2451000	2589700	3686700	1.2573	0.0234982	0.0798743	7.00737	2.80887	up in F
pmb2786	9-Hydroxy-10,12,15-octadecatrienoic acid	Lipids	Free fatty acids	599090	704410	625840	3647900	3896600	5308300	1.25847	0.0192579	0.0724831	6.66176	2.7359	up in F
Lmbn009444	Ricinoleic acid	Lipids	Free fatty acids	17196000	16436000	11915000	69320000	67086000	72974000	1.25553	2.16417e-05	0.00810765	4.59701	2.2007	up in F
pmf0297	1-Eicosanol	Lipids	Free fatty acids	18715000	17455000	12541000	75117000	70794000	76069000	1.25359	2.42987e-05	0.00810765	4.55708	2.18811	up in F
MWS5235	12-Hydroxyoctadecanoic acid	Lipids	Free fatty acids	15272	24274	18688	85229	76150	98110	1.24387	0.00374326	0.0425807	4.45597	2.15574	up in F
Lmqn008288	3-Hydroxyoctadecanoic Acid	Lipids	Free fatty acids	533720	351140	365500	1760400	1958600	2228500	1.24799	0.00272923	0.0399072	4.75663	2.24994	up in F
pmb2855	L-Glutamine-O-glycoside	Amino acids and derivatives	Amino acids and derivatives	36728	38264	23816	235090	226510	346350	1.24671	0.0243069	0.0805669	8.17697	3.03157	up in F
pmn001610	Eicosadienoic acid	Lipids	Free fatty acids	2385000	3142500	2619500	5560600	6931200	7073300	1.2301	0.00684682	0.049307	2.40151	1.26394	up in F
pmb2857	L-Glutamic acid-O-glycoside	Amino acids and derivatives	Amino acids and derivatives	80532	54624	57927	251590	173750	205010	1.22598	0.0147463	0.066883	3.26466	1.70693	up in F
pmp000802	Isobavachalcone B	Flavonoids	Chalcones	65406	71301	49717	296900	309540	221550	1.24532	0.0125668	0.0640821	4.44143	2.15103	up in F
pmp000801	Isobavachalcone A	Flavonoids	Chalcones	112670	116960	81291	532580	508230	350920	1.23722	0.0207492	0.0741783	4.47615	2.16226	up in F
Rfmb087	9-Hydroxy-13-oxo-10-octadecenoic Acid	Lipids	Free fatty acids	251350	335550	213250	2110000	2116900	2179700	1.25989	1.03532e-05	0.00810765	8.00675	3.00122	up in F
MWS80006	9-Hydroperoxy-9Z,11E-Octadecadienoic Acid	Lipids	Free fatty acids	2476000	2378900	1567900	9047500	8303100	7481400	1.23889	0.000791468	0.0295492	3.86623	1.95093	up in F
pmn001689	9-Hydroxy-12-oxo-15(Z)-octadecenoic acid	Lipids	Free fatty acids	2998600	4158100	4018200	39940000	37349000	49703000	1.26177	0.00886579	0.0551221	11.364	3.5064	up in F
Lmbn005287	7S,8S-DiHODE; (9Z,12Z)-(7S,8S)-Dihydroxyoctadeca-9,12-dienoic acid	Lipids	Free fatty acids	5794500	5573200	3589700	19820000	18074000	16960000	1.23483	0.000302962	0.0211762	3.66735	1.87474	up in F
Lmbn009747	Ricinoleic acid methyl ester	Lipids	Free fatty acids	3722	4588.9	2564.4	23470	23174	28835	1.24804	0.00398914	0.0426122	6.94041	2.79502	up in F
pmf0397	Arachidic acid	Lipids	Free fatty acids	99227	96110	112700	277250	305990	282320	1.26233	0.000248002	0.0211762	2.80992	1.49053	up in F
Lmbn005487	12,13-DHOME; (9Z)-12,13-Dihydroxyoctadec-9-enoic acid	Lipids	Free fatty acids	67256	62623	62257	139540	139910	164190	1.25722	0.00749822	0.0516375	2.30899	1.20726	up in F
Lmbn007891	Hydroxy ricinoleic acid	Lipids	Free fatty acids	4290300	4335000	4690200	23948000	21292000	35429000	1.25015	0.0352672	0.101258	6.05828	2.59891	up in F
Hmqp006023	Ethyl 9-Hydroxy-10,12-octadecadienoic acid	Lipids	Free fatty acids	87597	114150	91213	257430	334500	312210	1.24476	0.00670511	0.0490182	3.08622	1.62584	up in F
mws0983	N-Oleoylethanolamine	Alkaloids	Alkaloids	803200	1081800	827110	2500800	3125800	3032800	1.24458	0.00348807	0.0405996	3.19286	1.67485	up in F
pmp000004	4',5,7-Trihydroxy-3',6-dimethoxyflavone (Jaceosidin)	Flavonoids	Flavones	20750	13015	41257	73874	100110	75451	1.11985	0.00828655	0.0535151	3.32482	1.73328	up in F
Lmmn003663	5-Glucosyloxy-2-Hydroxybenzoic acid methyl ester	Phenolic acids	Phenolic acids	11136	7152.2	6073.5	49943	77298	75159	1.24208	0.0187127	0.0724831	8.30812	3.05452	up in F
Zmdp009372	Cannabidivarinic acid(CBDVA)	Others	Others	2337700	2269500	1544700	9768700	10351000	6526000	1.22728	0.0248239	0.082009	4.3313	2.1148	up in F
mws0930	Docosapentaenoic acid	Lipids	Free fatty acids	10707	18311	9155.3	115100	105860	73882	1.2348	0.0167726	0.068809	7.72378	2.94931	up in F
pmp001284	Monopalmitin	Lipids	Glycerol ester	177090	145310	145560	894100	1044400	678510	1.25361	0.0204175	0.0735175	5.59238	2.48346	up in F
Lmjp002782	6-O-p-Coumaroyl-7-deoxyrehmaglutin A	Terpenoids	Monoterpenoids	53536	54018	53728	166240	185940	153450	1.26432	0.00669982	0.0490182	3.13507	1.6485	up in F
Lmyn007622	9,10,18-Trihydroxystearic acid	Lipids	Free fatty acids	26073	17434	16347	89044	90697	98518	1.24783	6.89826e-05	0.0115086	4.64896	2.21691	up in F
pmf0400	Docosanoic acid (Behenic acid)	Lipids	Free fatty acids	150810	116260	131340	306840	389710	290660	1.23043	0.0161137	0.0683468	2.47787	1.3091	up in F
Lmhp011388	2-α-Linolenoyl-glycerol	Lipids	Glycerol ester	86346	98490	76997	737760	625850	729350	1.26532	0.00275372	0.0399072	7.99349	2.99883	up in F
Lmhp011562	1-α-Linolenoyl-glycerol	Lipids	Glycerol ester	529190	688610	542020	4599900	4798100	5809800	1.26308	0.00614848	0.0490182	8.64168	3.11131	up in F
Lmhp112042	1-Linoleoylglycerol	Lipids	Glycerol ester	391830	380720	341910	1611800	1784600	1984900	1.26455	0.00499443	0.0454493	4.82862	2.27161	up in F
Lmhp012042	2-Linoleoylglycerol	Lipids	Glycerol ester	65745	76565	63639	377370	423260	406720	1.26646	0.000733903	0.0295492	5.86237	2.55148	up in F
Lmsn004901	Tetracosanoic Acid (Lignoceric acid)	Lipids	Free fatty acids	11024	7590	7862.1	30874	43297	39692	1.2426	0.0105736	0.0593816	4.3006	2.10454	up in F
Zmdp009942	4-acetoxycannabichromene	Others	Others	178920	135650	114980	1365000	1728300	821960	1.23789	0.0470714	0.119309	9.11479	3.18821	up in F
mws1574	Geniposidic acid	Terpenoids	Monoterpenoids	8488.4	13384	8265.6	23582	22324	22430	1.18946	0.0129782	0.0644514	2.26744	1.18106	up in F
Cmmn005231	massoniresinol	Lignans and Coumarins	Lignans	9	9	9	253800	380570	275400	1.26973	0.0162671	0.0684175	33695.2	15.0403	up in F
Lmqn008975	PA(18:2/0:0)	Lipids	Glycerol ester	9591.1	10182	8013	89464	69664	78832	1.26434	0.00608233	0.0490182	8.56399	3.09828	up in F
pmp001226	Patriscabratine	Alkaloids	Alkaloids	9	9	9	174500	183170	209910	1.26993	0.00315785	0.0399072	21021.5	14.3596	up in F
MWS20186	Aurantiamide acetate	Alkaloids	Alkaloids	6875.1	5206.5	6424.8	2309900	2728400	3255000	1.26888	0.00968366	0.0573571	448.131	8.80778	up in F
MWSmce052	3-Epiursolic acid	Terpenoids	Triterpene	9	9	9	30284	35950	36642	1.26989	0.00343314	0.0405996	3810.22	11.8957	up in F
pmp001181	3-{(2,3-Trans)-2-(4-hydroxy-3-methoxyphenyl)-3-hydroxymethyl-2,3-dihydrobenzo[b][1,4]dioxin-6-yl}-N-(4-hydroxyphenethyl)acrylamide	Alkaloids	Alkaloids	74179	71237	76176	128440	178390	152380	1.22677	0.0305476	0.092158	2.07232	1.05125	up in F
Hmjn003948	Madasiatic acid	Terpenoids	Triterpene	6967.8	17697	10072	26091	30898	37514	1.11303	0.0123458	0.0637017	2.72054	1.4439	up in F
pmn001407	Platycogenic acid C	Terpenoids	Triterpene	61077	123550	123180	11367000	11722000	12751000	1.26354	0.00119589	0.032484	116.437	6.8634	up in F
pmn001378	Pinoresinol-4-O-glucoside	Lignans and Coumarins	Lignans	23449	55724	23964	100180	80477	88846	1.10741	0.0187286	0.0724831	2.61306	1.38574	up in F
Lmmn002260	5'-Methoxyisolariciresinol-9'-O-glucoside	Lignans and Coumarins	Lignans	34079	40106	43276	127520	107550	121720	1.25425	0.00164468	0.03815	3.03752	1.60289	up in F
Hmyn007087	LysoPI 16:0	Lipids	Glycerol ester	2964.9	3251.5	3041.7	32035	30599	36344	1.26829	0.00325178	0.0399072	10.691	3.41832	up in F
mws0836	Procyanidin B1	Tannins	Proanthocyanidins	16177	17999	26817	46587	44650	55138	1.18897	0.00347726	0.0405996	2.39987	1.26295	up in F
Lmpp003930	Apigenin-7-O-(6''-p-Coumaryl)glucoside	Flavonoids	Flavones	9	9	9	202580	275110	263280	1.26981	0.00817293	0.0534712	27443.3	14.7442	up in F
Lmgp004474	Genistein-7-O-galactoside-rhamnose	Flavonoids	Isoflavones	9	9	9	197980	340060	287530	1.26944	0.0219718	0.0766335	30576.7	14.9001	up in F
pme0368	Apigenin-7-O-rutinoside (Isorhoifolin)	Flavonoids	Flavones	9	9	9	170560	286350	249760	1.26946	0.0204044	0.0735175	26173	14.6758	up in F
pmb3002	Chrysoeriol-7-O-rutinoside	Flavonoids	Flavones	9	9	9	379930	787010	491080	1.26915	0.0450756	0.117502	61408.1	15.9061	up in F
Zmxp002867	Chrysoeriol-5,7-di-O-glucoside	Flavonoids	Flavones	40635	30193	21964	109820	114650	83764	1.20664	0.00627268	0.0490182	3.32177	1.73195	up in F
Lmhp009190	2-Linoleoylglycerol-1,3-di-O-glucoside	Lipids	Glycerol ester	4759.4	5703.4	4115.6	13900	11495	11115	1.23098	0.00486951	0.0454493	2.50439	1.32446	up in F
Lmyn006011	Gingerglycolipid B	Lipids	Glycerol ester	133340	154670	132210	251930	320320	369830	1.21296	0.0318008	0.0945629	2.24187	1.1647	up in F

[truncated: 11 more sheets: B vs G, C vs D, C vs E, C vs F, C vs G, D vs E , D vs F, D vs G, E vs F, E vs G, F vs G]
